# Supplementary material for: The Five-To-Six-Coordination Transition of Ferric Human Serum Heme-Albumin Is Allosterically-Modulated by Ibuprofen and Warfarin: A Combined XAS and MD Study
Source: PLoS One. 2014 Aug 25;9(8):e104231. doi: 10.1371/journal.pone.0104231 (PMC4143227; doi:10.1371/journal.pone.0104231)
Supplement: File S2 — MD data. Atomic coordinates of HSA-heme-Fe(III) accommodating a six-coordinated atom. The .pdb file of the final proposed model, minimized after MD, is reported together with the force field parameters and the topology for the protein and the prosthetic group. (GZ) [file pone.0104231.s002.gz › Albumin_pone_files/topol.top]

; Include forcefield parameters
#include "./gromos53a6.ff/forcefield.itp"

[ moleculetype ]
; Name            nrexcl
Protein             3

[ atoms ]
;   nr       type  resnr residue  atom   cgnr     charge       mass  typeB    chargeB      massB
; residue   4 LYS rtp LYSH q +2.0
     1         NL      4    LYS      N      1      0.129    14.0067   ; qtot 0.129
     2          H      4    LYS     H1      1      0.248      1.008   ; qtot 0.377
     3          H      4    LYS     H2      1      0.248      1.008   ; qtot 0.625
     4          H      4    LYS     H3      1      0.248      1.008   ; qtot 0.873
     5        CH1      4    LYS     CA      2      0.127     13.019   ; qtot 1
     6        CH2      4    LYS     CB      2          0     14.027   ; qtot 1
     7        CH2      4    LYS     CG      3          0     14.027   ; qtot 1
     8        CH2      4    LYS     CD      3          0     14.027   ; qtot 1
     9        CH2      4    LYS     CE      4      0.127     14.027   ; qtot 1.127
    10         NL      4    LYS     NZ      4      0.129    14.0067   ; qtot 1.256
    11          H      4    LYS    HZ1      4      0.248      1.008   ; qtot 1.504
    12          H      4    LYS    HZ2      4      0.248      1.008   ; qtot 1.752
    13          H      4    LYS    HZ3      4      0.248      1.008   ; qtot 2
    14          C      4    LYS      C      5       0.45     12.011   ; qtot 2.45
    15          O      4    LYS      O      5      -0.45    15.9994   ; qtot 2
; residue   5 SER rtp SER  q  0.0
    16          N      5    SER      N      6      -0.31    14.0067   ; qtot 1.69
    17          H      5    SER      H      6       0.31      1.008   ; qtot 2
    18        CH1      5    SER     CA      7          0     13.019   ; qtot 2
    19        CH2      5    SER     CB      8      0.266     14.027   ; qtot 2.266
    20         OA      5    SER     OG      8     -0.674    15.9994   ; qtot 1.592
    21          H      5    SER     HG      8      0.408      1.008   ; qtot 2
    22          C      5    SER      C      9       0.45     12.011   ; qtot 2.45
    23          O      5    SER      O      9      -0.45    15.9994   ; qtot 2
; residue   6 GLU rtp GLU  q -1.0
    24          N      6    GLU      N     10      -0.31    14.0067   ; qtot 1.69
    25          H      6    GLU      H     10       0.31      1.008   ; qtot 2
    26        CH1      6    GLU     CA     11          0     13.019   ; qtot 2
    27        CH2      6    GLU     CB     11          0     14.027   ; qtot 2
    28        CH2      6    GLU     CG     11          0     14.027   ; qtot 2
    29          C      6    GLU     CD     12       0.27     12.011   ; qtot 2.27
    30         OM      6    GLU    OE1     12     -0.635    15.9994   ; qtot 1.635
    31         OM      6    GLU    OE2     12     -0.635    15.9994   ; qtot 1
    32          C      6    GLU      C     13       0.45     12.011   ; qtot 1.45
    33          O      6    GLU      O     13      -0.45    15.9994   ; qtot 1
; residue   7 VAL rtp VAL  q  0.0
    34          N      7    VAL      N     14      -0.31    14.0067   ; qtot 0.69
    35          H      7    VAL      H     14       0.31      1.008   ; qtot 1
    36        CH1      7    VAL     CA     15          0     13.019   ; qtot 1
    37        CH1      7    VAL     CB     15          0     13.019   ; qtot 1
    38        CH3      7    VAL    CG1     15          0     15.035   ; qtot 1
    39        CH3      7    VAL    CG2     15          0     15.035   ; qtot 1
    40          C      7    VAL      C     16       0.45     12.011   ; qtot 1.45
    41          O      7    VAL      O     16      -0.45    15.9994   ; qtot 1
; residue   8 ALA rtp ALA  q  0.0
    42          N      8    ALA      N     17      -0.31    14.0067   ; qtot 0.69
    43          H      8    ALA      H     17       0.31      1.008   ; qtot 1
    44        CH1      8    ALA     CA     18          0     13.019   ; qtot 1
    45        CH3      8    ALA     CB     18          0     15.035   ; qtot 1
    46          C      8    ALA      C     19       0.45     12.011   ; qtot 1.45
    47          O      8    ALA      O     19      -0.45    15.9994   ; qtot 1
; residue   9 HIS rtp HISA q  0.0
    48          N      9    HIS      N     20      -0.31    14.0067   ; qtot 0.69
    49          H      9    HIS      H     20       0.31      1.008   ; qtot 1
    50        CH1      9    HIS     CA     21          0     13.019   ; qtot 1
    51        CH2      9    HIS     CB     21          0     14.027   ; qtot 1
    52          C      9    HIS     CG     22          0     12.011   ; qtot 1
    53         NR      9    HIS    ND1     22      -0.05    14.0067   ; qtot 0.95
    54          H      9    HIS    HD1     22       0.31      1.008   ; qtot 1.26
    55          C      9    HIS    CD2     22          0     12.011   ; qtot 1.26
    56         HC      9    HIS    HD2     22       0.14      1.008   ; qtot 1.4
    57          C      9    HIS    CE1     22          0     12.011   ; qtot 1.4
    58         HC      9    HIS    HE1     22       0.14      1.008   ; qtot 1.54
    59         NR      9    HIS    NE2     22      -0.54    14.0067   ; qtot 1
    60          C      9    HIS      C     23       0.45     12.011   ; qtot 1.45
    61          O      9    HIS      O     23      -0.45    15.9994   ; qtot 1
; residue  10 ARG rtp ARG  q +1.0
    62          N     10    ARG      N     24      -0.31    14.0067   ; qtot 0.69
    63          H     10    ARG      H     24       0.31      1.008   ; qtot 1
    64        CH1     10    ARG     CA     25          0     13.019   ; qtot 1
    65        CH2     10    ARG     CB     25          0     14.027   ; qtot 1
    66        CH2     10    ARG     CG     25          0     14.027   ; qtot 1
    67        CH2     10    ARG     CD     26       0.09     14.027   ; qtot 1.09
    68         NE     10    ARG     NE     26      -0.11    14.0067   ; qtot 0.98
    69          H     10    ARG     HE     26       0.24      1.008   ; qtot 1.22
    70          C     10    ARG     CZ     26       0.34     12.011   ; qtot 1.56
    71         NZ     10    ARG    NH1     26      -0.26    14.0067   ; qtot 1.3
    72          H     10    ARG   HH11     26       0.24      1.008   ; qtot 1.54
    73          H     10    ARG   HH12     26       0.24      1.008   ; qtot 1.78
    74         NZ     10    ARG    NH2     26      -0.26    14.0067   ; qtot 1.52
    75          H     10    ARG   HH21     26       0.24      1.008   ; qtot 1.76
    76          H     10    ARG   HH22     26       0.24      1.008   ; qtot 2
    77          C     10    ARG      C     27       0.45     12.011   ; qtot 2.45
    78          O     10    ARG      O     27      -0.45    15.9994   ; qtot 2
; residue  11 PHE rtp PHE  q  0.0
    79          N     11    PHE      N     28      -0.31    14.0067   ; qtot 1.69
    80          H     11    PHE      H     28       0.31      1.008   ; qtot 2
    81        CH1     11    PHE     CA     29          0     13.019   ; qtot 2
    82        CH2     11    PHE     CB     29          0     14.027   ; qtot 2
    83          C     11    PHE     CG     29          0     12.011   ; qtot 2
    84          C     11    PHE    CD1     30      -0.14     12.011   ; qtot 1.86
    85         HC     11    PHE    HD1     30       0.14      1.008   ; qtot 2
    86          C     11    PHE    CD2     31      -0.14     12.011   ; qtot 1.86
    87         HC     11    PHE    HD2     31       0.14      1.008   ; qtot 2
    88          C     11    PHE    CE1     32      -0.14     12.011   ; qtot 1.86
    89         HC     11    PHE    HE1     32       0.14      1.008   ; qtot 2
    90          C     11    PHE    CE2     33      -0.14     12.011   ; qtot 1.86
    91         HC     11    PHE    HE2     33       0.14      1.008   ; qtot 2
    92          C     11    PHE     CZ     34      -0.14     12.011   ; qtot 1.86
    93         HC     11    PHE     HZ     34       0.14      1.008   ; qtot 2
    94          C     11    PHE      C     35       0.45     12.011   ; qtot 2.45
    95          O     11    PHE      O     35      -0.45    15.9994   ; qtot 2
; residue  12 LYS rtp LYSH q +1.0
    96          N     12    LYS      N     36      -0.31    14.0067   ; qtot 1.69
    97          H     12    LYS      H     36       0.31      1.008   ; qtot 2
    98        CH1     12    LYS     CA     37          0     13.019   ; qtot 2
    99        CH2     12    LYS     CB     37          0     14.027   ; qtot 2
   100        CH2     12    LYS     CG     38          0     14.027   ; qtot 2
   101        CH2     12    LYS     CD     38          0     14.027   ; qtot 2
   102        CH2     12    LYS     CE     39      0.127     14.027   ; qtot 2.127
   103         NL     12    LYS     NZ     39      0.129    14.0067   ; qtot 2.256
   104          H     12    LYS    HZ1     39      0.248      1.008   ; qtot 2.504
   105          H     12    LYS    HZ2     39      0.248      1.008   ; qtot 2.752
   106          H     12    LYS    HZ3     39      0.248      1.008   ; qtot 3
   107          C     12    LYS      C     40       0.45     12.011   ; qtot 3.45
   108          O     12    LYS      O     40      -0.45    15.9994   ; qtot 3
; residue  13 ASP rtp ASP  q -1.0
   109          N     13    ASP      N     41      -0.31    14.0067   ; qtot 2.69
   110          H     13    ASP      H     41       0.31      1.008   ; qtot 3
   111        CH1     13    ASP     CA     42          0     13.019   ; qtot 3
   112        CH2     13    ASP     CB     42          0     14.027   ; qtot 3
   113          C     13    ASP     CG     43       0.27     12.011   ; qtot 3.27
   114         OM     13    ASP    OD1     43     -0.635    15.9994   ; qtot 2.635
   115         OM     13    ASP    OD2     43     -0.635    15.9994   ; qtot 2
   116          C     13    ASP      C     44       0.45     12.011   ; qtot 2.45
   117          O     13    ASP      O     44      -0.45    15.9994   ; qtot 2
; residue  14 LEU rtp LEU  q  0.0
   118          N     14    LEU      N     45      -0.31    14.0067   ; qtot 1.69
   119          H     14    LEU      H     45       0.31      1.008   ; qtot 2
   120        CH1     14    LEU     CA     46          0     13.019   ; qtot 2
   121        CH2     14    LEU     CB     46          0     14.027   ; qtot 2
   122        CH1     14    LEU     CG     47          0     13.019   ; qtot 2
   123        CH3     14    LEU    CD1     47          0     15.035   ; qtot 2
   124        CH3     14    LEU    CD2     47          0     15.035   ; qtot 2
   125          C     14    LEU      C     48       0.45     12.011   ; qtot 2.45
   126          O     14    LEU      O     48      -0.45    15.9994   ; qtot 2
; residue  15 GLY rtp GLY  q  0.0
   127          N     15    GLY      N     49      -0.31    14.0067   ; qtot 1.69
   128          H     15    GLY      H     49       0.31      1.008   ; qtot 2
   129        CH2     15    GLY     CA     50          0     14.027   ; qtot 2
   130          C     15    GLY      C     51       0.45     12.011   ; qtot 2.45
   131          O     15    GLY      O     51      -0.45    15.9994   ; qtot 2
; residue  16 GLU rtp GLU  q -1.0
   132          N     16    GLU      N     52      -0.31    14.0067   ; qtot 1.69
   133          H     16    GLU      H     52       0.31      1.008   ; qtot 2
   134        CH1     16    GLU     CA     53          0     13.019   ; qtot 2
   135        CH2     16    GLU     CB     53          0     14.027   ; qtot 2
   136        CH2     16    GLU     CG     53          0     14.027   ; qtot 2
   137          C     16    GLU     CD     54       0.27     12.011   ; qtot 2.27
   138         OM     16    GLU    OE1     54     -0.635    15.9994   ; qtot 1.635
   139         OM     16    GLU    OE2     54     -0.635    15.9994   ; qtot 1
   140          C     16    GLU      C     55       0.45     12.011   ; qtot 1.45
   141          O     16    GLU      O     55      -0.45    15.9994   ; qtot 1
; residue  17 GLU rtp GLU  q -1.0
   142          N     17    GLU      N     56      -0.31    14.0067   ; qtot 0.69
   143          H     17    GLU      H     56       0.31      1.008   ; qtot 1
   144        CH1     17    GLU     CA     57          0     13.019   ; qtot 1
   145        CH2     17    GLU     CB     57          0     14.027   ; qtot 1
   146        CH2     17    GLU     CG     57          0     14.027   ; qtot 1
   147          C     17    GLU     CD     58       0.27     12.011   ; qtot 1.27
   148         OM     17    GLU    OE1     58     -0.635    15.9994   ; qtot 0.635
   149         OM     17    GLU    OE2     58     -0.635    15.9994   ; qtot 0
   150          C     17    GLU      C     59       0.45     12.011   ; qtot 0.45
   151          O     17    GLU      O     59      -0.45    15.9994   ; qtot 0
; residue  18 ASN rtp ASN  q  0.0
   152          N     18    ASN      N     60      -0.31    14.0067   ; qtot -0.31
   153          H     18    ASN      H     60       0.31      1.008   ; qtot 0
   154        CH1     18    ASN     CA     61          0     13.019   ; qtot 0
   155        CH2     18    ASN     CB     61          0     14.027   ; qtot 0
   156          C     18    ASN     CG     62       0.29     12.011   ; qtot 0.29
   157          O     18    ASN    OD1     62      -0.45    15.9994   ; qtot -0.16
   158         NT     18    ASN    ND2     62      -0.72    14.0067   ; qtot -0.88
   159          H     18    ASN   HD21     62       0.44      1.008   ; qtot -0.44
   160          H     18    ASN   HD22     62       0.44      1.008   ; qtot 0
   161          C     18    ASN      C     63       0.45     12.011   ; qtot 0.45
   162          O     18    ASN      O     63      -0.45    15.9994   ; qtot 0
; residue  19 PHE rtp PHE  q  0.0
   163          N     19    PHE      N     64      -0.31    14.0067   ; qtot -0.31
   164          H     19    PHE      H     64       0.31      1.008   ; qtot 0
   165        CH1     19    PHE     CA     65          0     13.019   ; qtot 0
   166        CH2     19    PHE     CB     65          0     14.027   ; qtot 0
   167          C     19    PHE     CG     65          0     12.011   ; qtot 0
   168          C     19    PHE    CD1     66      -0.14     12.011   ; qtot -0.14
   169         HC     19    PHE    HD1     66       0.14      1.008   ; qtot 0
   170          C     19    PHE    CD2     67      -0.14     12.011   ; qtot -0.14
   171         HC     19    PHE    HD2     67       0.14      1.008   ; qtot 0
   172          C     19    PHE    CE1     68      -0.14     12.011   ; qtot -0.14
   173         HC     19    PHE    HE1     68       0.14      1.008   ; qtot 0
   174          C     19    PHE    CE2     69      -0.14     12.011   ; qtot -0.14
   175         HC     19    PHE    HE2     69       0.14      1.008   ; qtot 0
   176          C     19    PHE     CZ     70      -0.14     12.011   ; qtot -0.14
   177         HC     19    PHE     HZ     70       0.14      1.008   ; qtot 0
   178          C     19    PHE      C     71       0.45     12.011   ; qtot 0.45
   179          O     19    PHE      O     71      -0.45    15.9994   ; qtot 0
; residue  20 LYS rtp LYSH q +1.0
   180          N     20    LYS      N     72      -0.31    14.0067   ; qtot -0.31
   181          H     20    LYS      H     72       0.31      1.008   ; qtot 0
   182        CH1     20    LYS     CA     73          0     13.019   ; qtot 0
   183        CH2     20    LYS     CB     73          0     14.027   ; qtot 0
   184        CH2     20    LYS     CG     74          0     14.027   ; qtot 0
   185        CH2     20    LYS     CD     74          0     14.027   ; qtot 0
   186        CH2     20    LYS     CE     75      0.127     14.027   ; qtot 0.127
   187         NL     20    LYS     NZ     75      0.129    14.0067   ; qtot 0.256
   188          H     20    LYS    HZ1     75      0.248      1.008   ; qtot 0.504
   189          H     20    LYS    HZ2     75      0.248      1.008   ; qtot 0.752
   190          H     20    LYS    HZ3     75      0.248      1.008   ; qtot 1
   191          C     20    LYS      C     76       0.45     12.011   ; qtot 1.45
   192          O     20    LYS      O     76      -0.45    15.9994   ; qtot 1
; residue  21 ALA rtp ALA  q  0.0
   193          N     21    ALA      N     77      -0.31    14.0067   ; qtot 0.69
   194          H     21    ALA      H     77       0.31      1.008   ; qtot 1
   195        CH1     21    ALA     CA     78          0     13.019   ; qtot 1
   196        CH3     21    ALA     CB     78          0     15.035   ; qtot 1
   197          C     21    ALA      C     79       0.45     12.011   ; qtot 1.45
   198          O     21    ALA      O     79      -0.45    15.9994   ; qtot 1
; residue  22 LEU rtp LEU  q  0.0
   199          N     22    LEU      N     80      -0.31    14.0067   ; qtot 0.69
   200          H     22    LEU      H     80       0.31      1.008   ; qtot 1
   201        CH1     22    LEU     CA     81          0     13.019   ; qtot 1
   202        CH2     22    LEU     CB     81          0     14.027   ; qtot 1
   203        CH1     22    LEU     CG     82          0     13.019   ; qtot 1
   204        CH3     22    LEU    CD1     82          0     15.035   ; qtot 1
   205        CH3     22    LEU    CD2     82          0     15.035   ; qtot 1
   206          C     22    LEU      C     83       0.45     12.011   ; qtot 1.45
   207          O     22    LEU      O     83      -0.45    15.9994   ; qtot 1
; residue  23 VAL rtp VAL  q  0.0
   208          N     23    VAL      N     84      -0.31    14.0067   ; qtot 0.69
   209          H     23    VAL      H     84       0.31      1.008   ; qtot 1
   210        CH1     23    VAL     CA     85          0     13.019   ; qtot 1
   211        CH1     23    VAL     CB     85          0     13.019   ; qtot 1
   212        CH3     23    VAL    CG1     85          0     15.035   ; qtot 1
   213        CH3     23    VAL    CG2     85          0     15.035   ; qtot 1
   214          C     23    VAL      C     86       0.45     12.011   ; qtot 1.45
   215          O     23    VAL      O     86      -0.45    15.9994   ; qtot 1
; residue  24 LEU rtp LEU  q  0.0
   216          N     24    LEU      N     87      -0.31    14.0067   ; qtot 0.69
   217          H     24    LEU      H     87       0.31      1.008   ; qtot 1
   218        CH1     24    LEU     CA     88          0     13.019   ; qtot 1
   219        CH2     24    LEU     CB     88          0     14.027   ; qtot 1
   220        CH1     24    LEU     CG     89          0     13.019   ; qtot 1
   221        CH3     24    LEU    CD1     89          0     15.035   ; qtot 1
   222        CH3     24    LEU    CD2     89          0     15.035   ; qtot 1
   223          C     24    LEU      C     90       0.45     12.011   ; qtot 1.45
   224          O     24    LEU      O     90      -0.45    15.9994   ; qtot 1
; residue  25 ILE rtp ILE  q  0.0
   225          N     25    ILE      N     91      -0.31    14.0067   ; qtot 0.69
   226          H     25    ILE      H     91       0.31      1.008   ; qtot 1
   227        CH1     25    ILE     CA     92          0     13.019   ; qtot 1
   228        CH1     25    ILE     CB     93          0     13.019   ; qtot 1
   229        CH2     25    ILE    CG1     93          0     14.027   ; qtot 1
   230        CH3     25    ILE    CG2     93          0     15.035   ; qtot 1
   231        CH3     25    ILE     CD     93          0     15.035   ; qtot 1
   232          C     25    ILE      C     94       0.45     12.011   ; qtot 1.45
   233          O     25    ILE      O     94      -0.45    15.9994   ; qtot 1
; residue  26 ALA rtp ALA  q  0.0
   234          N     26    ALA      N     95      -0.31    14.0067   ; qtot 0.69
   235          H     26    ALA      H     95       0.31      1.008   ; qtot 1
   236        CH1     26    ALA     CA     96          0     13.019   ; qtot 1
   237        CH3     26    ALA     CB     96          0     15.035   ; qtot 1
   238          C     26    ALA      C     97       0.45     12.011   ; qtot 1.45
   239          O     26    ALA      O     97      -0.45    15.9994   ; qtot 1
; residue  27 PHE rtp PHE  q  0.0
   240          N     27    PHE      N     98      -0.31    14.0067   ; qtot 0.69
   241          H     27    PHE      H     98       0.31      1.008   ; qtot 1
   242        CH1     27    PHE     CA     99          0     13.019   ; qtot 1
   243        CH2     27    PHE     CB     99          0     14.027   ; qtot 1
   244          C     27    PHE     CG     99          0     12.011   ; qtot 1
   245          C     27    PHE    CD1    100      -0.14     12.011   ; qtot 0.86
   246         HC     27    PHE    HD1    100       0.14      1.008   ; qtot 1
   247          C     27    PHE    CD2    101      -0.14     12.011   ; qtot 0.86
   248         HC     27    PHE    HD2    101       0.14      1.008   ; qtot 1
   249          C     27    PHE    CE1    102      -0.14     12.011   ; qtot 0.86
   250         HC     27    PHE    HE1    102       0.14      1.008   ; qtot 1
   251          C     27    PHE    CE2    103      -0.14     12.011   ; qtot 0.86
   252         HC     27    PHE    HE2    103       0.14      1.008   ; qtot 1
   253          C     27    PHE     CZ    104      -0.14     12.011   ; qtot 0.86
   254         HC     27    PHE     HZ    104       0.14      1.008   ; qtot 1
   255          C     27    PHE      C    105       0.45     12.011   ; qtot 1.45
   256          O     27    PHE      O    105      -0.45    15.9994   ; qtot 1
; residue  28 ALA rtp ALA  q  0.0
   257          N     28    ALA      N    106      -0.31    14.0067   ; qtot 0.69
   258          H     28    ALA      H    106       0.31      1.008   ; qtot 1
   259        CH1     28    ALA     CA    107          0     13.019   ; qtot 1
   260        CH3     28    ALA     CB    107          0     15.035   ; qtot 1
   261          C     28    ALA      C    108       0.45     12.011   ; qtot 1.45
   262          O     28    ALA      O    108      -0.45    15.9994   ; qtot 1
; residue  29 GLN rtp GLN  q  0.0
   263          N     29    GLN      N    109      -0.31    14.0067   ; qtot 0.69
   264          H     29    GLN      H    109       0.31      1.008   ; qtot 1
   265        CH1     29    GLN     CA    110          0     13.019   ; qtot 1
   266        CH2     29    GLN     CB    110          0     14.027   ; qtot 1
   267        CH2     29    GLN     CG    110          0     14.027   ; qtot 1
   268          C     29    GLN     CD    111       0.29     12.011   ; qtot 1.29
   269          O     29    GLN    OE1    111      -0.45    15.9994   ; qtot 0.84
   270         NT     29    GLN    NE2    111      -0.72    14.0067   ; qtot 0.12
   271          H     29    GLN   HE21    111       0.44      1.008   ; qtot 0.56
   272          H     29    GLN   HE22    111       0.44      1.008   ; qtot 1
   273          C     29    GLN      C    112       0.45     12.011   ; qtot 1.45
   274          O     29    GLN      O    112      -0.45    15.9994   ; qtot 1
; residue  30 TYR rtp TYR  q  0.0
   275          N     30    TYR      N    113      -0.31    14.0067   ; qtot 0.69
   276          H     30    TYR      H    113       0.31      1.008   ; qtot 1
   277        CH1     30    TYR     CA    114          0     13.019   ; qtot 1
   278        CH2     30    TYR     CB    114          0     14.027   ; qtot 1
   279          C     30    TYR     CG    114          0     12.011   ; qtot 1
   280          C     30    TYR    CD1    115      -0.14     12.011   ; qtot 0.86
   281         HC     30    TYR    HD1    115       0.14      1.008   ; qtot 1
   282          C     30    TYR    CD2    116      -0.14     12.011   ; qtot 0.86
   283         HC     30    TYR    HD2    116       0.14      1.008   ; qtot 1
   284          C     30    TYR    CE1    117      -0.14     12.011   ; qtot 0.86
   285         HC     30    TYR    HE1    117       0.14      1.008   ; qtot 1
   286          C     30    TYR    CE2    118      -0.14     12.011   ; qtot 0.86
   287         HC     30    TYR    HE2    118       0.14      1.008   ; qtot 1
   288          C     30    TYR     CZ    119      0.203     12.011   ; qtot 1.203
   289         OA     30    TYR     OH    119     -0.611    15.9994   ; qtot 0.592
   290          H     30    TYR     HH    119      0.408      1.008   ; qtot 1
   291          C     30    TYR      C    120       0.45     12.011   ; qtot 1.45
   292          O     30    TYR      O    120      -0.45    15.9994   ; qtot 1
; residue  31 LEU rtp LEU  q  0.0
   293          N     31    LEU      N    121      -0.31    14.0067   ; qtot 0.69
   294          H     31    LEU      H    121       0.31      1.008   ; qtot 1
   295        CH1     31    LEU     CA    122          0     13.019   ; qtot 1
   296        CH2     31    LEU     CB    122          0     14.027   ; qtot 1
   297        CH1     31    LEU     CG    123          0     13.019   ; qtot 1
   298        CH3     31    LEU    CD1    123          0     15.035   ; qtot 1
   299        CH3     31    LEU    CD2    123          0     15.035   ; qtot 1
   300          C     31    LEU      C    124       0.45     12.011   ; qtot 1.45
   301          O     31    LEU      O    124      -0.45    15.9994   ; qtot 1
; residue  32 GLN rtp GLN  q  0.0
   302          N     32    GLN      N    125      -0.31    14.0067   ; qtot 0.69
   303          H     32    GLN      H    125       0.31      1.008   ; qtot 1
   304        CH1     32    GLN     CA    126          0     13.019   ; qtot 1
   305        CH2     32    GLN     CB    126          0     14.027   ; qtot 1
   306        CH2     32    GLN     CG    126          0     14.027   ; qtot 1
   307          C     32    GLN     CD    127       0.29     12.011   ; qtot 1.29
   308          O     32    GLN    OE1    127      -0.45    15.9994   ; qtot 0.84
   309         NT     32    GLN    NE2    127      -0.72    14.0067   ; qtot 0.12
   310          H     32    GLN   HE21    127       0.44      1.008   ; qtot 0.56
   311          H     32    GLN   HE22    127       0.44      1.008   ; qtot 1
   312          C     32    GLN      C    128       0.45     12.011   ; qtot 1.45
   313          O     32    GLN      O    128      -0.45    15.9994   ; qtot 1
; residue  33 GLN rtp GLN  q  0.0
   314          N     33    GLN      N    129      -0.31    14.0067   ; qtot 0.69
   315          H     33    GLN      H    129       0.31      1.008   ; qtot 1
   316        CH1     33    GLN     CA    130          0     13.019   ; qtot 1
   317        CH2     33    GLN     CB    130          0     14.027   ; qtot 1
   318        CH2     33    GLN     CG    130          0     14.027   ; qtot 1
   319          C     33    GLN     CD    131       0.29     12.011   ; qtot 1.29
   320          O     33    GLN    OE1    131      -0.45    15.9994   ; qtot 0.84
   321         NT     33    GLN    NE2    131      -0.72    14.0067   ; qtot 0.12
   322          H     33    GLN   HE21    131       0.44      1.008   ; qtot 0.56
   323          H     33    GLN   HE22    131       0.44      1.008   ; qtot 1
   324          C     33    GLN      C    132       0.45     12.011   ; qtot 1.45
   325          O     33    GLN      O    132      -0.45    15.9994   ; qtot 1
; residue  34 CYS rtp CYSH q  0.0
   326          N     34    CYS      N    133      -0.31    14.0067   ; qtot 0.69
   327          H     34    CYS      H    133       0.31      1.008   ; qtot 1
   328        CH1     34    CYS     CA    134          0     13.019   ; qtot 1
   329        CH2     34    CYS     CB    135       0.15     14.027   ; qtot 1.15
   330          S     34    CYS     SG    135      -0.37      32.06   ; qtot 0.78
   331          H     34    CYS     HG    135       0.22      1.008   ; qtot 1
   332          C     34    CYS      C    136       0.45     12.011   ; qtot 1.45
   333          O     34    CYS      O    136      -0.45    15.9994   ; qtot 1
; residue  35 PRO rtp PRO  q  0.0
   334          N     35    PRO      N    137          0    14.0067   ; qtot 1
   335        CH1     35    PRO     CA    138          0     13.019   ; qtot 1
   336       CH2r     35    PRO     CB    138          0     14.027   ; qtot 1
   337       CH2r     35    PRO     CG    139          0     14.027   ; qtot 1
   338       CH2r     35    PRO     CD    139          0     14.027   ; qtot 1
   339          C     35    PRO      C    140       0.45     12.011   ; qtot 1.45
   340          O     35    PRO      O    140      -0.45    15.9994   ; qtot 1
; residue  36 PHE rtp PHE  q  0.0
   341          N     36    PHE      N    141      -0.31    14.0067   ; qtot 0.69
   342          H     36    PHE      H    141       0.31      1.008   ; qtot 1
   343        CH1     36    PHE     CA    142          0     13.019   ; qtot 1
   344        CH2     36    PHE     CB    142          0     14.027   ; qtot 1
   345          C     36    PHE     CG    142          0     12.011   ; qtot 1
   346          C     36    PHE    CD1    143      -0.14     12.011   ; qtot 0.86
   347         HC     36    PHE    HD1    143       0.14      1.008   ; qtot 1
   348          C     36    PHE    CD2    144      -0.14     12.011   ; qtot 0.86
   349         HC     36    PHE    HD2    144       0.14      1.008   ; qtot 1
   350          C     36    PHE    CE1    145      -0.14     12.011   ; qtot 0.86
   351         HC     36    PHE    HE1    145       0.14      1.008   ; qtot 1
   352          C     36    PHE    CE2    146      -0.14     12.011   ; qtot 0.86
   353         HC     36    PHE    HE2    146       0.14      1.008   ; qtot 1
   354          C     36    PHE     CZ    147      -0.14     12.011   ; qtot 0.86
   355         HC     36    PHE     HZ    147       0.14      1.008   ; qtot 1
   356          C     36    PHE      C    148       0.45     12.011   ; qtot 1.45
   357          O     36    PHE      O    148      -0.45    15.9994   ; qtot 1
; residue  37 GLU rtp GLU  q -1.0
   358          N     37    GLU      N    149      -0.31    14.0067   ; qtot 0.69
   359          H     37    GLU      H    149       0.31      1.008   ; qtot 1
   360        CH1     37    GLU     CA    150          0     13.019   ; qtot 1
   361        CH2     37    GLU     CB    150          0     14.027   ; qtot 1
   362        CH2     37    GLU     CG    150          0     14.027   ; qtot 1
   363          C     37    GLU     CD    151       0.27     12.011   ; qtot 1.27
   364         OM     37    GLU    OE1    151     -0.635    15.9994   ; qtot 0.635
   365         OM     37    GLU    OE2    151     -0.635    15.9994   ; qtot 0
   366          C     37    GLU      C    152       0.45     12.011   ; qtot 0.45
   367          O     37    GLU      O    152      -0.45    15.9994   ; qtot 0
; residue  38 ASP rtp ASP  q -1.0
   368          N     38    ASP      N    153      -0.31    14.0067   ; qtot -0.31
   369          H     38    ASP      H    153       0.31      1.008   ; qtot 0
   370        CH1     38    ASP     CA    154          0     13.019   ; qtot 0
   371        CH2     38    ASP     CB    154          0     14.027   ; qtot 0
   372          C     38    ASP     CG    155       0.27     12.011   ; qtot 0.27
   373         OM     38    ASP    OD1    155     -0.635    15.9994   ; qtot -0.365
   374         OM     38    ASP    OD2    155     -0.635    15.9994   ; qtot -1
   375          C     38    ASP      C    156       0.45     12.011   ; qtot -0.55
   376          O     38    ASP      O    156      -0.45    15.9994   ; qtot -1
; residue  39 HIS rtp HISA q  0.0
   377          N     39    HIS      N    157      -0.31    14.0067   ; qtot -1.31
   378          H     39    HIS      H    157       0.31      1.008   ; qtot -1
   379        CH1     39    HIS     CA    158          0     13.019   ; qtot -1
   380        CH2     39    HIS     CB    158          0     14.027   ; qtot -1
   381          C     39    HIS     CG    159          0     12.011   ; qtot -1
   382         NR     39    HIS    ND1    159      -0.05    14.0067   ; qtot -1.05
   383          H     39    HIS    HD1    159       0.31      1.008   ; qtot -0.74
   384          C     39    HIS    CD2    159          0     12.011   ; qtot -0.74
   385         HC     39    HIS    HD2    159       0.14      1.008   ; qtot -0.6
   386          C     39    HIS    CE1    159          0     12.011   ; qtot -0.6
   387         HC     39    HIS    HE1    159       0.14      1.008   ; qtot -0.46
   388         NR     39    HIS    NE2    159      -0.54    14.0067   ; qtot -1
   389          C     39    HIS      C    160       0.45     12.011   ; qtot -0.55
   390          O     39    HIS      O    160      -0.45    15.9994   ; qtot -1
; residue  40 VAL rtp VAL  q  0.0
   391          N     40    VAL      N    161      -0.31    14.0067   ; qtot -1.31
   392          H     40    VAL      H    161       0.31      1.008   ; qtot -1
   393        CH1     40    VAL     CA    162          0     13.019   ; qtot -1
   394        CH1     40    VAL     CB    162          0     13.019   ; qtot -1
   395        CH3     40    VAL    CG1    162          0     15.035   ; qtot -1
   396        CH3     40    VAL    CG2    162          0     15.035   ; qtot -1
   397          C     40    VAL      C    163       0.45     12.011   ; qtot -0.55
   398          O     40    VAL      O    163      -0.45    15.9994   ; qtot -1
; residue  41 LYS rtp LYSH q +1.0
   399          N     41    LYS      N    164      -0.31    14.0067   ; qtot -1.31
   400          H     41    LYS      H    164       0.31      1.008   ; qtot -1
   401        CH1     41    LYS     CA    165          0     13.019   ; qtot -1
   402        CH2     41    LYS     CB    165          0     14.027   ; qtot -1
   403        CH2     41    LYS     CG    166          0     14.027   ; qtot -1
   404        CH2     41    LYS     CD    166          0     14.027   ; qtot -1
   405        CH2     41    LYS     CE    167      0.127     14.027   ; qtot -0.873
   406         NL     41    LYS     NZ    167      0.129    14.0067   ; qtot -0.744
   407          H     41    LYS    HZ1    167      0.248      1.008   ; qtot -0.496
   408          H     41    LYS    HZ2    167      0.248      1.008   ; qtot -0.248
   409          H     41    LYS    HZ3    167      0.248      1.008   ; qtot 0
   410          C     41    LYS      C    168       0.45     12.011   ; qtot 0.45
   411          O     41    LYS      O    168      -0.45    15.9994   ; qtot 0
; residue  42 LEU rtp LEU  q  0.0
   412          N     42    LEU      N    169      -0.31    14.0067   ; qtot -0.31
   413          H     42    LEU      H    169       0.31      1.008   ; qtot 0
   414        CH1     42    LEU     CA    170          0     13.019   ; qtot 0
   415        CH2     42    LEU     CB    170          0     14.027   ; qtot 0
   416        CH1     42    LEU     CG    171          0     13.019   ; qtot 0
   417        CH3     42    LEU    CD1    171          0     15.035   ; qtot 0
   418        CH3     42    LEU    CD2    171          0     15.035   ; qtot 0
   419          C     42    LEU      C    172       0.45     12.011   ; qtot 0.45
   420          O     42    LEU      O    172      -0.45    15.9994   ; qtot 0
; residue  43 VAL rtp VAL  q  0.0
   421          N     43    VAL      N    173      -0.31    14.0067   ; qtot -0.31
   422          H     43    VAL      H    173       0.31      1.008   ; qtot 0
   423        CH1     43    VAL     CA    174          0     13.019   ; qtot 0
   424        CH1     43    VAL     CB    174          0     13.019   ; qtot 0
   425        CH3     43    VAL    CG1    174          0     15.035   ; qtot 0
   426        CH3     43    VAL    CG2    174          0     15.035   ; qtot 0
   427          C     43    VAL      C    175       0.45     12.011   ; qtot 0.45
   428          O     43    VAL      O    175      -0.45    15.9994   ; qtot 0
; residue  44 ASN rtp ASN  q  0.0
   429          N     44    ASN      N    176      -0.31    14.0067   ; qtot -0.31
   430          H     44    ASN      H    176       0.31      1.008   ; qtot 0
   431        CH1     44    ASN     CA    177          0     13.019   ; qtot 0
   432        CH2     44    ASN     CB    177          0     14.027   ; qtot 0
   433          C     44    ASN     CG    178       0.29     12.011   ; qtot 0.29
   434          O     44    ASN    OD1    178      -0.45    15.9994   ; qtot -0.16
   435         NT     44    ASN    ND2    178      -0.72    14.0067   ; qtot -0.88
   436          H     44    ASN   HD21    178       0.44      1.008   ; qtot -0.44
   437          H     44    ASN   HD22    178       0.44      1.008   ; qtot 0
   438          C     44    ASN      C    179       0.45     12.011   ; qtot 0.45
   439          O     44    ASN      O    179      -0.45    15.9994   ; qtot 0
; residue  45 GLU rtp GLU  q -1.0
   440          N     45    GLU      N    180      -0.31    14.0067   ; qtot -0.31
   441          H     45    GLU      H    180       0.31      1.008   ; qtot 0
   442        CH1     45    GLU     CA    181          0     13.019   ; qtot 0
   443        CH2     45    GLU     CB    181          0     14.027   ; qtot 0
   444        CH2     45    GLU     CG    181          0     14.027   ; qtot 0
   445          C     45    GLU     CD    182       0.27     12.011   ; qtot 0.27
   446         OM     45    GLU    OE1    182     -0.635    15.9994   ; qtot -0.365
   447         OM     45    GLU    OE2    182     -0.635    15.9994   ; qtot -1
   448          C     45    GLU      C    183       0.45     12.011   ; qtot -0.55
   449          O     45    GLU      O    183      -0.45    15.9994   ; qtot -1
; residue  46 VAL rtp VAL  q  0.0
   450          N     46    VAL      N    184      -0.31    14.0067   ; qtot -1.31
   451          H     46    VAL      H    184       0.31      1.008   ; qtot -1
   452        CH1     46    VAL     CA    185          0     13.019   ; qtot -1
   453        CH1     46    VAL     CB    185          0     13.019   ; qtot -1
   454        CH3     46    VAL    CG1    185          0     15.035   ; qtot -1
   455        CH3     46    VAL    CG2    185          0     15.035   ; qtot -1
   456          C     46    VAL      C    186       0.45     12.011   ; qtot -0.55
   457          O     46    VAL      O    186      -0.45    15.9994   ; qtot -1
; residue  47 THR rtp THR  q  0.0
   458          N     47    THR      N    187      -0.31    14.0067   ; qtot -1.31
   459          H     47    THR      H    187       0.31      1.008   ; qtot -1
   460        CH1     47    THR     CA    188          0     13.019   ; qtot -1
   461        CH1     47    THR     CB    189      0.266     13.019   ; qtot -0.734
   462         OA     47    THR    OG1    189     -0.674    15.9994   ; qtot -1.408
   463          H     47    THR    HG1    189      0.408      1.008   ; qtot -1
   464        CH3     47    THR    CG2    190          0     15.035   ; qtot -1
   465          C     47    THR      C    191       0.45     12.011   ; qtot -0.55
   466          O     47    THR      O    191      -0.45    15.9994   ; qtot -1
; residue  48 GLU rtp GLU  q -1.0
   467          N     48    GLU      N    192      -0.31    14.0067   ; qtot -1.31
   468          H     48    GLU      H    192       0.31      1.008   ; qtot -1
   469        CH1     48    GLU     CA    193          0     13.019   ; qtot -1
   470        CH2     48    GLU     CB    193          0     14.027   ; qtot -1
   471        CH2     48    GLU     CG    193          0     14.027   ; qtot -1
   472          C     48    GLU     CD    194       0.27     12.011   ; qtot -0.73
   473         OM     48    GLU    OE1    194     -0.635    15.9994   ; qtot -1.365
   474         OM     48    GLU    OE2    194     -0.635    15.9994   ; qtot -2
   475          C     48    GLU      C    195       0.45     12.011   ; qtot -1.55
   476          O     48    GLU      O    195      -0.45    15.9994   ; qtot -2
; residue  49 PHE rtp PHE  q  0.0
   477          N     49    PHE      N    196      -0.31    14.0067   ; qtot -2.31
   478          H     49    PHE      H    196       0.31      1.008   ; qtot -2
   479        CH1     49    PHE     CA    197          0     13.019   ; qtot -2
   480        CH2     49    PHE     CB    197          0     14.027   ; qtot -2
   481          C     49    PHE     CG    197          0     12.011   ; qtot -2
   482          C     49    PHE    CD1    198      -0.14     12.011   ; qtot -2.14
   483         HC     49    PHE    HD1    198       0.14      1.008   ; qtot -2
   484          C     49    PHE    CD2    199      -0.14     12.011   ; qtot -2.14
   485         HC     49    PHE    HD2    199       0.14      1.008   ; qtot -2
   486          C     49    PHE    CE1    200      -0.14     12.011   ; qtot -2.14
   487         HC     49    PHE    HE1    200       0.14      1.008   ; qtot -2
   488          C     49    PHE    CE2    201      -0.14     12.011   ; qtot -2.14
   489         HC     49    PHE    HE2    201       0.14      1.008   ; qtot -2
   490          C     49    PHE     CZ    202      -0.14     12.011   ; qtot -2.14
   491         HC     49    PHE     HZ    202       0.14      1.008   ; qtot -2
   492          C     49    PHE      C    203       0.45     12.011   ; qtot -1.55
   493          O     49    PHE      O    203      -0.45    15.9994   ; qtot -2
; residue  50 ALA rtp ALA  q  0.0
   494          N     50    ALA      N    204      -0.31    14.0067   ; qtot -2.31
   495          H     50    ALA      H    204       0.31      1.008   ; qtot -2
   496        CH1     50    ALA     CA    205          0     13.019   ; qtot -2
   497        CH3     50    ALA     CB    205          0     15.035   ; qtot -2
   498          C     50    ALA      C    206       0.45     12.011   ; qtot -1.55
   499          O     50    ALA      O    206      -0.45    15.9994   ; qtot -2
; residue  51 LYS rtp LYSH q +1.0
   500          N     51    LYS      N    207      -0.31    14.0067   ; qtot -2.31
   501          H     51    LYS      H    207       0.31      1.008   ; qtot -2
   502        CH1     51    LYS     CA    208          0     13.019   ; qtot -2
   503        CH2     51    LYS     CB    208          0     14.027   ; qtot -2
   504        CH2     51    LYS     CG    209          0     14.027   ; qtot -2
   505        CH2     51    LYS     CD    209          0     14.027   ; qtot -2
   506        CH2     51    LYS     CE    210      0.127     14.027   ; qtot -1.873
   507         NL     51    LYS     NZ    210      0.129    14.0067   ; qtot -1.744
   508          H     51    LYS    HZ1    210      0.248      1.008   ; qtot -1.496
   509          H     51    LYS    HZ2    210      0.248      1.008   ; qtot -1.248
   510          H     51    LYS    HZ3    210      0.248      1.008   ; qtot -1
   511          C     51    LYS      C    211       0.45     12.011   ; qtot -0.55
   512          O     51    LYS      O    211      -0.45    15.9994   ; qtot -1
; residue  52 THR rtp THR  q  0.0
   513          N     52    THR      N    212      -0.31    14.0067   ; qtot -1.31
   514          H     52    THR      H    212       0.31      1.008   ; qtot -1
   515        CH1     52    THR     CA    213          0     13.019   ; qtot -1
   516        CH1     52    THR     CB    214      0.266     13.019   ; qtot -0.734
   517         OA     52    THR    OG1    214     -0.674    15.9994   ; qtot -1.408
   518          H     52    THR    HG1    214      0.408      1.008   ; qtot -1
   519        CH3     52    THR    CG2    215          0     15.035   ; qtot -1
   520          C     52    THR      C    216       0.45     12.011   ; qtot -0.55
   521          O     52    THR      O    216      -0.45    15.9994   ; qtot -1
; residue  53 CYS rtp CYS2 q  0.0
   522          N     53    CYS      N    217      -0.31    14.0067   ; qtot -1.31
   523          H     53    CYS      H    217       0.31      1.008   ; qtot -1
   524        CH1     53    CYS     CA    218          0     13.019   ; qtot -1
   525        CH2     53    CYS     CB    218          0     14.027   ; qtot -1
   526          S     53    CYS     SG    218          0      32.06   ; qtot -1
   527          C     53    CYS      C    219       0.45     12.011   ; qtot -0.55
   528          O     53    CYS      O    219      -0.45    15.9994   ; qtot -1
; residue  54 VAL rtp VAL  q  0.0
   529          N     54    VAL      N    220      -0.31    14.0067   ; qtot -1.31
   530          H     54    VAL      H    220       0.31      1.008   ; qtot -1
   531        CH1     54    VAL     CA    221          0     13.019   ; qtot -1
   532        CH1     54    VAL     CB    221          0     13.019   ; qtot -1
   533        CH3     54    VAL    CG1    221          0     15.035   ; qtot -1
   534        CH3     54    VAL    CG2    221          0     15.035   ; qtot -1
   535          C     54    VAL      C    222       0.45     12.011   ; qtot -0.55
   536          O     54    VAL      O    222      -0.45    15.9994   ; qtot -1
; residue  55 ALA rtp ALA  q  0.0
   537          N     55    ALA      N    223      -0.31    14.0067   ; qtot -1.31
   538          H     55    ALA      H    223       0.31      1.008   ; qtot -1
   539        CH1     55    ALA     CA    224          0     13.019   ; qtot -1
   540        CH3     55    ALA     CB    224          0     15.035   ; qtot -1
   541          C     55    ALA      C    225       0.45     12.011   ; qtot -0.55
   542          O     55    ALA      O    225      -0.45    15.9994   ; qtot -1
; residue  56 ASP rtp ASP  q -1.0
   543          N     56    ASP      N    226      -0.31    14.0067   ; qtot -1.31
   544          H     56    ASP      H    226       0.31      1.008   ; qtot -1
   545        CH1     56    ASP     CA    227          0     13.019   ; qtot -1
   546        CH2     56    ASP     CB    227          0     14.027   ; qtot -1
   547          C     56    ASP     CG    228       0.27     12.011   ; qtot -0.73
   548         OM     56    ASP    OD1    228     -0.635    15.9994   ; qtot -1.365
   549         OM     56    ASP    OD2    228     -0.635    15.9994   ; qtot -2
   550          C     56    ASP      C    229       0.45     12.011   ; qtot -1.55
   551          O     56    ASP      O    229      -0.45    15.9994   ; qtot -2
; residue  57 GLU rtp GLU  q -1.0
   552          N     57    GLU      N    230      -0.31    14.0067   ; qtot -2.31
   553          H     57    GLU      H    230       0.31      1.008   ; qtot -2
   554        CH1     57    GLU     CA    231          0     13.019   ; qtot -2
   555        CH2     57    GLU     CB    231          0     14.027   ; qtot -2
   556        CH2     57    GLU     CG    231          0     14.027   ; qtot -2
   557          C     57    GLU     CD    232       0.27     12.011   ; qtot -1.73
   558         OM     57    GLU    OE1    232     -0.635    15.9994   ; qtot -2.365
   559         OM     57    GLU    OE2    232     -0.635    15.9994   ; qtot -3
   560          C     57    GLU      C    233       0.45     12.011   ; qtot -2.55
   561          O     57    GLU      O    233      -0.45    15.9994   ; qtot -3
; residue  58 SER rtp SER  q  0.0
   562          N     58    SER      N    234      -0.31    14.0067   ; qtot -3.31
   563          H     58    SER      H    234       0.31      1.008   ; qtot -3
   564        CH1     58    SER     CA    235          0     13.019   ; qtot -3
   565        CH2     58    SER     CB    236      0.266     14.027   ; qtot -2.734
   566         OA     58    SER     OG    236     -0.674    15.9994   ; qtot -3.408
   567          H     58    SER     HG    236      0.408      1.008   ; qtot -3
   568          C     58    SER      C    237       0.45     12.011   ; qtot -2.55
   569          O     58    SER      O    237      -0.45    15.9994   ; qtot -3
; residue  59 ALA rtp ALA  q  0.0
   570          N     59    ALA      N    238      -0.31    14.0067   ; qtot -3.31
   571          H     59    ALA      H    238       0.31      1.008   ; qtot -3
   572        CH1     59    ALA     CA    239          0     13.019   ; qtot -3
   573        CH3     59    ALA     CB    239          0     15.035   ; qtot -3
   574          C     59    ALA      C    240       0.45     12.011   ; qtot -2.55
   575          O     59    ALA      O    240      -0.45    15.9994   ; qtot -3
; residue  60 GLU rtp GLU  q -1.0
   576          N     60    GLU      N    241      -0.31    14.0067   ; qtot -3.31
   577          H     60    GLU      H    241       0.31      1.008   ; qtot -3
   578        CH1     60    GLU     CA    242          0     13.019   ; qtot -3
   579        CH2     60    GLU     CB    242          0     14.027   ; qtot -3
   580        CH2     60    GLU     CG    242          0     14.027   ; qtot -3
   581          C     60    GLU     CD    243       0.27     12.011   ; qtot -2.73
   582         OM     60    GLU    OE1    243     -0.635    15.9994   ; qtot -3.365
   583         OM     60    GLU    OE2    243     -0.635    15.9994   ; qtot -4
   584          C     60    GLU      C    244       0.45     12.011   ; qtot -3.55
   585          O     60    GLU      O    244      -0.45    15.9994   ; qtot -4
; residue  61 ASN rtp ASN  q  0.0
   586          N     61    ASN      N    245      -0.31    14.0067   ; qtot -4.31
   587          H     61    ASN      H    245       0.31      1.008   ; qtot -4
   588        CH1     61    ASN     CA    246          0     13.019   ; qtot -4
   589        CH2     61    ASN     CB    246          0     14.027   ; qtot -4
   590          C     61    ASN     CG    247       0.29     12.011   ; qtot -3.71
   591          O     61    ASN    OD1    247      -0.45    15.9994   ; qtot -4.16
   592         NT     61    ASN    ND2    247      -0.72    14.0067   ; qtot -4.88
   593          H     61    ASN   HD21    247       0.44      1.008   ; qtot -4.44
   594          H     61    ASN   HD22    247       0.44      1.008   ; qtot -4
   595          C     61    ASN      C    248       0.45     12.011   ; qtot -3.55
   596          O     61    ASN      O    248      -0.45    15.9994   ; qtot -4
; residue  62 CYS rtp CYS2 q  0.0
   597          N     62    CYS      N    249      -0.31    14.0067   ; qtot -4.31
   598          H     62    CYS      H    249       0.31      1.008   ; qtot -4
   599        CH1     62    CYS     CA    250          0     13.019   ; qtot -4
   600        CH2     62    CYS     CB    250          0     14.027   ; qtot -4
   601          S     62    CYS     SG    250          0      32.06   ; qtot -4
   602          C     62    CYS      C    251       0.45     12.011   ; qtot -3.55
   603          O     62    CYS      O    251      -0.45    15.9994   ; qtot -4
; residue  63 ASP rtp ASP  q -1.0
   604          N     63    ASP      N    252      -0.31    14.0067   ; qtot -4.31
   605          H     63    ASP      H    252       0.31      1.008   ; qtot -4
   606        CH1     63    ASP     CA    253          0     13.019   ; qtot -4
   607        CH2     63    ASP     CB    253          0     14.027   ; qtot -4
   608          C     63    ASP     CG    254       0.27     12.011   ; qtot -3.73
   609         OM     63    ASP    OD1    254     -0.635    15.9994   ; qtot -4.365
   610         OM     63    ASP    OD2    254     -0.635    15.9994   ; qtot -5
   611          C     63    ASP      C    255       0.45     12.011   ; qtot -4.55
   612          O     63    ASP      O    255      -0.45    15.9994   ; qtot -5
; residue  64 LYS rtp LYSH q +1.0
   613          N     64    LYS      N    256      -0.31    14.0067   ; qtot -5.31
   614          H     64    LYS      H    256       0.31      1.008   ; qtot -5
   615        CH1     64    LYS     CA    257          0     13.019   ; qtot -5
   616        CH2     64    LYS     CB    257          0     14.027   ; qtot -5
   617        CH2     64    LYS     CG    258          0     14.027   ; qtot -5
   618        CH2     64    LYS     CD    258          0     14.027   ; qtot -5
   619        CH2     64    LYS     CE    259      0.127     14.027   ; qtot -4.873
   620         NL     64    LYS     NZ    259      0.129    14.0067   ; qtot -4.744
   621          H     64    LYS    HZ1    259      0.248      1.008   ; qtot -4.496
   622          H     64    LYS    HZ2    259      0.248      1.008   ; qtot -4.248
   623          H     64    LYS    HZ3    259      0.248      1.008   ; qtot -4
   624          C     64    LYS      C    260       0.45     12.011   ; qtot -3.55
   625          O     64    LYS      O    260      -0.45    15.9994   ; qtot -4
; residue  65 SER rtp SER  q  0.0
   626          N     65    SER      N    261      -0.31    14.0067   ; qtot -4.31
   627          H     65    SER      H    261       0.31      1.008   ; qtot -4
   628        CH1     65    SER     CA    262          0     13.019   ; qtot -4
   629        CH2     65    SER     CB    263      0.266     14.027   ; qtot -3.734
   630         OA     65    SER     OG    263     -0.674    15.9994   ; qtot -4.408
   631          H     65    SER     HG    263      0.408      1.008   ; qtot -4
   632          C     65    SER      C    264       0.45     12.011   ; qtot -3.55
   633          O     65    SER      O    264      -0.45    15.9994   ; qtot -4
; residue  66 LEU rtp LEU  q  0.0
   634          N     66    LEU      N    265      -0.31    14.0067   ; qtot -4.31
   635          H     66    LEU      H    265       0.31      1.008   ; qtot -4
   636        CH1     66    LEU     CA    266          0     13.019   ; qtot -4
   637        CH2     66    LEU     CB    266          0     14.027   ; qtot -4
   638        CH1     66    LEU     CG    267          0     13.019   ; qtot -4
   639        CH3     66    LEU    CD1    267          0     15.035   ; qtot -4
   640        CH3     66    LEU    CD2    267          0     15.035   ; qtot -4
   641          C     66    LEU      C    268       0.45     12.011   ; qtot -3.55
   642          O     66    LEU      O    268      -0.45    15.9994   ; qtot -4
; residue  67 HIS rtp HISA q  0.0
   643          N     67    HIS      N    269      -0.31    14.0067   ; qtot -4.31
   644          H     67    HIS      H    269       0.31      1.008   ; qtot -4
   645        CH1     67    HIS     CA    270          0     13.019   ; qtot -4
   646        CH2     67    HIS     CB    270          0     14.027   ; qtot -4
   647          C     67    HIS     CG    271          0     12.011   ; qtot -4
   648         NR     67    HIS    ND1    271      -0.05    14.0067   ; qtot -4.05
   649          H     67    HIS    HD1    271       0.31      1.008   ; qtot -3.74
   650          C     67    HIS    CD2    271          0     12.011   ; qtot -3.74
   651         HC     67    HIS    HD2    271       0.14      1.008   ; qtot -3.6
   652          C     67    HIS    CE1    271          0     12.011   ; qtot -3.6
   653         HC     67    HIS    HE1    271       0.14      1.008   ; qtot -3.46
   654         NR     67    HIS    NE2    271      -0.54    14.0067   ; qtot -4
   655          C     67    HIS      C    272       0.45     12.011   ; qtot -3.55
   656          O     67    HIS      O    272      -0.45    15.9994   ; qtot -4
; residue  68 THR rtp THR  q  0.0
   657          N     68    THR      N    273      -0.31    14.0067   ; qtot -4.31
   658          H     68    THR      H    273       0.31      1.008   ; qtot -4
   659        CH1     68    THR     CA    274          0     13.019   ; qtot -4
   660        CH1     68    THR     CB    275      0.266     13.019   ; qtot -3.734
   661         OA     68    THR    OG1    275     -0.674    15.9994   ; qtot -4.408
   662          H     68    THR    HG1    275      0.408      1.008   ; qtot -4
   663        CH3     68    THR    CG2    276          0     15.035   ; qtot -4
   664          C     68    THR      C    277       0.45     12.011   ; qtot -3.55
   665          O     68    THR      O    277      -0.45    15.9994   ; qtot -4
; residue  69 LEU rtp LEU  q  0.0
   666          N     69    LEU      N    278      -0.31    14.0067   ; qtot -4.31
   667          H     69    LEU      H    278       0.31      1.008   ; qtot -4
   668        CH1     69    LEU     CA    279          0     13.019   ; qtot -4
   669        CH2     69    LEU     CB    279          0     14.027   ; qtot -4
   670        CH1     69    LEU     CG    280          0     13.019   ; qtot -4
   671        CH3     69    LEU    CD1    280          0     15.035   ; qtot -4
   672        CH3     69    LEU    CD2    280          0     15.035   ; qtot -4
   673          C     69    LEU      C    281       0.45     12.011   ; qtot -3.55
   674          O     69    LEU      O    281      -0.45    15.9994   ; qtot -4
; residue  70 PHE rtp PHE  q  0.0
   675          N     70    PHE      N    282      -0.31    14.0067   ; qtot -4.31
   676          H     70    PHE      H    282       0.31      1.008   ; qtot -4
   677        CH1     70    PHE     CA    283          0     13.019   ; qtot -4
   678        CH2     70    PHE     CB    283          0     14.027   ; qtot -4
   679          C     70    PHE     CG    283          0     12.011   ; qtot -4
   680          C     70    PHE    CD1    284      -0.14     12.011   ; qtot -4.14
   681         HC     70    PHE    HD1    284       0.14      1.008   ; qtot -4
   682          C     70    PHE    CD2    285      -0.14     12.011   ; qtot -4.14
   683         HC     70    PHE    HD2    285       0.14      1.008   ; qtot -4
   684          C     70    PHE    CE1    286      -0.14     12.011   ; qtot -4.14
   685         HC     70    PHE    HE1    286       0.14      1.008   ; qtot -4
   686          C     70    PHE    CE2    287      -0.14     12.011   ; qtot -4.14
   687         HC     70    PHE    HE2    287       0.14      1.008   ; qtot -4
   688          C     70    PHE     CZ    288      -0.14     12.011   ; qtot -4.14
   689         HC     70    PHE     HZ    288       0.14      1.008   ; qtot -4
   690          C     70    PHE      C    289       0.45     12.011   ; qtot -3.55
   691          O     70    PHE      O    289      -0.45    15.9994   ; qtot -4
; residue  71 GLY rtp GLY  q  0.0
   692          N     71    GLY      N    290      -0.31    14.0067   ; qtot -4.31
   693          H     71    GLY      H    290       0.31      1.008   ; qtot -4
   694        CH2     71    GLY     CA    291          0     14.027   ; qtot -4
   695          C     71    GLY      C    292       0.45     12.011   ; qtot -3.55
   696          O     71    GLY      O    292      -0.45    15.9994   ; qtot -4
; residue  72 ASP rtp ASP  q -1.0
   697          N     72    ASP      N    293      -0.31    14.0067   ; qtot -4.31
   698          H     72    ASP      H    293       0.31      1.008   ; qtot -4
   699        CH1     72    ASP     CA    294          0     13.019   ; qtot -4
   700        CH2     72    ASP     CB    294          0     14.027   ; qtot -4
   701          C     72    ASP     CG    295       0.27     12.011   ; qtot -3.73
   702         OM     72    ASP    OD1    295     -0.635    15.9994   ; qtot -4.365
   703         OM     72    ASP    OD2    295     -0.635    15.9994   ; qtot -5
   704          C     72    ASP      C    296       0.45     12.011   ; qtot -4.55
   705          O     72    ASP      O    296      -0.45    15.9994   ; qtot -5
; residue  73 LYS rtp LYSH q +1.0
   706          N     73    LYS      N    297      -0.31    14.0067   ; qtot -5.31
   707          H     73    LYS      H    297       0.31      1.008   ; qtot -5
   708        CH1     73    LYS     CA    298          0     13.019   ; qtot -5
   709        CH2     73    LYS     CB    298          0     14.027   ; qtot -5
   710        CH2     73    LYS     CG    299          0     14.027   ; qtot -5
   711        CH2     73    LYS     CD    299          0     14.027   ; qtot -5
   712        CH2     73    LYS     CE    300      0.127     14.027   ; qtot -4.873
   713         NL     73    LYS     NZ    300      0.129    14.0067   ; qtot -4.744
   714          H     73    LYS    HZ1    300      0.248      1.008   ; qtot -4.496
   715          H     73    LYS    HZ2    300      0.248      1.008   ; qtot -4.248
   716          H     73    LYS    HZ3    300      0.248      1.008   ; qtot -4
   717          C     73    LYS      C    301       0.45     12.011   ; qtot -3.55
   718          O     73    LYS      O    301      -0.45    15.9994   ; qtot -4
; residue  74 LEU rtp LEU  q  0.0
   719          N     74    LEU      N    302      -0.31    14.0067   ; qtot -4.31
   720          H     74    LEU      H    302       0.31      1.008   ; qtot -4
   721        CH1     74    LEU     CA    303          0     13.019   ; qtot -4
   722        CH2     74    LEU     CB    303          0     14.027   ; qtot -4
   723        CH1     74    LEU     CG    304          0     13.019   ; qtot -4
   724        CH3     74    LEU    CD1    304          0     15.035   ; qtot -4
   725        CH3     74    LEU    CD2    304          0     15.035   ; qtot -4
   726          C     74    LEU      C    305       0.45     12.011   ; qtot -3.55
   727          O     74    LEU      O    305      -0.45    15.9994   ; qtot -4
; residue  75 CYS rtp CYS2 q  0.0
   728          N     75    CYS      N    306      -0.31    14.0067   ; qtot -4.31
   729          H     75    CYS      H    306       0.31      1.008   ; qtot -4
   730        CH1     75    CYS     CA    307          0     13.019   ; qtot -4
   731        CH2     75    CYS     CB    307          0     14.027   ; qtot -4
   732          S     75    CYS     SG    307          0      32.06   ; qtot -4
   733          C     75    CYS      C    308       0.45     12.011   ; qtot -3.55
   734          O     75    CYS      O    308      -0.45    15.9994   ; qtot -4
; residue  76 THR rtp THR  q  0.0
   735          N     76    THR      N    309      -0.31    14.0067   ; qtot -4.31
   736          H     76    THR      H    309       0.31      1.008   ; qtot -4
   737        CH1     76    THR     CA    310          0     13.019   ; qtot -4
   738        CH1     76    THR     CB    311      0.266     13.019   ; qtot -3.734
   739         OA     76    THR    OG1    311     -0.674    15.9994   ; qtot -4.408
   740          H     76    THR    HG1    311      0.408      1.008   ; qtot -4
   741        CH3     76    THR    CG2    312          0     15.035   ; qtot -4
   742          C     76    THR      C    313       0.45     12.011   ; qtot -3.55
   743          O     76    THR      O    313      -0.45    15.9994   ; qtot -4
; residue  77 VAL rtp VAL  q  0.0
   744          N     77    VAL      N    314      -0.31    14.0067   ; qtot -4.31
   745          H     77    VAL      H    314       0.31      1.008   ; qtot -4
   746        CH1     77    VAL     CA    315          0     13.019   ; qtot -4
   747        CH1     77    VAL     CB    315          0     13.019   ; qtot -4
   748        CH3     77    VAL    CG1    315          0     15.035   ; qtot -4
   749        CH3     77    VAL    CG2    315          0     15.035   ; qtot -4
   750          C     77    VAL      C    316       0.45     12.011   ; qtot -3.55
   751          O     77    VAL      O    316      -0.45    15.9994   ; qtot -4
; residue  78 ALA rtp ALA  q  0.0
   752          N     78    ALA      N    317      -0.31    14.0067   ; qtot -4.31
   753          H     78    ALA      H    317       0.31      1.008   ; qtot -4
   754        CH1     78    ALA     CA    318          0     13.019   ; qtot -4
   755        CH3     78    ALA     CB    318          0     15.035   ; qtot -4
   756          C     78    ALA      C    319       0.45     12.011   ; qtot -3.55
   757          O     78    ALA      O    319      -0.45    15.9994   ; qtot -4
; residue  79 THR rtp THR  q  0.0
   758          N     79    THR      N    320      -0.31    14.0067   ; qtot -4.31
   759          H     79    THR      H    320       0.31      1.008   ; qtot -4
   760        CH1     79    THR     CA    321          0     13.019   ; qtot -4
   761        CH1     79    THR     CB    322      0.266     13.019   ; qtot -3.734
   762         OA     79    THR    OG1    322     -0.674    15.9994   ; qtot -4.408
   763          H     79    THR    HG1    322      0.408      1.008   ; qtot -4
   764        CH3     79    THR    CG2    323          0     15.035   ; qtot -4
   765          C     79    THR      C    324       0.45     12.011   ; qtot -3.55
   766          O     79    THR      O    324      -0.45    15.9994   ; qtot -4
; residue  80 LEU rtp LEU  q  0.0
   767          N     80    LEU      N    325      -0.31    14.0067   ; qtot -4.31
   768          H     80    LEU      H    325       0.31      1.008   ; qtot -4
   769        CH1     80    LEU     CA    326          0     13.019   ; qtot -4
   770        CH2     80    LEU     CB    326          0     14.027   ; qtot -4
   771        CH1     80    LEU     CG    327          0     13.019   ; qtot -4
   772        CH3     80    LEU    CD1    327          0     15.035   ; qtot -4
   773        CH3     80    LEU    CD2    327          0     15.035   ; qtot -4
   774          C     80    LEU      C    328       0.45     12.011   ; qtot -3.55
   775          O     80    LEU      O    328      -0.45    15.9994   ; qtot -4
; residue  81 ARG rtp ARG  q +1.0
   776          N     81    ARG      N    329      -0.31    14.0067   ; qtot -4.31
   777          H     81    ARG      H    329       0.31      1.008   ; qtot -4
   778        CH1     81    ARG     CA    330          0     13.019   ; qtot -4
   779        CH2     81    ARG     CB    330          0     14.027   ; qtot -4
   780        CH2     81    ARG     CG    330          0     14.027   ; qtot -4
   781        CH2     81    ARG     CD    331       0.09     14.027   ; qtot -3.91
   782         NE     81    ARG     NE    331      -0.11    14.0067   ; qtot -4.02
   783          H     81    ARG     HE    331       0.24      1.008   ; qtot -3.78
   784          C     81    ARG     CZ    331       0.34     12.011   ; qtot -3.44
   785         NZ     81    ARG    NH1    331      -0.26    14.0067   ; qtot -3.7
   786          H     81    ARG   HH11    331       0.24      1.008   ; qtot -3.46
   787          H     81    ARG   HH12    331       0.24      1.008   ; qtot -3.22
   788         NZ     81    ARG    NH2    331      -0.26    14.0067   ; qtot -3.48
   789          H     81    ARG   HH21    331       0.24      1.008   ; qtot -3.24
   790          H     81    ARG   HH22    331       0.24      1.008   ; qtot -3
   791          C     81    ARG      C    332       0.45     12.011   ; qtot -2.55
   792          O     81    ARG      O    332      -0.45    15.9994   ; qtot -3
; residue  82 GLU rtp GLU  q -1.0
   793          N     82    GLU      N    333      -0.31    14.0067   ; qtot -3.31
   794          H     82    GLU      H    333       0.31      1.008   ; qtot -3
   795        CH1     82    GLU     CA    334          0     13.019   ; qtot -3
   796        CH2     82    GLU     CB    334          0     14.027   ; qtot -3
   797        CH2     82    GLU     CG    334          0     14.027   ; qtot -3
   798          C     82    GLU     CD    335       0.27     12.011   ; qtot -2.73
   799         OM     82    GLU    OE1    335     -0.635    15.9994   ; qtot -3.365
   800         OM     82    GLU    OE2    335     -0.635    15.9994   ; qtot -4
   801          C     82    GLU      C    336       0.45     12.011   ; qtot -3.55
   802          O     82    GLU      O    336      -0.45    15.9994   ; qtot -4
; residue  83 THR rtp THR  q  0.0
   803          N     83    THR      N    337      -0.31    14.0067   ; qtot -4.31
   804          H     83    THR      H    337       0.31      1.008   ; qtot -4
   805        CH1     83    THR     CA    338          0     13.019   ; qtot -4
   806        CH1     83    THR     CB    339      0.266     13.019   ; qtot -3.734
   807         OA     83    THR    OG1    339     -0.674    15.9994   ; qtot -4.408
   808          H     83    THR    HG1    339      0.408      1.008   ; qtot -4
   809        CH3     83    THR    CG2    340          0     15.035   ; qtot -4
   810          C     83    THR      C    341       0.45     12.011   ; qtot -3.55
   811          O     83    THR      O    341      -0.45    15.9994   ; qtot -4
; residue  84 TYR rtp TYR  q  0.0
   812          N     84    TYR      N    342      -0.31    14.0067   ; qtot -4.31
   813          H     84    TYR      H    342       0.31      1.008   ; qtot -4
   814        CH1     84    TYR     CA    343          0     13.019   ; qtot -4
   815        CH2     84    TYR     CB    343          0     14.027   ; qtot -4
   816          C     84    TYR     CG    343          0     12.011   ; qtot -4
   817          C     84    TYR    CD1    344      -0.14     12.011   ; qtot -4.14
   818         HC     84    TYR    HD1    344       0.14      1.008   ; qtot -4
   819          C     84    TYR    CD2    345      -0.14     12.011   ; qtot -4.14
   820         HC     84    TYR    HD2    345       0.14      1.008   ; qtot -4
   821          C     84    TYR    CE1    346      -0.14     12.011   ; qtot -4.14
   822         HC     84    TYR    HE1    346       0.14      1.008   ; qtot -4
   823          C     84    TYR    CE2    347      -0.14     12.011   ; qtot -4.14
   824         HC     84    TYR    HE2    347       0.14      1.008   ; qtot -4
   825          C     84    TYR     CZ    348      0.203     12.011   ; qtot -3.797
   826         OA     84    TYR     OH    348     -0.611    15.9994   ; qtot -4.408
   827          H     84    TYR     HH    348      0.408      1.008   ; qtot -4
   828          C     84    TYR      C    349       0.45     12.011   ; qtot -3.55
   829          O     84    TYR      O    349      -0.45    15.9994   ; qtot -4
; residue  85 GLY rtp GLY  q  0.0
   830          N     85    GLY      N    350      -0.31    14.0067   ; qtot -4.31
   831          H     85    GLY      H    350       0.31      1.008   ; qtot -4
   832        CH2     85    GLY     CA    351          0     14.027   ; qtot -4
   833          C     85    GLY      C    352       0.45     12.011   ; qtot -3.55
   834          O     85    GLY      O    352      -0.45    15.9994   ; qtot -4
; residue  86 GLU rtp GLU  q -1.0
   835          N     86    GLU      N    353      -0.31    14.0067   ; qtot -4.31
   836          H     86    GLU      H    353       0.31      1.008   ; qtot -4
   837        CH1     86    GLU     CA    354          0     13.019   ; qtot -4
   838        CH2     86    GLU     CB    354          0     14.027   ; qtot -4
   839        CH2     86    GLU     CG    354          0     14.027   ; qtot -4
   840          C     86    GLU     CD    355       0.27     12.011   ; qtot -3.73
   841         OM     86    GLU    OE1    355     -0.635    15.9994   ; qtot -4.365
   842         OM     86    GLU    OE2    355     -0.635    15.9994   ; qtot -5
   843          C     86    GLU      C    356       0.45     12.011   ; qtot -4.55
   844          O     86    GLU      O    356      -0.45    15.9994   ; qtot -5
; residue  87 MET rtp MET  q  0.0
   845          N     87    MET      N    357      -0.31    14.0067   ; qtot -5.31
   846          H     87    MET      H    357       0.31      1.008   ; qtot -5
   847        CH1     87    MET     CA    358          0     13.019   ; qtot -5
   848        CH2     87    MET     CB    358          0     14.027   ; qtot -5
   849        CH2     87    MET     CG    359      0.241     14.027   ; qtot -4.759
   850          S     87    MET     SD    359     -0.482      32.06   ; qtot -5.241
   851        CH3     87    MET     CE    359      0.241     15.035   ; qtot -5
   852          C     87    MET      C    360       0.45     12.011   ; qtot -4.55
   853          O     87    MET      O    360      -0.45    15.9994   ; qtot -5
; residue  88 ALA rtp ALA  q  0.0
   854          N     88    ALA      N    361      -0.31    14.0067   ; qtot -5.31
   855          H     88    ALA      H    361       0.31      1.008   ; qtot -5
   856        CH1     88    ALA     CA    362          0     13.019   ; qtot -5
   857        CH3     88    ALA     CB    362          0     15.035   ; qtot -5
   858          C     88    ALA      C    363       0.45     12.011   ; qtot -4.55
   859          O     88    ALA      O    363      -0.45    15.9994   ; qtot -5
; residue  89 ASP rtp ASP  q -1.0
   860          N     89    ASP      N    364      -0.31    14.0067   ; qtot -5.31
   861          H     89    ASP      H    364       0.31      1.008   ; qtot -5
   862        CH1     89    ASP     CA    365          0     13.019   ; qtot -5
   863        CH2     89    ASP     CB    365          0     14.027   ; qtot -5
   864          C     89    ASP     CG    366       0.27     12.011   ; qtot -4.73
   865         OM     89    ASP    OD1    366     -0.635    15.9994   ; qtot -5.365
   866         OM     89    ASP    OD2    366     -0.635    15.9994   ; qtot -6
   867          C     89    ASP      C    367       0.45     12.011   ; qtot -5.55
   868          O     89    ASP      O    367      -0.45    15.9994   ; qtot -6
; residue  90 CYS rtp CYS2 q  0.0
   869          N     90    CYS      N    368      -0.31    14.0067   ; qtot -6.31
   870          H     90    CYS      H    368       0.31      1.008   ; qtot -6
   871        CH1     90    CYS     CA    369          0     13.019   ; qtot -6
   872        CH2     90    CYS     CB    369          0     14.027   ; qtot -6
   873          S     90    CYS     SG    369          0      32.06   ; qtot -6
   874          C     90    CYS      C    370       0.45     12.011   ; qtot -5.55
   875          O     90    CYS      O    370      -0.45    15.9994   ; qtot -6
; residue  91 CYS rtp CYS2 q  0.0
   876          N     91    CYS      N    371      -0.31    14.0067   ; qtot -6.31
   877          H     91    CYS      H    371       0.31      1.008   ; qtot -6
   878        CH1     91    CYS     CA    372          0     13.019   ; qtot -6
   879        CH2     91    CYS     CB    372          0     14.027   ; qtot -6
   880          S     91    CYS     SG    372          0      32.06   ; qtot -6
   881          C     91    CYS      C    373       0.45     12.011   ; qtot -5.55
   882          O     91    CYS      O    373      -0.45    15.9994   ; qtot -6
; residue  92 ALA rtp ALA  q  0.0
   883          N     92    ALA      N    374      -0.31    14.0067   ; qtot -6.31
   884          H     92    ALA      H    374       0.31      1.008   ; qtot -6
   885        CH1     92    ALA     CA    375          0     13.019   ; qtot -6
   886        CH3     92    ALA     CB    375          0     15.035   ; qtot -6
   887          C     92    ALA      C    376       0.45     12.011   ; qtot -5.55
   888          O     92    ALA      O    376      -0.45    15.9994   ; qtot -6
; residue  93 LYS rtp LYSH q +1.0
   889          N     93    LYS      N    377      -0.31    14.0067   ; qtot -6.31
   890          H     93    LYS      H    377       0.31      1.008   ; qtot -6
   891        CH1     93    LYS     CA    378          0     13.019   ; qtot -6
   892        CH2     93    LYS     CB    378          0     14.027   ; qtot -6
   893        CH2     93    LYS     CG    379          0     14.027   ; qtot -6
   894        CH2     93    LYS     CD    379          0     14.027   ; qtot -6
   895        CH2     93    LYS     CE    380      0.127     14.027   ; qtot -5.873
   896         NL     93    LYS     NZ    380      0.129    14.0067   ; qtot -5.744
   897          H     93    LYS    HZ1    380      0.248      1.008   ; qtot -5.496
   898          H     93    LYS    HZ2    380      0.248      1.008   ; qtot -5.248
   899          H     93    LYS    HZ3    380      0.248      1.008   ; qtot -5
   900          C     93    LYS      C    381       0.45     12.011   ; qtot -4.55
   901          O     93    LYS      O    381      -0.45    15.9994   ; qtot -5
; residue  94 GLN rtp GLN  q  0.0
   902          N     94    GLN      N    382      -0.31    14.0067   ; qtot -5.31
   903          H     94    GLN      H    382       0.31      1.008   ; qtot -5
   904        CH1     94    GLN     CA    383          0     13.019   ; qtot -5
   905        CH2     94    GLN     CB    383          0     14.027   ; qtot -5
   906        CH2     94    GLN     CG    383          0     14.027   ; qtot -5
   907          C     94    GLN     CD    384       0.29     12.011   ; qtot -4.71
   908          O     94    GLN    OE1    384      -0.45    15.9994   ; qtot -5.16
   909         NT     94    GLN    NE2    384      -0.72    14.0067   ; qtot -5.88
   910          H     94    GLN   HE21    384       0.44      1.008   ; qtot -5.44
   911          H     94    GLN   HE22    384       0.44      1.008   ; qtot -5
   912          C     94    GLN      C    385       0.45     12.011   ; qtot -4.55
   913          O     94    GLN      O    385      -0.45    15.9994   ; qtot -5
; residue  95 GLU rtp GLU  q -1.0
   914          N     95    GLU      N    386      -0.31    14.0067   ; qtot -5.31
   915          H     95    GLU      H    386       0.31      1.008   ; qtot -5
   916        CH1     95    GLU     CA    387          0     13.019   ; qtot -5
   917        CH2     95    GLU     CB    387          0     14.027   ; qtot -5
   918        CH2     95    GLU     CG    387          0     14.027   ; qtot -5
   919          C     95    GLU     CD    388       0.27     12.011   ; qtot -4.73
   920         OM     95    GLU    OE1    388     -0.635    15.9994   ; qtot -5.365
   921         OM     95    GLU    OE2    388     -0.635    15.9994   ; qtot -6
   922          C     95    GLU      C    389       0.45     12.011   ; qtot -5.55
   923          O     95    GLU      O    389      -0.45    15.9994   ; qtot -6
; residue  96 PRO rtp PRO  q  0.0
   924          N     96    PRO      N    390          0    14.0067   ; qtot -6
   925        CH1     96    PRO     CA    391          0     13.019   ; qtot -6
   926       CH2r     96    PRO     CB    391          0     14.027   ; qtot -6
   927       CH2r     96    PRO     CG    392          0     14.027   ; qtot -6
   928       CH2r     96    PRO     CD    392          0     14.027   ; qtot -6
   929          C     96    PRO      C    393       0.45     12.011   ; qtot -5.55
   930          O     96    PRO      O    393      -0.45    15.9994   ; qtot -6
; residue  97 GLU rtp GLU  q -1.0
   931          N     97    GLU      N    394      -0.31    14.0067   ; qtot -6.31
   932          H     97    GLU      H    394       0.31      1.008   ; qtot -6
   933        CH1     97    GLU     CA    395          0     13.019   ; qtot -6
   934        CH2     97    GLU     CB    395          0     14.027   ; qtot -6
   935        CH2     97    GLU     CG    395          0     14.027   ; qtot -6
   936          C     97    GLU     CD    396       0.27     12.011   ; qtot -5.73
   937         OM     97    GLU    OE1    396     -0.635    15.9994   ; qtot -6.365
   938         OM     97    GLU    OE2    396     -0.635    15.9994   ; qtot -7
   939          C     97    GLU      C    397       0.45     12.011   ; qtot -6.55
   940          O     97    GLU      O    397      -0.45    15.9994   ; qtot -7
; residue  98 ARG rtp ARG  q +1.0
   941          N     98    ARG      N    398      -0.31    14.0067   ; qtot -7.31
   942          H     98    ARG      H    398       0.31      1.008   ; qtot -7
   943        CH1     98    ARG     CA    399          0     13.019   ; qtot -7
   944        CH2     98    ARG     CB    399          0     14.027   ; qtot -7
   945        CH2     98    ARG     CG    399          0     14.027   ; qtot -7
   946        CH2     98    ARG     CD    400       0.09     14.027   ; qtot -6.91
   947         NE     98    ARG     NE    400      -0.11    14.0067   ; qtot -7.02
   948          H     98    ARG     HE    400       0.24      1.008   ; qtot -6.78
   949          C     98    ARG     CZ    400       0.34     12.011   ; qtot -6.44
   950         NZ     98    ARG    NH1    400      -0.26    14.0067   ; qtot -6.7
   951          H     98    ARG   HH11    400       0.24      1.008   ; qtot -6.46
   952          H     98    ARG   HH12    400       0.24      1.008   ; qtot -6.22
   953         NZ     98    ARG    NH2    400      -0.26    14.0067   ; qtot -6.48
   954          H     98    ARG   HH21    400       0.24      1.008   ; qtot -6.24
   955          H     98    ARG   HH22    400       0.24      1.008   ; qtot -6
   956          C     98    ARG      C    401       0.45     12.011   ; qtot -5.55
   957          O     98    ARG      O    401      -0.45    15.9994   ; qtot -6
; residue  99 ASN rtp ASN  q  0.0
   958          N     99    ASN      N    402      -0.31    14.0067   ; qtot -6.31
   959          H     99    ASN      H    402       0.31      1.008   ; qtot -6
   960        CH1     99    ASN     CA    403          0     13.019   ; qtot -6
   961        CH2     99    ASN     CB    403          0     14.027   ; qtot -6
   962          C     99    ASN     CG    404       0.29     12.011   ; qtot -5.71
   963          O     99    ASN    OD1    404      -0.45    15.9994   ; qtot -6.16
   964         NT     99    ASN    ND2    404      -0.72    14.0067   ; qtot -6.88
   965          H     99    ASN   HD21    404       0.44      1.008   ; qtot -6.44
   966          H     99    ASN   HD22    404       0.44      1.008   ; qtot -6
   967          C     99    ASN      C    405       0.45     12.011   ; qtot -5.55
   968          O     99    ASN      O    405      -0.45    15.9994   ; qtot -6
; residue 100 GLU rtp GLU  q -1.0
   969          N    100    GLU      N    406      -0.31    14.0067   ; qtot -6.31
   970          H    100    GLU      H    406       0.31      1.008   ; qtot -6
   971        CH1    100    GLU     CA    407          0     13.019   ; qtot -6
   972        CH2    100    GLU     CB    407          0     14.027   ; qtot -6
   973        CH2    100    GLU     CG    407          0     14.027   ; qtot -6
   974          C    100    GLU     CD    408       0.27     12.011   ; qtot -5.73
   975         OM    100    GLU    OE1    408     -0.635    15.9994   ; qtot -6.365
   976         OM    100    GLU    OE2    408     -0.635    15.9994   ; qtot -7
   977          C    100    GLU      C    409       0.45     12.011   ; qtot -6.55
   978          O    100    GLU      O    409      -0.45    15.9994   ; qtot -7
; residue 101 CYS rtp CYS2 q  0.0
   979          N    101    CYS      N    410      -0.31    14.0067   ; qtot -7.31
   980          H    101    CYS      H    410       0.31      1.008   ; qtot -7
   981        CH1    101    CYS     CA    411          0     13.019   ; qtot -7
   982        CH2    101    CYS     CB    411          0     14.027   ; qtot -7
   983          S    101    CYS     SG    411          0      32.06   ; qtot -7
   984          C    101    CYS      C    412       0.45     12.011   ; qtot -6.55
   985          O    101    CYS      O    412      -0.45    15.9994   ; qtot -7
; residue 102 PHE rtp PHE  q  0.0
   986          N    102    PHE      N    413      -0.31    14.0067   ; qtot -7.31
   987          H    102    PHE      H    413       0.31      1.008   ; qtot -7
   988        CH1    102    PHE     CA    414          0     13.019   ; qtot -7
   989        CH2    102    PHE     CB    414          0     14.027   ; qtot -7
   990          C    102    PHE     CG    414          0     12.011   ; qtot -7
   991          C    102    PHE    CD1    415      -0.14     12.011   ; qtot -7.14
   992         HC    102    PHE    HD1    415       0.14      1.008   ; qtot -7
   993          C    102    PHE    CD2    416      -0.14     12.011   ; qtot -7.14
   994         HC    102    PHE    HD2    416       0.14      1.008   ; qtot -7
   995          C    102    PHE    CE1    417      -0.14     12.011   ; qtot -7.14
   996         HC    102    PHE    HE1    417       0.14      1.008   ; qtot -7
   997          C    102    PHE    CE2    418      -0.14     12.011   ; qtot -7.14
   998         HC    102    PHE    HE2    418       0.14      1.008   ; qtot -7
   999          C    102    PHE     CZ    419      -0.14     12.011   ; qtot -7.14
  1000         HC    102    PHE     HZ    419       0.14      1.008   ; qtot -7
  1001          C    102    PHE      C    420       0.45     12.011   ; qtot -6.55
  1002          O    102    PHE      O    420      -0.45    15.9994   ; qtot -7
; residue 103 LEU rtp LEU  q  0.0
  1003          N    103    LEU      N    421      -0.31    14.0067   ; qtot -7.31
  1004          H    103    LEU      H    421       0.31      1.008   ; qtot -7
  1005        CH1    103    LEU     CA    422          0     13.019   ; qtot -7
  1006        CH2    103    LEU     CB    422          0     14.027   ; qtot -7
  1007        CH1    103    LEU     CG    423          0     13.019   ; qtot -7
  1008        CH3    103    LEU    CD1    423          0     15.035   ; qtot -7
  1009        CH3    103    LEU    CD2    423          0     15.035   ; qtot -7
  1010          C    103    LEU      C    424       0.45     12.011   ; qtot -6.55
  1011          O    103    LEU      O    424      -0.45    15.9994   ; qtot -7
; residue 104 GLN rtp GLN  q  0.0
  1012          N    104    GLN      N    425      -0.31    14.0067   ; qtot -7.31
  1013          H    104    GLN      H    425       0.31      1.008   ; qtot -7
  1014        CH1    104    GLN     CA    426          0     13.019   ; qtot -7
  1015        CH2    104    GLN     CB    426          0     14.027   ; qtot -7
  1016        CH2    104    GLN     CG    426          0     14.027   ; qtot -7
  1017          C    104    GLN     CD    427       0.29     12.011   ; qtot -6.71
  1018          O    104    GLN    OE1    427      -0.45    15.9994   ; qtot -7.16
  1019         NT    104    GLN    NE2    427      -0.72    14.0067   ; qtot -7.88
  1020          H    104    GLN   HE21    427       0.44      1.008   ; qtot -7.44
  1021          H    104    GLN   HE22    427       0.44      1.008   ; qtot -7
  1022          C    104    GLN      C    428       0.45     12.011   ; qtot -6.55
  1023          O    104    GLN      O    428      -0.45    15.9994   ; qtot -7
; residue 105 HIS rtp HISA q  0.0
  1024          N    105    HIS      N    429      -0.31    14.0067   ; qtot -7.31
  1025          H    105    HIS      H    429       0.31      1.008   ; qtot -7
  1026        CH1    105    HIS     CA    430          0     13.019   ; qtot -7
  1027        CH2    105    HIS     CB    430          0     14.027   ; qtot -7
  1028          C    105    HIS     CG    431          0     12.011   ; qtot -7
  1029         NR    105    HIS    ND1    431      -0.05    14.0067   ; qtot -7.05
  1030          H    105    HIS    HD1    431       0.31      1.008   ; qtot -6.74
  1031          C    105    HIS    CD2    431          0     12.011   ; qtot -6.74
  1032         HC    105    HIS    HD2    431       0.14      1.008   ; qtot -6.6
  1033          C    105    HIS    CE1    431          0     12.011   ; qtot -6.6
  1034         HC    105    HIS    HE1    431       0.14      1.008   ; qtot -6.46
  1035         NR    105    HIS    NE2    431      -0.54    14.0067   ; qtot -7
  1036          C    105    HIS      C    432       0.45     12.011   ; qtot -6.55
  1037          O    105    HIS      O    432      -0.45    15.9994   ; qtot -7
; residue 106 LYS rtp LYSH q +1.0
  1038          N    106    LYS      N    433      -0.31    14.0067   ; qtot -7.31
  1039          H    106    LYS      H    433       0.31      1.008   ; qtot -7
  1040        CH1    106    LYS     CA    434          0     13.019   ; qtot -7
  1041        CH2    106    LYS     CB    434          0     14.027   ; qtot -7
  1042        CH2    106    LYS     CG    435          0     14.027   ; qtot -7
  1043        CH2    106    LYS     CD    435          0     14.027   ; qtot -7
  1044        CH2    106    LYS     CE    436      0.127     14.027   ; qtot -6.873
  1045         NL    106    LYS     NZ    436      0.129    14.0067   ; qtot -6.744
  1046          H    106    LYS    HZ1    436      0.248      1.008   ; qtot -6.496
  1047          H    106    LYS    HZ2    436      0.248      1.008   ; qtot -6.248
  1048          H    106    LYS    HZ3    436      0.248      1.008   ; qtot -6
  1049          C    106    LYS      C    437       0.45     12.011   ; qtot -5.55
  1050          O    106    LYS      O    437      -0.45    15.9994   ; qtot -6
; residue 107 ASP rtp ASP  q -1.0
  1051          N    107    ASP      N    438      -0.31    14.0067   ; qtot -6.31
  1052          H    107    ASP      H    438       0.31      1.008   ; qtot -6
  1053        CH1    107    ASP     CA    439          0     13.019   ; qtot -6
  1054        CH2    107    ASP     CB    439          0     14.027   ; qtot -6
  1055          C    107    ASP     CG    440       0.27     12.011   ; qtot -5.73
  1056         OM    107    ASP    OD1    440     -0.635    15.9994   ; qtot -6.365
  1057         OM    107    ASP    OD2    440     -0.635    15.9994   ; qtot -7
  1058          C    107    ASP      C    441       0.45     12.011   ; qtot -6.55
  1059          O    107    ASP      O    441      -0.45    15.9994   ; qtot -7
; residue 108 ASP rtp ASP  q -1.0
  1060          N    108    ASP      N    442      -0.31    14.0067   ; qtot -7.31
  1061          H    108    ASP      H    442       0.31      1.008   ; qtot -7
  1062        CH1    108    ASP     CA    443          0     13.019   ; qtot -7
  1063        CH2    108    ASP     CB    443          0     14.027   ; qtot -7
  1064          C    108    ASP     CG    444       0.27     12.011   ; qtot -6.73
  1065         OM    108    ASP    OD1    444     -0.635    15.9994   ; qtot -7.365
  1066         OM    108    ASP    OD2    444     -0.635    15.9994   ; qtot -8
  1067          C    108    ASP      C    445       0.45     12.011   ; qtot -7.55
  1068          O    108    ASP      O    445      -0.45    15.9994   ; qtot -8
; residue 109 ASN rtp ASN  q  0.0
  1069          N    109    ASN      N    446      -0.31    14.0067   ; qtot -8.31
  1070          H    109    ASN      H    446       0.31      1.008   ; qtot -8
  1071        CH1    109    ASN     CA    447          0     13.019   ; qtot -8
  1072        CH2    109    ASN     CB    447          0     14.027   ; qtot -8
  1073          C    109    ASN     CG    448       0.29     12.011   ; qtot -7.71
  1074          O    109    ASN    OD1    448      -0.45    15.9994   ; qtot -8.16
  1075         NT    109    ASN    ND2    448      -0.72    14.0067   ; qtot -8.88
  1076          H    109    ASN   HD21    448       0.44      1.008   ; qtot -8.44
  1077          H    109    ASN   HD22    448       0.44      1.008   ; qtot -8
  1078          C    109    ASN      C    449       0.45     12.011   ; qtot -7.55
  1079          O    109    ASN      O    449      -0.45    15.9994   ; qtot -8
; residue 110 PRO rtp PRO  q  0.0
  1080          N    110    PRO      N    450          0    14.0067   ; qtot -8
  1081        CH1    110    PRO     CA    451          0     13.019   ; qtot -8
  1082       CH2r    110    PRO     CB    451          0     14.027   ; qtot -8
  1083       CH2r    110    PRO     CG    452          0     14.027   ; qtot -8
  1084       CH2r    110    PRO     CD    452          0     14.027   ; qtot -8
  1085          C    110    PRO      C    453       0.45     12.011   ; qtot -7.55
  1086          O    110    PRO      O    453      -0.45    15.9994   ; qtot -8
; residue 111 ASN rtp ASN  q  0.0
  1087          N    111    ASN      N    454      -0.31    14.0067   ; qtot -8.31
  1088          H    111    ASN      H    454       0.31      1.008   ; qtot -8
  1089        CH1    111    ASN     CA    455          0     13.019   ; qtot -8
  1090        CH2    111    ASN     CB    455          0     14.027   ; qtot -8
  1091          C    111    ASN     CG    456       0.29     12.011   ; qtot -7.71
  1092          O    111    ASN    OD1    456      -0.45    15.9994   ; qtot -8.16
  1093         NT    111    ASN    ND2    456      -0.72    14.0067   ; qtot -8.88
  1094          H    111    ASN   HD21    456       0.44      1.008   ; qtot -8.44
  1095          H    111    ASN   HD22    456       0.44      1.008   ; qtot -8
  1096          C    111    ASN      C    457       0.45     12.011   ; qtot -7.55
  1097          O    111    ASN      O    457      -0.45    15.9994   ; qtot -8
; residue 112 LEU rtp LEU  q  0.0
  1098          N    112    LEU      N    458      -0.31    14.0067   ; qtot -8.31
  1099          H    112    LEU      H    458       0.31      1.008   ; qtot -8
  1100        CH1    112    LEU     CA    459          0     13.019   ; qtot -8
  1101        CH2    112    LEU     CB    459          0     14.027   ; qtot -8
  1102        CH1    112    LEU     CG    460          0     13.019   ; qtot -8
  1103        CH3    112    LEU    CD1    460          0     15.035   ; qtot -8
  1104        CH3    112    LEU    CD2    460          0     15.035   ; qtot -8
  1105          C    112    LEU      C    461       0.45     12.011   ; qtot -7.55
  1106          O    112    LEU      O    461      -0.45    15.9994   ; qtot -8
; residue 113 PRO rtp PRO  q  0.0
  1107          N    113    PRO      N    462          0    14.0067   ; qtot -8
  1108        CH1    113    PRO     CA    463          0     13.019   ; qtot -8
  1109       CH2r    113    PRO     CB    463          0     14.027   ; qtot -8
  1110       CH2r    113    PRO     CG    464          0     14.027   ; qtot -8
  1111       CH2r    113    PRO     CD    464          0     14.027   ; qtot -8
  1112          C    113    PRO      C    465       0.45     12.011   ; qtot -7.55
  1113          O    113    PRO      O    465      -0.45    15.9994   ; qtot -8
; residue 114 ARG rtp ARG  q +1.0
  1114          N    114    ARG      N    466      -0.31    14.0067   ; qtot -8.31
  1115          H    114    ARG      H    466       0.31      1.008   ; qtot -8
  1116        CH1    114    ARG     CA    467          0     13.019   ; qtot -8
  1117        CH2    114    ARG     CB    467          0     14.027   ; qtot -8
  1118        CH2    114    ARG     CG    467          0     14.027   ; qtot -8
  1119        CH2    114    ARG     CD    468       0.09     14.027   ; qtot -7.91
  1120         NE    114    ARG     NE    468      -0.11    14.0067   ; qtot -8.02
  1121          H    114    ARG     HE    468       0.24      1.008   ; qtot -7.78
  1122          C    114    ARG     CZ    468       0.34     12.011   ; qtot -7.44
  1123         NZ    114    ARG    NH1    468      -0.26    14.0067   ; qtot -7.7
  1124          H    114    ARG   HH11    468       0.24      1.008   ; qtot -7.46
  1125          H    114    ARG   HH12    468       0.24      1.008   ; qtot -7.22
  1126         NZ    114    ARG    NH2    468      -0.26    14.0067   ; qtot -7.48
  1127          H    114    ARG   HH21    468       0.24      1.008   ; qtot -7.24
  1128          H    114    ARG   HH22    468       0.24      1.008   ; qtot -7
  1129          C    114    ARG      C    469       0.45     12.011   ; qtot -6.55
  1130          O    114    ARG      O    469      -0.45    15.9994   ; qtot -7
; residue 115 LEU rtp LEU  q  0.0
  1131          N    115    LEU      N    470      -0.31    14.0067   ; qtot -7.31
  1132          H    115    LEU      H    470       0.31      1.008   ; qtot -7
  1133        CH1    115    LEU     CA    471          0     13.019   ; qtot -7
  1134        CH2    115    LEU     CB    471          0     14.027   ; qtot -7
  1135        CH1    115    LEU     CG    472          0     13.019   ; qtot -7
  1136        CH3    115    LEU    CD1    472          0     15.035   ; qtot -7
  1137        CH3    115    LEU    CD2    472          0     15.035   ; qtot -7
  1138          C    115    LEU      C    473       0.45     12.011   ; qtot -6.55
  1139          O    115    LEU      O    473      -0.45    15.9994   ; qtot -7
; residue 116 VAL rtp VAL  q  0.0
  1140          N    116    VAL      N    474      -0.31    14.0067   ; qtot -7.31
  1141          H    116    VAL      H    474       0.31      1.008   ; qtot -7
  1142        CH1    116    VAL     CA    475          0     13.019   ; qtot -7
  1143        CH1    116    VAL     CB    475          0     13.019   ; qtot -7
  1144        CH3    116    VAL    CG1    475          0     15.035   ; qtot -7
  1145        CH3    116    VAL    CG2    475          0     15.035   ; qtot -7
  1146          C    116    VAL      C    476       0.45     12.011   ; qtot -6.55
  1147          O    116    VAL      O    476      -0.45    15.9994   ; qtot -7
; residue 117 ARG rtp ARG  q +1.0
  1148          N    117    ARG      N    477      -0.31    14.0067   ; qtot -7.31
  1149          H    117    ARG      H    477       0.31      1.008   ; qtot -7
  1150        CH1    117    ARG     CA    478          0     13.019   ; qtot -7
  1151        CH2    117    ARG     CB    478          0     14.027   ; qtot -7
  1152        CH2    117    ARG     CG    478          0     14.027   ; qtot -7
  1153        CH2    117    ARG     CD    479       0.09     14.027   ; qtot -6.91
  1154         NE    117    ARG     NE    479      -0.11    14.0067   ; qtot -7.02
  1155          H    117    ARG     HE    479       0.24      1.008   ; qtot -6.78
  1156          C    117    ARG     CZ    479       0.34     12.011   ; qtot -6.44
  1157         NZ    117    ARG    NH1    479      -0.26    14.0067   ; qtot -6.7
  1158          H    117    ARG   HH11    479       0.24      1.008   ; qtot -6.46
  1159          H    117    ARG   HH12    479       0.24      1.008   ; qtot -6.22
  1160         NZ    117    ARG    NH2    479      -0.26    14.0067   ; qtot -6.48
  1161          H    117    ARG   HH21    479       0.24      1.008   ; qtot -6.24
  1162          H    117    ARG   HH22    479       0.24      1.008   ; qtot -6
  1163          C    117    ARG      C    480       0.45     12.011   ; qtot -5.55
  1164          O    117    ARG      O    480      -0.45    15.9994   ; qtot -6
; residue 118 PRO rtp PRO  q  0.0
  1165          N    118    PRO      N    481          0    14.0067   ; qtot -6
  1166        CH1    118    PRO     CA    482          0     13.019   ; qtot -6
  1167       CH2r    118    PRO     CB    482          0     14.027   ; qtot -6
  1168       CH2r    118    PRO     CG    483          0     14.027   ; qtot -6
  1169       CH2r    118    PRO     CD    483          0     14.027   ; qtot -6
  1170          C    118    PRO      C    484       0.45     12.011   ; qtot -5.55
  1171          O    118    PRO      O    484      -0.45    15.9994   ; qtot -6
; residue 119 GLU rtp GLU  q -1.0
  1172          N    119    GLU      N    485      -0.31    14.0067   ; qtot -6.31
  1173          H    119    GLU      H    485       0.31      1.008   ; qtot -6
  1174        CH1    119    GLU     CA    486          0     13.019   ; qtot -6
  1175        CH2    119    GLU     CB    486          0     14.027   ; qtot -6
  1176        CH2    119    GLU     CG    486          0     14.027   ; qtot -6
  1177          C    119    GLU     CD    487       0.27     12.011   ; qtot -5.73
  1178         OM    119    GLU    OE1    487     -0.635    15.9994   ; qtot -6.365
  1179         OM    119    GLU    OE2    487     -0.635    15.9994   ; qtot -7
  1180          C    119    GLU      C    488       0.45     12.011   ; qtot -6.55
  1181          O    119    GLU      O    488      -0.45    15.9994   ; qtot -7
; residue 120 VAL rtp VAL  q  0.0
  1182          N    120    VAL      N    489      -0.31    14.0067   ; qtot -7.31
  1183          H    120    VAL      H    489       0.31      1.008   ; qtot -7
  1184        CH1    120    VAL     CA    490          0     13.019   ; qtot -7
  1185        CH1    120    VAL     CB    490          0     13.019   ; qtot -7
  1186        CH3    120    VAL    CG1    490          0     15.035   ; qtot -7
  1187        CH3    120    VAL    CG2    490          0     15.035   ; qtot -7
  1188          C    120    VAL      C    491       0.45     12.011   ; qtot -6.55
  1189          O    120    VAL      O    491      -0.45    15.9994   ; qtot -7
; residue 121 ASP rtp ASP  q -1.0
  1190          N    121    ASP      N    492      -0.31    14.0067   ; qtot -7.31
  1191          H    121    ASP      H    492       0.31      1.008   ; qtot -7
  1192        CH1    121    ASP     CA    493          0     13.019   ; qtot -7
  1193        CH2    121    ASP     CB    493          0     14.027   ; qtot -7
  1194          C    121    ASP     CG    494       0.27     12.011   ; qtot -6.73
  1195         OM    121    ASP    OD1    494     -0.635    15.9994   ; qtot -7.365
  1196         OM    121    ASP    OD2    494     -0.635    15.9994   ; qtot -8
  1197          C    121    ASP      C    495       0.45     12.011   ; qtot -7.55
  1198          O    121    ASP      O    495      -0.45    15.9994   ; qtot -8
; residue 122 VAL rtp VAL  q  0.0
  1199          N    122    VAL      N    496      -0.31    14.0067   ; qtot -8.31
  1200          H    122    VAL      H    496       0.31      1.008   ; qtot -8
  1201        CH1    122    VAL     CA    497          0     13.019   ; qtot -8
  1202        CH1    122    VAL     CB    497          0     13.019   ; qtot -8
  1203        CH3    122    VAL    CG1    497          0     15.035   ; qtot -8
  1204        CH3    122    VAL    CG2    497          0     15.035   ; qtot -8
  1205          C    122    VAL      C    498       0.45     12.011   ; qtot -7.55
  1206          O    122    VAL      O    498      -0.45    15.9994   ; qtot -8
; residue 123 MET rtp MET  q  0.0
  1207          N    123    MET      N    499      -0.31    14.0067   ; qtot -8.31
  1208          H    123    MET      H    499       0.31      1.008   ; qtot -8
  1209        CH1    123    MET     CA    500          0     13.019   ; qtot -8
  1210        CH2    123    MET     CB    500          0     14.027   ; qtot -8
  1211        CH2    123    MET     CG    501      0.241     14.027   ; qtot -7.759
  1212          S    123    MET     SD    501     -0.482      32.06   ; qtot -8.241
  1213        CH3    123    MET     CE    501      0.241     15.035   ; qtot -8
  1214          C    123    MET      C    502       0.45     12.011   ; qtot -7.55
  1215          O    123    MET      O    502      -0.45    15.9994   ; qtot -8
; residue 124 CYS rtp CYS2 q  0.0
  1216          N    124    CYS      N    503      -0.31    14.0067   ; qtot -8.31
  1217          H    124    CYS      H    503       0.31      1.008   ; qtot -8
  1218        CH1    124    CYS     CA    504          0     13.019   ; qtot -8
  1219        CH2    124    CYS     CB    504          0     14.027   ; qtot -8
  1220          S    124    CYS     SG    504          0      32.06   ; qtot -8
  1221          C    124    CYS      C    505       0.45     12.011   ; qtot -7.55
  1222          O    124    CYS      O    505      -0.45    15.9994   ; qtot -8
; residue 125 THR rtp THR  q  0.0
  1223          N    125    THR      N    506      -0.31    14.0067   ; qtot -8.31
  1224          H    125    THR      H    506       0.31      1.008   ; qtot -8
  1225        CH1    125    THR     CA    507          0     13.019   ; qtot -8
  1226        CH1    125    THR     CB    508      0.266     13.019   ; qtot -7.734
  1227         OA    125    THR    OG1    508     -0.674    15.9994   ; qtot -8.408
  1228          H    125    THR    HG1    508      0.408      1.008   ; qtot -8
  1229        CH3    125    THR    CG2    509          0     15.035   ; qtot -8
  1230          C    125    THR      C    510       0.45     12.011   ; qtot -7.55
  1231          O    125    THR      O    510      -0.45    15.9994   ; qtot -8
; residue 126 ALA rtp ALA  q  0.0
  1232          N    126    ALA      N    511      -0.31    14.0067   ; qtot -8.31
  1233          H    126    ALA      H    511       0.31      1.008   ; qtot -8
  1234        CH1    126    ALA     CA    512          0     13.019   ; qtot -8
  1235        CH3    126    ALA     CB    512          0     15.035   ; qtot -8
  1236          C    126    ALA      C    513       0.45     12.011   ; qtot -7.55
  1237          O    126    ALA      O    513      -0.45    15.9994   ; qtot -8
; residue 127 PHE rtp PHE  q  0.0
  1238          N    127    PHE      N    514      -0.31    14.0067   ; qtot -8.31
  1239          H    127    PHE      H    514       0.31      1.008   ; qtot -8
  1240        CH1    127    PHE     CA    515          0     13.019   ; qtot -8
  1241        CH2    127    PHE     CB    515          0     14.027   ; qtot -8
  1242          C    127    PHE     CG    515          0     12.011   ; qtot -8
  1243          C    127    PHE    CD1    516      -0.14     12.011   ; qtot -8.14
  1244         HC    127    PHE    HD1    516       0.14      1.008   ; qtot -8
  1245          C    127    PHE    CD2    517      -0.14     12.011   ; qtot -8.14
  1246         HC    127    PHE    HD2    517       0.14      1.008   ; qtot -8
  1247          C    127    PHE    CE1    518      -0.14     12.011   ; qtot -8.14
  1248         HC    127    PHE    HE1    518       0.14      1.008   ; qtot -8
  1249          C    127    PHE    CE2    519      -0.14     12.011   ; qtot -8.14
  1250         HC    127    PHE    HE2    519       0.14      1.008   ; qtot -8
  1251          C    127    PHE     CZ    520      -0.14     12.011   ; qtot -8.14
  1252         HC    127    PHE     HZ    520       0.14      1.008   ; qtot -8
  1253          C    127    PHE      C    521       0.45     12.011   ; qtot -7.55
  1254          O    127    PHE      O    521      -0.45    15.9994   ; qtot -8
; residue 128 HIS rtp HISA q  0.0
  1255          N    128    HIS      N    522      -0.31    14.0067   ; qtot -8.31
  1256          H    128    HIS      H    522       0.31      1.008   ; qtot -8
  1257        CH1    128    HIS     CA    523          0     13.019   ; qtot -8
  1258        CH2    128    HIS     CB    523          0     14.027   ; qtot -8
  1259          C    128    HIS     CG    524          0     12.011   ; qtot -8
  1260         NR    128    HIS    ND1    524      -0.05    14.0067   ; qtot -8.05
  1261          H    128    HIS    HD1    524       0.31      1.008   ; qtot -7.74
  1262          C    128    HIS    CD2    524          0     12.011   ; qtot -7.74
  1263         HC    128    HIS    HD2    524       0.14      1.008   ; qtot -7.6
  1264          C    128    HIS    CE1    524          0     12.011   ; qtot -7.6
  1265         HC    128    HIS    HE1    524       0.14      1.008   ; qtot -7.46
  1266         NR    128    HIS    NE2    524      -0.54    14.0067   ; qtot -8
  1267          C    128    HIS      C    525       0.45     12.011   ; qtot -7.55
  1268          O    128    HIS      O    525      -0.45    15.9994   ; qtot -8
; residue 129 ASP rtp ASP  q -1.0
  1269          N    129    ASP      N    526      -0.31    14.0067   ; qtot -8.31
  1270          H    129    ASP      H    526       0.31      1.008   ; qtot -8
  1271        CH1    129    ASP     CA    527          0     13.019   ; qtot -8
  1272        CH2    129    ASP     CB    527          0     14.027   ; qtot -8
  1273          C    129    ASP     CG    528       0.27     12.011   ; qtot -7.73
  1274         OM    129    ASP    OD1    528     -0.635    15.9994   ; qtot -8.365
  1275         OM    129    ASP    OD2    528     -0.635    15.9994   ; qtot -9
  1276          C    129    ASP      C    529       0.45     12.011   ; qtot -8.55
  1277          O    129    ASP      O    529      -0.45    15.9994   ; qtot -9
; residue 130 ASN rtp ASN  q  0.0
  1278          N    130    ASN      N    530      -0.31    14.0067   ; qtot -9.31
  1279          H    130    ASN      H    530       0.31      1.008   ; qtot -9
  1280        CH1    130    ASN     CA    531          0     13.019   ; qtot -9
  1281        CH2    130    ASN     CB    531          0     14.027   ; qtot -9
  1282          C    130    ASN     CG    532       0.29     12.011   ; qtot -8.71
  1283          O    130    ASN    OD1    532      -0.45    15.9994   ; qtot -9.16
  1284         NT    130    ASN    ND2    532      -0.72    14.0067   ; qtot -9.88
  1285          H    130    ASN   HD21    532       0.44      1.008   ; qtot -9.44
  1286          H    130    ASN   HD22    532       0.44      1.008   ; qtot -9
  1287          C    130    ASN      C    533       0.45     12.011   ; qtot -8.55
  1288          O    130    ASN      O    533      -0.45    15.9994   ; qtot -9
; residue 131 GLU rtp GLU  q -1.0
  1289          N    131    GLU      N    534      -0.31    14.0067   ; qtot -9.31
  1290          H    131    GLU      H    534       0.31      1.008   ; qtot -9
  1291        CH1    131    GLU     CA    535          0     13.019   ; qtot -9
  1292        CH2    131    GLU     CB    535          0     14.027   ; qtot -9
  1293        CH2    131    GLU     CG    535          0     14.027   ; qtot -9
  1294          C    131    GLU     CD    536       0.27     12.011   ; qtot -8.73
  1295         OM    131    GLU    OE1    536     -0.635    15.9994   ; qtot -9.365
  1296         OM    131    GLU    OE2    536     -0.635    15.9994   ; qtot -10
  1297          C    131    GLU      C    537       0.45     12.011   ; qtot -9.55
  1298          O    131    GLU      O    537      -0.45    15.9994   ; qtot -10
; residue 132 GLU rtp GLU  q -1.0
  1299          N    132    GLU      N    538      -0.31    14.0067   ; qtot -10.31
  1300          H    132    GLU      H    538       0.31      1.008   ; qtot -10
  1301        CH1    132    GLU     CA    539          0     13.019   ; qtot -10
  1302        CH2    132    GLU     CB    539          0     14.027   ; qtot -10
  1303        CH2    132    GLU     CG    539          0     14.027   ; qtot -10
  1304          C    132    GLU     CD    540       0.27     12.011   ; qtot -9.73
  1305         OM    132    GLU    OE1    540     -0.635    15.9994   ; qtot -10.37
  1306         OM    132    GLU    OE2    540     -0.635    15.9994   ; qtot -11
  1307          C    132    GLU      C    541       0.45     12.011   ; qtot -10.55
  1308          O    132    GLU      O    541      -0.45    15.9994   ; qtot -11
; residue 133 THR rtp THR  q  0.0
  1309          N    133    THR      N    542      -0.31    14.0067   ; qtot -11.31
  1310          H    133    THR      H    542       0.31      1.008   ; qtot -11
  1311        CH1    133    THR     CA    543          0     13.019   ; qtot -11
  1312        CH1    133    THR     CB    544      0.266     13.019   ; qtot -10.73
  1313         OA    133    THR    OG1    544     -0.674    15.9994   ; qtot -11.41
  1314          H    133    THR    HG1    544      0.408      1.008   ; qtot -11
  1315        CH3    133    THR    CG2    545          0     15.035   ; qtot -11
  1316          C    133    THR      C    546       0.45     12.011   ; qtot -10.55
  1317          O    133    THR      O    546      -0.45    15.9994   ; qtot -11
; residue 134 PHE rtp PHE  q  0.0
  1318          N    134    PHE      N    547      -0.31    14.0067   ; qtot -11.31
  1319          H    134    PHE      H    547       0.31      1.008   ; qtot -11
  1320        CH1    134    PHE     CA    548          0     13.019   ; qtot -11
  1321        CH2    134    PHE     CB    548          0     14.027   ; qtot -11
  1322          C    134    PHE     CG    548          0     12.011   ; qtot -11
  1323          C    134    PHE    CD1    549      -0.14     12.011   ; qtot -11.14
  1324         HC    134    PHE    HD1    549       0.14      1.008   ; qtot -11
  1325          C    134    PHE    CD2    550      -0.14     12.011   ; qtot -11.14
  1326         HC    134    PHE    HD2    550       0.14      1.008   ; qtot -11
  1327          C    134    PHE    CE1    551      -0.14     12.011   ; qtot -11.14
  1328         HC    134    PHE    HE1    551       0.14      1.008   ; qtot -11
  1329          C    134    PHE    CE2    552      -0.14     12.011   ; qtot -11.14
  1330         HC    134    PHE    HE2    552       0.14      1.008   ; qtot -11
  1331          C    134    PHE     CZ    553      -0.14     12.011   ; qtot -11.14
  1332         HC    134    PHE     HZ    553       0.14      1.008   ; qtot -11
  1333          C    134    PHE      C    554       0.45     12.011   ; qtot -10.55
  1334          O    134    PHE      O    554      -0.45    15.9994   ; qtot -11
; residue 135 LEU rtp LEU  q  0.0
  1335          N    135    LEU      N    555      -0.31    14.0067   ; qtot -11.31
  1336          H    135    LEU      H    555       0.31      1.008   ; qtot -11
  1337        CH1    135    LEU     CA    556          0     13.019   ; qtot -11
  1338        CH2    135    LEU     CB    556          0     14.027   ; qtot -11
  1339        CH1    135    LEU     CG    557          0     13.019   ; qtot -11
  1340        CH3    135    LEU    CD1    557          0     15.035   ; qtot -11
  1341        CH3    135    LEU    CD2    557          0     15.035   ; qtot -11
  1342          C    135    LEU      C    558       0.45     12.011   ; qtot -10.55
  1343          O    135    LEU      O    558      -0.45    15.9994   ; qtot -11
; residue 136 LYS rtp LYSH q +1.0
  1344          N    136    LYS      N    559      -0.31    14.0067   ; qtot -11.31
  1345          H    136    LYS      H    559       0.31      1.008   ; qtot -11
  1346        CH1    136    LYS     CA    560          0     13.019   ; qtot -11
  1347        CH2    136    LYS     CB    560          0     14.027   ; qtot -11
  1348        CH2    136    LYS     CG    561          0     14.027   ; qtot -11
  1349        CH2    136    LYS     CD    561          0     14.027   ; qtot -11
  1350        CH2    136    LYS     CE    562      0.127     14.027   ; qtot -10.87
  1351         NL    136    LYS     NZ    562      0.129    14.0067   ; qtot -10.74
  1352          H    136    LYS    HZ1    562      0.248      1.008   ; qtot -10.5
  1353          H    136    LYS    HZ2    562      0.248      1.008   ; qtot -10.25
  1354          H    136    LYS    HZ3    562      0.248      1.008   ; qtot -10
  1355          C    136    LYS      C    563       0.45     12.011   ; qtot -9.55
  1356          O    136    LYS      O    563      -0.45    15.9994   ; qtot -10
; residue 137 LYS rtp LYSH q +1.0
  1357          N    137    LYS      N    564      -0.31    14.0067   ; qtot -10.31
  1358          H    137    LYS      H    564       0.31      1.008   ; qtot -10
  1359        CH1    137    LYS     CA    565          0     13.019   ; qtot -10
  1360        CH2    137    LYS     CB    565          0     14.027   ; qtot -10
  1361        CH2    137    LYS     CG    566          0     14.027   ; qtot -10
  1362        CH2    137    LYS     CD    566          0     14.027   ; qtot -10
  1363        CH2    137    LYS     CE    567      0.127     14.027   ; qtot -9.873
  1364         NL    137    LYS     NZ    567      0.129    14.0067   ; qtot -9.744
  1365          H    137    LYS    HZ1    567      0.248      1.008   ; qtot -9.496
  1366          H    137    LYS    HZ2    567      0.248      1.008   ; qtot -9.248
  1367          H    137    LYS    HZ3    567      0.248      1.008   ; qtot -9
  1368          C    137    LYS      C    568       0.45     12.011   ; qtot -8.55
  1369          O    137    LYS      O    568      -0.45    15.9994   ; qtot -9
; residue 138 TYR rtp TYR  q  0.0
  1370          N    138    TYR      N    569      -0.31    14.0067   ; qtot -9.31
  1371          H    138    TYR      H    569       0.31      1.008   ; qtot -9
  1372        CH1    138    TYR     CA    570          0     13.019   ; qtot -9
  1373        CH2    138    TYR     CB    570          0     14.027   ; qtot -9
  1374          C    138    TYR     CG    570          0     12.011   ; qtot -9
  1375          C    138    TYR    CD1    571      -0.14     12.011   ; qtot -9.14
  1376         HC    138    TYR    HD1    571       0.14      1.008   ; qtot -9
  1377          C    138    TYR    CD2    572      -0.14     12.011   ; qtot -9.14
  1378         HC    138    TYR    HD2    572       0.14      1.008   ; qtot -9
  1379          C    138    TYR    CE1    573      -0.14     12.011   ; qtot -9.14
  1380         HC    138    TYR    HE1    573       0.14      1.008   ; qtot -9
  1381          C    138    TYR    CE2    574      -0.14     12.011   ; qtot -9.14
  1382         HC    138    TYR    HE2    574       0.14      1.008   ; qtot -9
  1383          C    138    TYR     CZ    575      0.203     12.011   ; qtot -8.797
  1384         OA    138    TYR     OH    575     -0.611    15.9994   ; qtot -9.408
  1385          H    138    TYR     HH    575      0.408      1.008   ; qtot -9
  1386          C    138    TYR      C    576       0.45     12.011   ; qtot -8.55
  1387          O    138    TYR      O    576      -0.45    15.9994   ; qtot -9
; residue 139 LEU rtp LEU  q  0.0
  1388          N    139    LEU      N    577      -0.31    14.0067   ; qtot -9.31
  1389          H    139    LEU      H    577       0.31      1.008   ; qtot -9
  1390        CH1    139    LEU     CA    578          0     13.019   ; qtot -9
  1391        CH2    139    LEU     CB    578          0     14.027   ; qtot -9
  1392        CH1    139    LEU     CG    579          0     13.019   ; qtot -9
  1393        CH3    139    LEU    CD1    579          0     15.035   ; qtot -9
  1394        CH3    139    LEU    CD2    579          0     15.035   ; qtot -9
  1395          C    139    LEU      C    580       0.45     12.011   ; qtot -8.55
  1396          O    139    LEU      O    580      -0.45    15.9994   ; qtot -9
; residue 140 TYR rtp TYR  q  0.0
  1397          N    140    TYR      N    581      -0.31    14.0067   ; qtot -9.31
  1398          H    140    TYR      H    581       0.31      1.008   ; qtot -9
  1399        CH1    140    TYR     CA    582          0     13.019   ; qtot -9
  1400        CH2    140    TYR     CB    582          0     14.027   ; qtot -9
  1401          C    140    TYR     CG    582          0     12.011   ; qtot -9
  1402          C    140    TYR    CD1    583      -0.14     12.011   ; qtot -9.14
  1403         HC    140    TYR    HD1    583       0.14      1.008   ; qtot -9
  1404          C    140    TYR    CD2    584      -0.14     12.011   ; qtot -9.14
  1405         HC    140    TYR    HD2    584       0.14      1.008   ; qtot -9
  1406          C    140    TYR    CE1    585      -0.14     12.011   ; qtot -9.14
  1407         HC    140    TYR    HE1    585       0.14      1.008   ; qtot -9
  1408          C    140    TYR    CE2    586      -0.14     12.011   ; qtot -9.14
  1409         HC    140    TYR    HE2    586       0.14      1.008   ; qtot -9
  1410          C    140    TYR     CZ    587      0.203     12.011   ; qtot -8.797
  1411         OA    140    TYR     OH    587     -0.611    15.9994   ; qtot -9.408
  1412          H    140    TYR     HH    587      0.408      1.008   ; qtot -9
  1413          C    140    TYR      C    588       0.45     12.011   ; qtot -8.55
  1414          O    140    TYR      O    588      -0.45    15.9994   ; qtot -9
; residue 141 GLU rtp GLU  q -1.0
  1415          N    141    GLU      N    589      -0.31    14.0067   ; qtot -9.31
  1416          H    141    GLU      H    589       0.31      1.008   ; qtot -9
  1417        CH1    141    GLU     CA    590          0     13.019   ; qtot -9
  1418        CH2    141    GLU     CB    590          0     14.027   ; qtot -9
  1419        CH2    141    GLU     CG    590          0     14.027   ; qtot -9
  1420          C    141    GLU     CD    591       0.27     12.011   ; qtot -8.73
  1421         OM    141    GLU    OE1    591     -0.635    15.9994   ; qtot -9.365
  1422         OM    141    GLU    OE2    591     -0.635    15.9994   ; qtot -10
  1423          C    141    GLU      C    592       0.45     12.011   ; qtot -9.55
  1424          O    141    GLU      O    592      -0.45    15.9994   ; qtot -10
; residue 142 ILE rtp ILE  q  0.0
  1425          N    142    ILE      N    593      -0.31    14.0067   ; qtot -10.31
  1426          H    142    ILE      H    593       0.31      1.008   ; qtot -10
  1427        CH1    142    ILE     CA    594          0     13.019   ; qtot -10
  1428        CH1    142    ILE     CB    595          0     13.019   ; qtot -10
  1429        CH2    142    ILE    CG1    595          0     14.027   ; qtot -10
  1430        CH3    142    ILE    CG2    595          0     15.035   ; qtot -10
  1431        CH3    142    ILE     CD    595          0     15.035   ; qtot -10
  1432          C    142    ILE      C    596       0.45     12.011   ; qtot -9.55
  1433          O    142    ILE      O    596      -0.45    15.9994   ; qtot -10
; residue 143 ALA rtp ALA  q  0.0
  1434          N    143    ALA      N    597      -0.31    14.0067   ; qtot -10.31
  1435          H    143    ALA      H    597       0.31      1.008   ; qtot -10
  1436        CH1    143    ALA     CA    598          0     13.019   ; qtot -10
  1437        CH3    143    ALA     CB    598          0     15.035   ; qtot -10
  1438          C    143    ALA      C    599       0.45     12.011   ; qtot -9.55
  1439          O    143    ALA      O    599      -0.45    15.9994   ; qtot -10
; residue 144 ARG rtp ARG  q +1.0
  1440          N    144    ARG      N    600      -0.31    14.0067   ; qtot -10.31
  1441          H    144    ARG      H    600       0.31      1.008   ; qtot -10
  1442        CH1    144    ARG     CA    601          0     13.019   ; qtot -10
  1443        CH2    144    ARG     CB    601          0     14.027   ; qtot -10
  1444        CH2    144    ARG     CG    601          0     14.027   ; qtot -10
  1445        CH2    144    ARG     CD    602       0.09     14.027   ; qtot -9.91
  1446         NE    144    ARG     NE    602      -0.11    14.0067   ; qtot -10.02
  1447          H    144    ARG     HE    602       0.24      1.008   ; qtot -9.78
  1448          C    144    ARG     CZ    602       0.34     12.011   ; qtot -9.44
  1449         NZ    144    ARG    NH1    602      -0.26    14.0067   ; qtot -9.7
  1450          H    144    ARG   HH11    602       0.24      1.008   ; qtot -9.46
  1451          H    144    ARG   HH12    602       0.24      1.008   ; qtot -9.22
  1452         NZ    144    ARG    NH2    602      -0.26    14.0067   ; qtot -9.48
  1453          H    144    ARG   HH21    602       0.24      1.008   ; qtot -9.24
  1454          H    144    ARG   HH22    602       0.24      1.008   ; qtot -9
  1455          C    144    ARG      C    603       0.45     12.011   ; qtot -8.55
  1456          O    144    ARG      O    603      -0.45    15.9994   ; qtot -9
; residue 145 ARG rtp ARG  q +1.0
  1457          N    145    ARG      N    604      -0.31    14.0067   ; qtot -9.31
  1458          H    145    ARG      H    604       0.31      1.008   ; qtot -9
  1459        CH1    145    ARG     CA    605          0     13.019   ; qtot -9
  1460        CH2    145    ARG     CB    605          0     14.027   ; qtot -9
  1461        CH2    145    ARG     CG    605          0     14.027   ; qtot -9
  1462        CH2    145    ARG     CD    606       0.09     14.027   ; qtot -8.91
  1463         NE    145    ARG     NE    606      -0.11    14.0067   ; qtot -9.02
  1464          H    145    ARG     HE    606       0.24      1.008   ; qtot -8.78
  1465          C    145    ARG     CZ    606       0.34     12.011   ; qtot -8.44
  1466         NZ    145    ARG    NH1    606      -0.26    14.0067   ; qtot -8.7
  1467          H    145    ARG   HH11    606       0.24      1.008   ; qtot -8.46
  1468          H    145    ARG   HH12    606       0.24      1.008   ; qtot -8.22
  1469         NZ    145    ARG    NH2    606      -0.26    14.0067   ; qtot -8.48
  1470          H    145    ARG   HH21    606       0.24      1.008   ; qtot -8.24
  1471          H    145    ARG   HH22    606       0.24      1.008   ; qtot -8
  1472          C    145    ARG      C    607       0.45     12.011   ; qtot -7.55
  1473          O    145    ARG      O    607      -0.45    15.9994   ; qtot -8
; residue 146 HIS rtp HISA q  0.0
  1474          N    146    HIS      N    608      -0.31    14.0067   ; qtot -8.31
  1475          H    146    HIS      H    608       0.31      1.008   ; qtot -8
  1476        CH1    146    HIS     CA    609          0     13.019   ; qtot -8
  1477        CH2    146    HIS     CB    609          0     14.027   ; qtot -8
  1478          C    146    HIS     CG    610          0     12.011   ; qtot -8
  1479         NR    146    HIS    ND1    610      -0.05    14.0067   ; qtot -8.05
  1480          H    146    HIS    HD1    610       0.31      1.008   ; qtot -7.74
  1481          C    146    HIS    CD2    610          0     12.011   ; qtot -7.74
  1482         HC    146    HIS    HD2    610       0.14      1.008   ; qtot -7.6
  1483          C    146    HIS    CE1    610          0     12.011   ; qtot -7.6
  1484         HC    146    HIS    HE1    610       0.14      1.008   ; qtot -7.46
  1485         NR    146    HIS    NE2    610      -0.54    14.0067   ; qtot -8
  1486          C    146    HIS      C    611       0.45     12.011   ; qtot -7.55
  1487          O    146    HIS      O    611      -0.45    15.9994   ; qtot -8
; residue 147 PRO rtp PRO  q  0.0
  1488          N    147    PRO      N    612          0    14.0067   ; qtot -8
  1489        CH1    147    PRO     CA    613          0     13.019   ; qtot -8
  1490       CH2r    147    PRO     CB    613          0     14.027   ; qtot -8
  1491       CH2r    147    PRO     CG    614          0     14.027   ; qtot -8
  1492       CH2r    147    PRO     CD    614          0     14.027   ; qtot -8
  1493          C    147    PRO      C    615       0.45     12.011   ; qtot -7.55
  1494          O    147    PRO      O    615      -0.45    15.9994   ; qtot -8
; residue 148 TYR rtp TYR  q  0.0
  1495          N    148    TYR      N    616      -0.31    14.0067   ; qtot -8.31
  1496          H    148    TYR      H    616       0.31      1.008   ; qtot -8
  1497        CH1    148    TYR     CA    617          0     13.019   ; qtot -8
  1498        CH2    148    TYR     CB    617          0     14.027   ; qtot -8
  1499          C    148    TYR     CG    617          0     12.011   ; qtot -8
  1500          C    148    TYR    CD1    618      -0.14     12.011   ; qtot -8.14
  1501         HC    148    TYR    HD1    618       0.14      1.008   ; qtot -8
  1502          C    148    TYR    CD2    619      -0.14     12.011   ; qtot -8.14
  1503         HC    148    TYR    HD2    619       0.14      1.008   ; qtot -8
  1504          C    148    TYR    CE1    620      -0.14     12.011   ; qtot -8.14
  1505         HC    148    TYR    HE1    620       0.14      1.008   ; qtot -8
  1506          C    148    TYR    CE2    621      -0.14     12.011   ; qtot -8.14
  1507         HC    148    TYR    HE2    621       0.14      1.008   ; qtot -8
  1508          C    148    TYR     CZ    622      0.203     12.011   ; qtot -7.797
  1509         OA    148    TYR     OH    622     -0.611    15.9994   ; qtot -8.408
  1510          H    148    TYR     HH    622      0.408      1.008   ; qtot -8
  1511          C    148    TYR      C    623       0.45     12.011   ; qtot -7.55
  1512          O    148    TYR      O    623      -0.45    15.9994   ; qtot -8
; residue 149 PHE rtp PHE  q  0.0
  1513          N    149    PHE      N    624      -0.31    14.0067   ; qtot -8.31
  1514          H    149    PHE      H    624       0.31      1.008   ; qtot -8
  1515        CH1    149    PHE     CA    625          0     13.019   ; qtot -8
  1516        CH2    149    PHE     CB    625          0     14.027   ; qtot -8
  1517          C    149    PHE     CG    625          0     12.011   ; qtot -8
  1518          C    149    PHE    CD1    626      -0.14     12.011   ; qtot -8.14
  1519         HC    149    PHE    HD1    626       0.14      1.008   ; qtot -8
  1520          C    149    PHE    CD2    627      -0.14     12.011   ; qtot -8.14
  1521         HC    149    PHE    HD2    627       0.14      1.008   ; qtot -8
  1522          C    149    PHE    CE1    628      -0.14     12.011   ; qtot -8.14
  1523         HC    149    PHE    HE1    628       0.14      1.008   ; qtot -8
  1524          C    149    PHE    CE2    629      -0.14     12.011   ; qtot -8.14
  1525         HC    149    PHE    HE2    629       0.14      1.008   ; qtot -8
  1526          C    149    PHE     CZ    630      -0.14     12.011   ; qtot -8.14
  1527         HC    149    PHE     HZ    630       0.14      1.008   ; qtot -8
  1528          C    149    PHE      C    631       0.45     12.011   ; qtot -7.55
  1529          O    149    PHE      O    631      -0.45    15.9994   ; qtot -8
; residue 150 TYR rtp TYR  q  0.0
  1530          N    150    TYR      N    632      -0.31    14.0067   ; qtot -8.31
  1531          H    150    TYR      H    632       0.31      1.008   ; qtot -8
  1532        CH1    150    TYR     CA    633          0     13.019   ; qtot -8
  1533        CH2    150    TYR     CB    633          0     14.027   ; qtot -8
  1534          C    150    TYR     CG    633          0     12.011   ; qtot -8
  1535          C    150    TYR    CD1    634      -0.14     12.011   ; qtot -8.14
  1536         HC    150    TYR    HD1    634       0.14      1.008   ; qtot -8
  1537          C    150    TYR    CD2    635      -0.14     12.011   ; qtot -8.14
  1538         HC    150    TYR    HD2    635       0.14      1.008   ; qtot -8
  1539          C    150    TYR    CE1    636      -0.14     12.011   ; qtot -8.14
  1540         HC    150    TYR    HE1    636       0.14      1.008   ; qtot -8
  1541          C    150    TYR    CE2    637      -0.14     12.011   ; qtot -8.14
  1542         HC    150    TYR    HE2    637       0.14      1.008   ; qtot -8
  1543          C    150    TYR     CZ    638      0.203     12.011   ; qtot -7.797
  1544         OA    150    TYR     OH    638     -0.611    15.9994   ; qtot -8.408
  1545          H    150    TYR     HH    638      0.408      1.008   ; qtot -8
  1546          C    150    TYR      C    639       0.45     12.011   ; qtot -7.55
  1547          O    150    TYR      O    639      -0.45    15.9994   ; qtot -8
; residue 151 ALA rtp ALA  q  0.0
  1548          N    151    ALA      N    640      -0.31    14.0067   ; qtot -8.31
  1549          H    151    ALA      H    640       0.31      1.008   ; qtot -8
  1550        CH1    151    ALA     CA    641          0     13.019   ; qtot -8
  1551        CH3    151    ALA     CB    641          0     15.035   ; qtot -8
  1552          C    151    ALA      C    642       0.45     12.011   ; qtot -7.55
  1553          O    151    ALA      O    642      -0.45    15.9994   ; qtot -8
; residue 152 PRO rtp PRO  q  0.0
  1554          N    152    PRO      N    643          0    14.0067   ; qtot -8
  1555        CH1    152    PRO     CA    644          0     13.019   ; qtot -8
  1556       CH2r    152    PRO     CB    644          0     14.027   ; qtot -8
  1557       CH2r    152    PRO     CG    645          0     14.027   ; qtot -8
  1558       CH2r    152    PRO     CD    645          0     14.027   ; qtot -8
  1559          C    152    PRO      C    646       0.45     12.011   ; qtot -7.55
  1560          O    152    PRO      O    646      -0.45    15.9994   ; qtot -8
; residue 153 GLU rtp GLU  q -1.0
  1561          N    153    GLU      N    647      -0.31    14.0067   ; qtot -8.31
  1562          H    153    GLU      H    647       0.31      1.008   ; qtot -8
  1563        CH1    153    GLU     CA    648          0     13.019   ; qtot -8
  1564        CH2    153    GLU     CB    648          0     14.027   ; qtot -8
  1565        CH2    153    GLU     CG    648          0     14.027   ; qtot -8
  1566          C    153    GLU     CD    649       0.27     12.011   ; qtot -7.73
  1567         OM    153    GLU    OE1    649     -0.635    15.9994   ; qtot -8.365
  1568         OM    153    GLU    OE2    649     -0.635    15.9994   ; qtot -9
  1569          C    153    GLU      C    650       0.45     12.011   ; qtot -8.55
  1570          O    153    GLU      O    650      -0.45    15.9994   ; qtot -9
; residue 154 LEU rtp LEU  q  0.0
  1571          N    154    LEU      N    651      -0.31    14.0067   ; qtot -9.31
  1572          H    154    LEU      H    651       0.31      1.008   ; qtot -9
  1573        CH1    154    LEU     CA    652          0     13.019   ; qtot -9
  1574        CH2    154    LEU     CB    652          0     14.027   ; qtot -9
  1575        CH1    154    LEU     CG    653          0     13.019   ; qtot -9
  1576        CH3    154    LEU    CD1    653          0     15.035   ; qtot -9
  1577        CH3    154    LEU    CD2    653          0     15.035   ; qtot -9
  1578          C    154    LEU      C    654       0.45     12.011   ; qtot -8.55
  1579          O    154    LEU      O    654      -0.45    15.9994   ; qtot -9
; residue 155 LEU rtp LEU  q  0.0
  1580          N    155    LEU      N    655      -0.31    14.0067   ; qtot -9.31
  1581          H    155    LEU      H    655       0.31      1.008   ; qtot -9
  1582        CH1    155    LEU     CA    656          0     13.019   ; qtot -9
  1583        CH2    155    LEU     CB    656          0     14.027   ; qtot -9
  1584        CH1    155    LEU     CG    657          0     13.019   ; qtot -9
  1585        CH3    155    LEU    CD1    657          0     15.035   ; qtot -9
  1586        CH3    155    LEU    CD2    657          0     15.035   ; qtot -9
  1587          C    155    LEU      C    658       0.45     12.011   ; qtot -8.55
  1588          O    155    LEU      O    658      -0.45    15.9994   ; qtot -9
; residue 156 PHE rtp PHE  q  0.0
  1589          N    156    PHE      N    659      -0.31    14.0067   ; qtot -9.31
  1590          H    156    PHE      H    659       0.31      1.008   ; qtot -9
  1591        CH1    156    PHE     CA    660          0     13.019   ; qtot -9
  1592        CH2    156    PHE     CB    660          0     14.027   ; qtot -9
  1593          C    156    PHE     CG    660          0     12.011   ; qtot -9
  1594          C    156    PHE    CD1    661      -0.14     12.011   ; qtot -9.14
  1595         HC    156    PHE    HD1    661       0.14      1.008   ; qtot -9
  1596          C    156    PHE    CD2    662      -0.14     12.011   ; qtot -9.14
  1597         HC    156    PHE    HD2    662       0.14      1.008   ; qtot -9
  1598          C    156    PHE    CE1    663      -0.14     12.011   ; qtot -9.14
  1599         HC    156    PHE    HE1    663       0.14      1.008   ; qtot -9
  1600          C    156    PHE    CE2    664      -0.14     12.011   ; qtot -9.14
  1601         HC    156    PHE    HE2    664       0.14      1.008   ; qtot -9
  1602          C    156    PHE     CZ    665      -0.14     12.011   ; qtot -9.14
  1603         HC    156    PHE     HZ    665       0.14      1.008   ; qtot -9
  1604          C    156    PHE      C    666       0.45     12.011   ; qtot -8.55
  1605          O    156    PHE      O    666      -0.45    15.9994   ; qtot -9
; residue 157 PHE rtp PHE  q  0.0
  1606          N    157    PHE      N    667      -0.31    14.0067   ; qtot -9.31
  1607          H    157    PHE      H    667       0.31      1.008   ; qtot -9
  1608        CH1    157    PHE     CA    668          0     13.019   ; qtot -9
  1609        CH2    157    PHE     CB    668          0     14.027   ; qtot -9
  1610          C    157    PHE     CG    668          0     12.011   ; qtot -9
  1611          C    157    PHE    CD1    669      -0.14     12.011   ; qtot -9.14
  1612         HC    157    PHE    HD1    669       0.14      1.008   ; qtot -9
  1613          C    157    PHE    CD2    670      -0.14     12.011   ; qtot -9.14
  1614         HC    157    PHE    HD2    670       0.14      1.008   ; qtot -9
  1615          C    157    PHE    CE1    671      -0.14     12.011   ; qtot -9.14
  1616         HC    157    PHE    HE1    671       0.14      1.008   ; qtot -9
  1617          C    157    PHE    CE2    672      -0.14     12.011   ; qtot -9.14
  1618         HC    157    PHE    HE2    672       0.14      1.008   ; qtot -9
  1619          C    157    PHE     CZ    673      -0.14     12.011   ; qtot -9.14
  1620         HC    157    PHE     HZ    673       0.14      1.008   ; qtot -9
  1621          C    157    PHE      C    674       0.45     12.011   ; qtot -8.55
  1622          O    157    PHE      O    674      -0.45    15.9994   ; qtot -9
; residue 158 ALA rtp ALA  q  0.0
  1623          N    158    ALA      N    675      -0.31    14.0067   ; qtot -9.31
  1624          H    158    ALA      H    675       0.31      1.008   ; qtot -9
  1625        CH1    158    ALA     CA    676          0     13.019   ; qtot -9
  1626        CH3    158    ALA     CB    676          0     15.035   ; qtot -9
  1627          C    158    ALA      C    677       0.45     12.011   ; qtot -8.55
  1628          O    158    ALA      O    677      -0.45    15.9994   ; qtot -9
; residue 159 LYS rtp LYSH q +1.0
  1629          N    159    LYS      N    678      -0.31    14.0067   ; qtot -9.31
  1630          H    159    LYS      H    678       0.31      1.008   ; qtot -9
  1631        CH1    159    LYS     CA    679          0     13.019   ; qtot -9
  1632        CH2    159    LYS     CB    679          0     14.027   ; qtot -9
  1633        CH2    159    LYS     CG    680          0     14.027   ; qtot -9
  1634        CH2    159    LYS     CD    680          0     14.027   ; qtot -9
  1635        CH2    159    LYS     CE    681      0.127     14.027   ; qtot -8.873
  1636         NL    159    LYS     NZ    681      0.129    14.0067   ; qtot -8.744
  1637          H    159    LYS    HZ1    681      0.248      1.008   ; qtot -8.496
  1638          H    159    LYS    HZ2    681      0.248      1.008   ; qtot -8.248
  1639          H    159    LYS    HZ3    681      0.248      1.008   ; qtot -8
  1640          C    159    LYS      C    682       0.45     12.011   ; qtot -7.55
  1641          O    159    LYS      O    682      -0.45    15.9994   ; qtot -8
; residue 160 ARG rtp ARG  q +1.0
  1642          N    160    ARG      N    683      -0.31    14.0067   ; qtot -8.31
  1643          H    160    ARG      H    683       0.31      1.008   ; qtot -8
  1644        CH1    160    ARG     CA    684          0     13.019   ; qtot -8
  1645        CH2    160    ARG     CB    684          0     14.027   ; qtot -8
  1646        CH2    160    ARG     CG    684          0     14.027   ; qtot -8
  1647        CH2    160    ARG     CD    685       0.09     14.027   ; qtot -7.91
  1648         NE    160    ARG     NE    685      -0.11    14.0067   ; qtot -8.02
  1649          H    160    ARG     HE    685       0.24      1.008   ; qtot -7.78
  1650          C    160    ARG     CZ    685       0.34     12.011   ; qtot -7.44
  1651         NZ    160    ARG    NH1    685      -0.26    14.0067   ; qtot -7.7
  1652          H    160    ARG   HH11    685       0.24      1.008   ; qtot -7.46
  1653          H    160    ARG   HH12    685       0.24      1.008   ; qtot -7.22
  1654         NZ    160    ARG    NH2    685      -0.26    14.0067   ; qtot -7.48
  1655          H    160    ARG   HH21    685       0.24      1.008   ; qtot -7.24
  1656          H    160    ARG   HH22    685       0.24      1.008   ; qtot -7
  1657          C    160    ARG      C    686       0.45     12.011   ; qtot -6.55
  1658          O    160    ARG      O    686      -0.45    15.9994   ; qtot -7
; residue 161 TYD rtp TYD  q -1.0
  1659          N    161    TYD      N    687     -0.364    14.0067   ; qtot -7.364
  1660          H    161    TYD      H    687      0.187      1.008   ; qtot -7.177
  1661        CH1    161    TYD     CA    688      0.109     13.019   ; qtot -7.068
  1662        CH2    161    TYD     CB    688          0     14.027   ; qtot -7.068
  1663          C    161    TYD     CG    688     -0.111     12.011   ; qtot -7.179
  1664          C    161    TYD    CD1    689     -0.075     12.011   ; qtot -7.254
  1665         HC    161    TYD    HD1    689      0.027      1.008   ; qtot -7.227
  1666          C    161    TYD    CD2    690     -0.178     12.011   ; qtot -7.405
  1667         HC    161    TYD    HD2    690       0.14      1.008   ; qtot -7.265
  1668          C    161    TYD    CE1    691     -0.178     12.011   ; qtot -7.443
  1669         HC    161    TYD    HE1    691      0.004      1.008   ; qtot -7.439
  1670          C    161    TYD    CE2    692     -0.178     12.011   ; qtot -7.617
  1671         HC    161    TYD    HE2    692      0.004      1.008   ; qtot -7.613
  1672          C    161    TYD     CZ    693      0.119     12.011   ; qtot -7.494
  1673         OA    161    TYD     OH    693     -0.494    15.9994   ; qtot -7.988
  1674          C    161    TYD      C    694      0.285     12.011   ; qtot -7.703
  1675          O    161    TYD      O    694     -0.297    15.9994   ; qtot -8
; residue 162 LYS rtp LYSH q +1.0
  1676          N    162    LYS      N    695      -0.31    14.0067   ; qtot -8.31
  1677          H    162    LYS      H    695       0.31      1.008   ; qtot -8
  1678        CH1    162    LYS     CA    696          0     13.019   ; qtot -8
  1679        CH2    162    LYS     CB    696          0     14.027   ; qtot -8
  1680        CH2    162    LYS     CG    697          0     14.027   ; qtot -8
  1681        CH2    162    LYS     CD    697          0     14.027   ; qtot -8
  1682        CH2    162    LYS     CE    698      0.127     14.027   ; qtot -7.873
  1683         NL    162    LYS     NZ    698      0.129    14.0067   ; qtot -7.744
  1684          H    162    LYS    HZ1    698      0.248      1.008   ; qtot -7.496
  1685          H    162    LYS    HZ2    698      0.248      1.008   ; qtot -7.248
  1686          H    162    LYS    HZ3    698      0.248      1.008   ; qtot -7
  1687          C    162    LYS      C    699       0.45     12.011   ; qtot -6.55
  1688          O    162    LYS      O    699      -0.45    15.9994   ; qtot -7
; residue 163 ALA rtp ALA  q  0.0
  1689          N    163    ALA      N    700      -0.31    14.0067   ; qtot -7.31
  1690          H    163    ALA      H    700       0.31      1.008   ; qtot -7
  1691        CH1    163    ALA     CA    701          0     13.019   ; qtot -7
  1692        CH3    163    ALA     CB    701          0     15.035   ; qtot -7
  1693          C    163    ALA      C    702       0.45     12.011   ; qtot -6.55
  1694          O    163    ALA      O    702      -0.45    15.9994   ; qtot -7
; residue 164 ALA rtp ALA  q  0.0
  1695          N    164    ALA      N    703      -0.31    14.0067   ; qtot -7.31
  1696          H    164    ALA      H    703       0.31      1.008   ; qtot -7
  1697        CH1    164    ALA     CA    704          0     13.019   ; qtot -7
  1698        CH3    164    ALA     CB    704          0     15.035   ; qtot -7
  1699          C    164    ALA      C    705       0.45     12.011   ; qtot -6.55
  1700          O    164    ALA      O    705      -0.45    15.9994   ; qtot -7
; residue 165 PHE rtp PHE  q  0.0
  1701          N    165    PHE      N    706      -0.31    14.0067   ; qtot -7.31
  1702          H    165    PHE      H    706       0.31      1.008   ; qtot -7
  1703        CH1    165    PHE     CA    707          0     13.019   ; qtot -7
  1704        CH2    165    PHE     CB    707          0     14.027   ; qtot -7
  1705          C    165    PHE     CG    707          0     12.011   ; qtot -7
  1706          C    165    PHE    CD1    708      -0.14     12.011   ; qtot -7.14
  1707         HC    165    PHE    HD1    708       0.14      1.008   ; qtot -7
  1708          C    165    PHE    CD2    709      -0.14     12.011   ; qtot -7.14
  1709         HC    165    PHE    HD2    709       0.14      1.008   ; qtot -7
  1710          C    165    PHE    CE1    710      -0.14     12.011   ; qtot -7.14
  1711         HC    165    PHE    HE1    710       0.14      1.008   ; qtot -7
  1712          C    165    PHE    CE2    711      -0.14     12.011   ; qtot -7.14
  1713         HC    165    PHE    HE2    711       0.14      1.008   ; qtot -7
  1714          C    165    PHE     CZ    712      -0.14     12.011   ; qtot -7.14
  1715         HC    165    PHE     HZ    712       0.14      1.008   ; qtot -7
  1716          C    165    PHE      C    713       0.45     12.011   ; qtot -6.55
  1717          O    165    PHE      O    713      -0.45    15.9994   ; qtot -7
; residue 166 THR rtp THR  q  0.0
  1718          N    166    THR      N    714      -0.31    14.0067   ; qtot -7.31
  1719          H    166    THR      H    714       0.31      1.008   ; qtot -7
  1720        CH1    166    THR     CA    715          0     13.019   ; qtot -7
  1721        CH1    166    THR     CB    716      0.266     13.019   ; qtot -6.734
  1722         OA    166    THR    OG1    716     -0.674    15.9994   ; qtot -7.408
  1723          H    166    THR    HG1    716      0.408      1.008   ; qtot -7
  1724        CH3    166    THR    CG2    717          0     15.035   ; qtot -7
  1725          C    166    THR      C    718       0.45     12.011   ; qtot -6.55
  1726          O    166    THR      O    718      -0.45    15.9994   ; qtot -7
; residue 167 GLU rtp GLU  q -1.0
  1727          N    167    GLU      N    719      -0.31    14.0067   ; qtot -7.31
  1728          H    167    GLU      H    719       0.31      1.008   ; qtot -7
  1729        CH1    167    GLU     CA    720          0     13.019   ; qtot -7
  1730        CH2    167    GLU     CB    720          0     14.027   ; qtot -7
  1731        CH2    167    GLU     CG    720          0     14.027   ; qtot -7
  1732          C    167    GLU     CD    721       0.27     12.011   ; qtot -6.73
  1733         OM    167    GLU    OE1    721     -0.635    15.9994   ; qtot -7.365
  1734         OM    167    GLU    OE2    721     -0.635    15.9994   ; qtot -8
  1735          C    167    GLU      C    722       0.45     12.011   ; qtot -7.55
  1736          O    167    GLU      O    722      -0.45    15.9994   ; qtot -8
; residue 168 CYS rtp CYS2 q  0.0
  1737          N    168    CYS      N    723      -0.31    14.0067   ; qtot -8.31
  1738          H    168    CYS      H    723       0.31      1.008   ; qtot -8
  1739        CH1    168    CYS     CA    724          0     13.019   ; qtot -8
  1740        CH2    168    CYS     CB    724          0     14.027   ; qtot -8
  1741          S    168    CYS     SG    724          0      32.06   ; qtot -8
  1742          C    168    CYS      C    725       0.45     12.011   ; qtot -7.55
  1743          O    168    CYS      O    725      -0.45    15.9994   ; qtot -8
; residue 169 CYS rtp CYS2 q  0.0
  1744          N    169    CYS      N    726      -0.31    14.0067   ; qtot -8.31
  1745          H    169    CYS      H    726       0.31      1.008   ; qtot -8
  1746        CH1    169    CYS     CA    727          0     13.019   ; qtot -8
  1747        CH2    169    CYS     CB    727          0     14.027   ; qtot -8
  1748          S    169    CYS     SG    727          0      32.06   ; qtot -8
  1749          C    169    CYS      C    728       0.45     12.011   ; qtot -7.55
  1750          O    169    CYS      O    728      -0.45    15.9994   ; qtot -8
; residue 170 GLN rtp GLN  q  0.0
  1751          N    170    GLN      N    729      -0.31    14.0067   ; qtot -8.31
  1752          H    170    GLN      H    729       0.31      1.008   ; qtot -8
  1753        CH1    170    GLN     CA    730          0     13.019   ; qtot -8
  1754        CH2    170    GLN     CB    730          0     14.027   ; qtot -8
  1755        CH2    170    GLN     CG    730          0     14.027   ; qtot -8
  1756          C    170    GLN     CD    731       0.29     12.011   ; qtot -7.71
  1757          O    170    GLN    OE1    731      -0.45    15.9994   ; qtot -8.16
  1758         NT    170    GLN    NE2    731      -0.72    14.0067   ; qtot -8.88
  1759          H    170    GLN   HE21    731       0.44      1.008   ; qtot -8.44
  1760          H    170    GLN   HE22    731       0.44      1.008   ; qtot -8
  1761          C    170    GLN      C    732       0.45     12.011   ; qtot -7.55
  1762          O    170    GLN      O    732      -0.45    15.9994   ; qtot -8
; residue 171 ALA rtp ALA  q  0.0
  1763          N    171    ALA      N    733      -0.31    14.0067   ; qtot -8.31
  1764          H    171    ALA      H    733       0.31      1.008   ; qtot -8
  1765        CH1    171    ALA     CA    734          0     13.019   ; qtot -8
  1766        CH3    171    ALA     CB    734          0     15.035   ; qtot -8
  1767          C    171    ALA      C    735       0.45     12.011   ; qtot -7.55
  1768          O    171    ALA      O    735      -0.45    15.9994   ; qtot -8
; residue 172 ALA rtp ALA  q  0.0
  1769          N    172    ALA      N    736      -0.31    14.0067   ; qtot -8.31
  1770          H    172    ALA      H    736       0.31      1.008   ; qtot -8
  1771        CH1    172    ALA     CA    737          0     13.019   ; qtot -8
  1772        CH3    172    ALA     CB    737          0     15.035   ; qtot -8
  1773          C    172    ALA      C    738       0.45     12.011   ; qtot -7.55
  1774          O    172    ALA      O    738      -0.45    15.9994   ; qtot -8
; residue 173 ASP rtp ASP  q -1.0
  1775          N    173    ASP      N    739      -0.31    14.0067   ; qtot -8.31
  1776          H    173    ASP      H    739       0.31      1.008   ; qtot -8
  1777        CH1    173    ASP     CA    740          0     13.019   ; qtot -8
  1778        CH2    173    ASP     CB    740          0     14.027   ; qtot -8
  1779          C    173    ASP     CG    741       0.27     12.011   ; qtot -7.73
  1780         OM    173    ASP    OD1    741     -0.635    15.9994   ; qtot -8.365
  1781         OM    173    ASP    OD2    741     -0.635    15.9994   ; qtot -9
  1782          C    173    ASP      C    742       0.45     12.011   ; qtot -8.55
  1783          O    173    ASP      O    742      -0.45    15.9994   ; qtot -9
; residue 174 LYS rtp LYSH q +1.0
  1784          N    174    LYS      N    743      -0.31    14.0067   ; qtot -9.31
  1785          H    174    LYS      H    743       0.31      1.008   ; qtot -9
  1786        CH1    174    LYS     CA    744          0     13.019   ; qtot -9
  1787        CH2    174    LYS     CB    744          0     14.027   ; qtot -9
  1788        CH2    174    LYS     CG    745          0     14.027   ; qtot -9
  1789        CH2    174    LYS     CD    745          0     14.027   ; qtot -9
  1790        CH2    174    LYS     CE    746      0.127     14.027   ; qtot -8.873
  1791         NL    174    LYS     NZ    746      0.129    14.0067   ; qtot -8.744
  1792          H    174    LYS    HZ1    746      0.248      1.008   ; qtot -8.496
  1793          H    174    LYS    HZ2    746      0.248      1.008   ; qtot -8.248
  1794          H    174    LYS    HZ3    746      0.248      1.008   ; qtot -8
  1795          C    174    LYS      C    747       0.45     12.011   ; qtot -7.55
  1796          O    174    LYS      O    747      -0.45    15.9994   ; qtot -8
; residue 175 ALA rtp ALA  q  0.0
  1797          N    175    ALA      N    748      -0.31    14.0067   ; qtot -8.31
  1798          H    175    ALA      H    748       0.31      1.008   ; qtot -8
  1799        CH1    175    ALA     CA    749          0     13.019   ; qtot -8
  1800        CH3    175    ALA     CB    749          0     15.035   ; qtot -8
  1801          C    175    ALA      C    750       0.45     12.011   ; qtot -7.55
  1802          O    175    ALA      O    750      -0.45    15.9994   ; qtot -8
; residue 176 ALA rtp ALA  q  0.0
  1803          N    176    ALA      N    751      -0.31    14.0067   ; qtot -8.31
  1804          H    176    ALA      H    751       0.31      1.008   ; qtot -8
  1805        CH1    176    ALA     CA    752          0     13.019   ; qtot -8
  1806        CH3    176    ALA     CB    752          0     15.035   ; qtot -8
  1807          C    176    ALA      C    753       0.45     12.011   ; qtot -7.55
  1808          O    176    ALA      O    753      -0.45    15.9994   ; qtot -8
; residue 177 CYS rtp CYS2 q  0.0
  1809          N    177    CYS      N    754      -0.31    14.0067   ; qtot -8.31
  1810          H    177    CYS      H    754       0.31      1.008   ; qtot -8
  1811        CH1    177    CYS     CA    755          0     13.019   ; qtot -8
  1812        CH2    177    CYS     CB    755          0     14.027   ; qtot -8
  1813          S    177    CYS     SG    755          0      32.06   ; qtot -8
  1814          C    177    CYS      C    756       0.45     12.011   ; qtot -7.55
  1815          O    177    CYS      O    756      -0.45    15.9994   ; qtot -8
; residue 178 LEU rtp LEU  q  0.0
  1816          N    178    LEU      N    757      -0.31    14.0067   ; qtot -8.31
  1817          H    178    LEU      H    757       0.31      1.008   ; qtot -8
  1818        CH1    178    LEU     CA    758          0     13.019   ; qtot -8
  1819        CH2    178    LEU     CB    758          0     14.027   ; qtot -8
  1820        CH1    178    LEU     CG    759          0     13.019   ; qtot -8
  1821        CH3    178    LEU    CD1    759          0     15.035   ; qtot -8
  1822        CH3    178    LEU    CD2    759          0     15.035   ; qtot -8
  1823          C    178    LEU      C    760       0.45     12.011   ; qtot -7.55
  1824          O    178    LEU      O    760      -0.45    15.9994   ; qtot -8
; residue 179 LEU rtp LEU  q  0.0
  1825          N    179    LEU      N    761      -0.31    14.0067   ; qtot -8.31
  1826          H    179    LEU      H    761       0.31      1.008   ; qtot -8
  1827        CH1    179    LEU     CA    762          0     13.019   ; qtot -8
  1828        CH2    179    LEU     CB    762          0     14.027   ; qtot -8
  1829        CH1    179    LEU     CG    763          0     13.019   ; qtot -8
  1830        CH3    179    LEU    CD1    763          0     15.035   ; qtot -8
  1831        CH3    179    LEU    CD2    763          0     15.035   ; qtot -8
  1832          C    179    LEU      C    764       0.45     12.011   ; qtot -7.55
  1833          O    179    LEU      O    764      -0.45    15.9994   ; qtot -8
; residue 180 PRO rtp PRO  q  0.0
  1834          N    180    PRO      N    765          0    14.0067   ; qtot -8
  1835        CH1    180    PRO     CA    766          0     13.019   ; qtot -8
  1836       CH2r    180    PRO     CB    766          0     14.027   ; qtot -8
  1837       CH2r    180    PRO     CG    767          0     14.027   ; qtot -8
  1838       CH2r    180    PRO     CD    767          0     14.027   ; qtot -8
  1839          C    180    PRO      C    768       0.45     12.011   ; qtot -7.55
  1840          O    180    PRO      O    768      -0.45    15.9994   ; qtot -8
; residue 181 LYS rtp LYSH q +1.0
  1841          N    181    LYS      N    769      -0.31    14.0067   ; qtot -8.31
  1842          H    181    LYS      H    769       0.31      1.008   ; qtot -8
  1843        CH1    181    LYS     CA    770          0     13.019   ; qtot -8
  1844        CH2    181    LYS     CB    770          0     14.027   ; qtot -8
  1845        CH2    181    LYS     CG    771          0     14.027   ; qtot -8
  1846        CH2    181    LYS     CD    771          0     14.027   ; qtot -8
  1847        CH2    181    LYS     CE    772      0.127     14.027   ; qtot -7.873
  1848         NL    181    LYS     NZ    772      0.129    14.0067   ; qtot -7.744
  1849          H    181    LYS    HZ1    772      0.248      1.008   ; qtot -7.496
  1850          H    181    LYS    HZ2    772      0.248      1.008   ; qtot -7.248
  1851          H    181    LYS    HZ3    772      0.248      1.008   ; qtot -7
  1852          C    181    LYS      C    773       0.45     12.011   ; qtot -6.55
  1853          O    181    LYS      O    773      -0.45    15.9994   ; qtot -7
; residue 182 LEU rtp LEU  q  0.0
  1854          N    182    LEU      N    774      -0.31    14.0067   ; qtot -7.31
  1855          H    182    LEU      H    774       0.31      1.008   ; qtot -7
  1856        CH1    182    LEU     CA    775          0     13.019   ; qtot -7
  1857        CH2    182    LEU     CB    775          0     14.027   ; qtot -7
  1858        CH1    182    LEU     CG    776          0     13.019   ; qtot -7
  1859        CH3    182    LEU    CD1    776          0     15.035   ; qtot -7
  1860        CH3    182    LEU    CD2    776          0     15.035   ; qtot -7
  1861          C    182    LEU      C    777       0.45     12.011   ; qtot -6.55
  1862          O    182    LEU      O    777      -0.45    15.9994   ; qtot -7
; residue 183 ASP rtp ASP  q -1.0
  1863          N    183    ASP      N    778      -0.31    14.0067   ; qtot -7.31
  1864          H    183    ASP      H    778       0.31      1.008   ; qtot -7
  1865        CH1    183    ASP     CA    779          0     13.019   ; qtot -7
  1866        CH2    183    ASP     CB    779          0     14.027   ; qtot -7
  1867          C    183    ASP     CG    780       0.27     12.011   ; qtot -6.73
  1868         OM    183    ASP    OD1    780     -0.635    15.9994   ; qtot -7.365
  1869         OM    183    ASP    OD2    780     -0.635    15.9994   ; qtot -8
  1870          C    183    ASP      C    781       0.45     12.011   ; qtot -7.55
  1871          O    183    ASP      O    781      -0.45    15.9994   ; qtot -8
; residue 184 GLU rtp GLU  q -1.0
  1872          N    184    GLU      N    782      -0.31    14.0067   ; qtot -8.31
  1873          H    184    GLU      H    782       0.31      1.008   ; qtot -8
  1874        CH1    184    GLU     CA    783          0     13.019   ; qtot -8
  1875        CH2    184    GLU     CB    783          0     14.027   ; qtot -8
  1876        CH2    184    GLU     CG    783          0     14.027   ; qtot -8
  1877          C    184    GLU     CD    784       0.27     12.011   ; qtot -7.73
  1878         OM    184    GLU    OE1    784     -0.635    15.9994   ; qtot -8.365
  1879         OM    184    GLU    OE2    784     -0.635    15.9994   ; qtot -9
  1880          C    184    GLU      C    785       0.45     12.011   ; qtot -8.55
  1881          O    184    GLU      O    785      -0.45    15.9994   ; qtot -9
; residue 185 LEU rtp LEU  q  0.0
  1882          N    185    LEU      N    786      -0.31    14.0067   ; qtot -9.31
  1883          H    185    LEU      H    786       0.31      1.008   ; qtot -9
  1884        CH1    185    LEU     CA    787          0     13.019   ; qtot -9
  1885        CH2    185    LEU     CB    787          0     14.027   ; qtot -9
  1886        CH1    185    LEU     CG    788          0     13.019   ; qtot -9
  1887        CH3    185    LEU    CD1    788          0     15.035   ; qtot -9
  1888        CH3    185    LEU    CD2    788          0     15.035   ; qtot -9
  1889          C    185    LEU      C    789       0.45     12.011   ; qtot -8.55
  1890          O    185    LEU      O    789      -0.45    15.9994   ; qtot -9
; residue 186 ARG rtp ARG  q +1.0
  1891          N    186    ARG      N    790      -0.31    14.0067   ; qtot -9.31
  1892          H    186    ARG      H    790       0.31      1.008   ; qtot -9
  1893        CH1    186    ARG     CA    791          0     13.019   ; qtot -9
  1894        CH2    186    ARG     CB    791          0     14.027   ; qtot -9
  1895        CH2    186    ARG     CG    791          0     14.027   ; qtot -9
  1896        CH2    186    ARG     CD    792       0.09     14.027   ; qtot -8.91
  1897         NE    186    ARG     NE    792      -0.11    14.0067   ; qtot -9.02
  1898          H    186    ARG     HE    792       0.24      1.008   ; qtot -8.78
  1899          C    186    ARG     CZ    792       0.34     12.011   ; qtot -8.44
  1900         NZ    186    ARG    NH1    792      -0.26    14.0067   ; qtot -8.7
  1901          H    186    ARG   HH11    792       0.24      1.008   ; qtot -8.46
  1902          H    186    ARG   HH12    792       0.24      1.008   ; qtot -8.22
  1903         NZ    186    ARG    NH2    792      -0.26    14.0067   ; qtot -8.48
  1904          H    186    ARG   HH21    792       0.24      1.008   ; qtot -8.24
  1905          H    186    ARG   HH22    792       0.24      1.008   ; qtot -8
  1906          C    186    ARG      C    793       0.45     12.011   ; qtot -7.55
  1907          O    186    ARG      O    793      -0.45    15.9994   ; qtot -8
; residue 187 ASP rtp ASP  q -1.0
  1908          N    187    ASP      N    794      -0.31    14.0067   ; qtot -8.31
  1909          H    187    ASP      H    794       0.31      1.008   ; qtot -8
  1910        CH1    187    ASP     CA    795          0     13.019   ; qtot -8
  1911        CH2    187    ASP     CB    795          0     14.027   ; qtot -8
  1912          C    187    ASP     CG    796       0.27     12.011   ; qtot -7.73
  1913         OM    187    ASP    OD1    796     -0.635    15.9994   ; qtot -8.365
  1914         OM    187    ASP    OD2    796     -0.635    15.9994   ; qtot -9
  1915          C    187    ASP      C    797       0.45     12.011   ; qtot -8.55
  1916          O    187    ASP      O    797      -0.45    15.9994   ; qtot -9
; residue 188 GLU rtp GLU  q -1.0
  1917          N    188    GLU      N    798      -0.31    14.0067   ; qtot -9.31
  1918          H    188    GLU      H    798       0.31      1.008   ; qtot -9
  1919        CH1    188    GLU     CA    799          0     13.019   ; qtot -9
  1920        CH2    188    GLU     CB    799          0     14.027   ; qtot -9
  1921        CH2    188    GLU     CG    799          0     14.027   ; qtot -9
  1922          C    188    GLU     CD    800       0.27     12.011   ; qtot -8.73
  1923         OM    188    GLU    OE1    800     -0.635    15.9994   ; qtot -9.365
  1924         OM    188    GLU    OE2    800     -0.635    15.9994   ; qtot -10
  1925          C    188    GLU      C    801       0.45     12.011   ; qtot -9.55
  1926          O    188    GLU      O    801      -0.45    15.9994   ; qtot -10
; residue 189 GLY rtp GLY  q  0.0
  1927          N    189    GLY      N    802      -0.31    14.0067   ; qtot -10.31
  1928          H    189    GLY      H    802       0.31      1.008   ; qtot -10
  1929        CH2    189    GLY     CA    803          0     14.027   ; qtot -10
  1930          C    189    GLY      C    804       0.45     12.011   ; qtot -9.55
  1931          O    189    GLY      O    804      -0.45    15.9994   ; qtot -10
; residue 190 LYS rtp LYSH q +1.0
  1932          N    190    LYS      N    805      -0.31    14.0067   ; qtot -10.31
  1933          H    190    LYS      H    805       0.31      1.008   ; qtot -10
  1934        CH1    190    LYS     CA    806          0     13.019   ; qtot -10
  1935        CH2    190    LYS     CB    806          0     14.027   ; qtot -10
  1936        CH2    190    LYS     CG    807          0     14.027   ; qtot -10
  1937        CH2    190    LYS     CD    807          0     14.027   ; qtot -10
  1938        CH2    190    LYS     CE    808      0.127     14.027   ; qtot -9.873
  1939         NL    190    LYS     NZ    808      0.129    14.0067   ; qtot -9.744
  1940          H    190    LYS    HZ1    808      0.248      1.008   ; qtot -9.496
  1941          H    190    LYS    HZ2    808      0.248      1.008   ; qtot -9.248
  1942          H    190    LYS    HZ3    808      0.248      1.008   ; qtot -9
  1943          C    190    LYS      C    809       0.45     12.011   ; qtot -8.55
  1944          O    190    LYS      O    809      -0.45    15.9994   ; qtot -9
; residue 191 ALA rtp ALA  q  0.0
  1945          N    191    ALA      N    810      -0.31    14.0067   ; qtot -9.31
  1946          H    191    ALA      H    810       0.31      1.008   ; qtot -9
  1947        CH1    191    ALA     CA    811          0     13.019   ; qtot -9
  1948        CH3    191    ALA     CB    811          0     15.035   ; qtot -9
  1949          C    191    ALA      C    812       0.45     12.011   ; qtot -8.55
  1950          O    191    ALA      O    812      -0.45    15.9994   ; qtot -9
; residue 192 SER rtp SER  q  0.0
  1951          N    192    SER      N    813      -0.31    14.0067   ; qtot -9.31
  1952          H    192    SER      H    813       0.31      1.008   ; qtot -9
  1953        CH1    192    SER     CA    814          0     13.019   ; qtot -9
  1954        CH2    192    SER     CB    815      0.266     14.027   ; qtot -8.734
  1955         OA    192    SER     OG    815     -0.674    15.9994   ; qtot -9.408
  1956          H    192    SER     HG    815      0.408      1.008   ; qtot -9
  1957          C    192    SER      C    816       0.45     12.011   ; qtot -8.55
  1958          O    192    SER      O    816      -0.45    15.9994   ; qtot -9
; residue 193 SER rtp SER  q  0.0
  1959          N    193    SER      N    817      -0.31    14.0067   ; qtot -9.31
  1960          H    193    SER      H    817       0.31      1.008   ; qtot -9
  1961        CH1    193    SER     CA    818          0     13.019   ; qtot -9
  1962        CH2    193    SER     CB    819      0.266     14.027   ; qtot -8.734
  1963         OA    193    SER     OG    819     -0.674    15.9994   ; qtot -9.408
  1964          H    193    SER     HG    819      0.408      1.008   ; qtot -9
  1965          C    193    SER      C    820       0.45     12.011   ; qtot -8.55
  1966          O    193    SER      O    820      -0.45    15.9994   ; qtot -9
; residue 194 ALA rtp ALA  q  0.0
  1967          N    194    ALA      N    821      -0.31    14.0067   ; qtot -9.31
  1968          H    194    ALA      H    821       0.31      1.008   ; qtot -9
  1969        CH1    194    ALA     CA    822          0     13.019   ; qtot -9
  1970        CH3    194    ALA     CB    822          0     15.035   ; qtot -9
  1971          C    194    ALA      C    823       0.45     12.011   ; qtot -8.55
  1972          O    194    ALA      O    823      -0.45    15.9994   ; qtot -9
; residue 195 LYS rtp LYSH q  0.0
  1973          N    195    LYS      N    824      -0.31    14.0067   ; qtot -9.31
  1974          H    195    LYS      H    824       0.31      1.008   ; qtot -9
  1975        CH1    195    LYS     CA    825          0     13.019   ; qtot -9
  1976        CH2    195    LYS     CB    825          0     14.027   ; qtot -9
  1977        CH2    195    LYS     CG    826          0     14.027   ; qtot -9
  1978        CH2    195    LYS     CD    826          0     14.027   ; qtot -9
  1979        CH2    195    LYS     CE    827      0.127     14.027   ; qtot -8.873
  1980         NL    195    LYS     NZ    827      0.129    14.0067   ; qtot -8.744
  1981          H    195    LYS    HZ1    827      0.248      1.008   ; qtot -8.496
  1982          H    195    LYS    HZ2    827      0.248      1.008   ; qtot -8.248
  1983          H    195    LYS    HZ3    827      0.248      1.008   ; qtot -8
  1984          C    195    LYS      C    828       0.27     12.011   ; qtot -7.73
  1985         OM    195    LYS     O1    828     -0.635    15.9994   ; qtot -8.365
  1986         OM    195    LYS     O2    828     -0.635    15.9994   ; qtot -9
; residue 200 HEM rtp HEME q -2.0
  1987         FE    200    HEM     FE    829        0.4     55.847   ; qtot -8.6
  1988         NR    200    HEM     NA    829       -0.1    14.0067   ; qtot -8.7
  1989         NR    200    HEM     NB    829       -0.1    14.0067   ; qtot -8.8
  1990         NR    200    HEM     NC    829       -0.1    14.0067   ; qtot -8.9
  1991         NR    200    HEM     ND    829       -0.1    14.0067   ; qtot -9
  1992          C    200    HEM    CHA    830       -0.1     12.011   ; qtot -9.1
  1993         HC    200    HEM    HHA    830        0.1      1.008   ; qtot -9
  1994          C    200    HEM    C1A    831          0     12.011   ; qtot -9
  1995          C    200    HEM    C2A    831          0     12.011   ; qtot -9
  1996          C    200    HEM    C3A    831          0     12.011   ; qtot -9
  1997          C    200    HEM    C4A    831          0     12.011   ; qtot -9
  1998        CH3    200    HEM    CMA    832          0     15.035   ; qtot -9
  1999        CH2    200    HEM    CAA    833          0     14.027   ; qtot -9
  2000        CH2    200    HEM    CBA    833          0     14.027   ; qtot -9
  2001          C    200    HEM    CGA    834       0.27     12.011   ; qtot -8.73
  2002         OM    200    HEM    O1A    834     -0.635    15.9994   ; qtot -9.365
  2003         OM    200    HEM    O2A    834     -0.635    15.9994   ; qtot -10
  2004          C    200    HEM    CHB    835       -0.1     12.011   ; qtot -10.1
  2005         HC    200    HEM    HHB    835        0.1      1.008   ; qtot -10
  2006          C    200    HEM    C1B    836          0     12.011   ; qtot -10
  2007          C    200    HEM    C2B    836          0     12.011   ; qtot -10
  2008          C    200    HEM    C3B    836          0     12.011   ; qtot -10
  2009          C    200    HEM    C4B    836          0     12.011   ; qtot -10
  2010        CH3    200    HEM    CMB    837          0     15.035   ; qtot -10
  2011        CR1    200    HEM    CAB    838          0     13.019   ; qtot -10
  2012        CH2    200    HEM    CBB    838          0     14.027   ; qtot -10
  2013          C    200    HEM    CHC    839       -0.1     12.011   ; qtot -10.1
  2014         HC    200    HEM    HHC    839        0.1      1.008   ; qtot -10
  2015          C    200    HEM    C1C    840          0     12.011   ; qtot -10
  2016          C    200    HEM    C2C    840          0     12.011   ; qtot -10
  2017          C    200    HEM    C3C    840          0     12.011   ; qtot -10
  2018          C    200    HEM    C4C    840          0     12.011   ; qtot -10
  2019        CH3    200    HEM    CMC    841          0     15.035   ; qtot -10
  2020        CR1    200    HEM    CAC    842          0     13.019   ; qtot -10
  2021        CH2    200    HEM    CBC    842          0     14.027   ; qtot -10
  2022          C    200    HEM    CHD    843       -0.1     12.011   ; qtot -10.1
  2023         HC    200    HEM    HHD    843        0.1      1.008   ; qtot -10
  2024          C    200    HEM    C1D    844          0     12.011   ; qtot -10
  2025          C    200    HEM    C2D    844          0     12.011   ; qtot -10
  2026          C    200    HEM    C3D    844          0     12.011   ; qtot -10
  2027          C    200    HEM    C4D    844          0     12.011   ; qtot -10
  2028        CH3    200    HEM    CMD    845          0     15.035   ; qtot -10
  2029        CH2    200    HEM    CAD    846          0     14.027   ; qtot -10
  2030        CH2    200    HEM    CBD    846          0     14.027   ; qtot -10
  2031          C    200    HEM    CGD    847       0.27     12.011   ; qtot -9.73
  2032         OM    200    HEM    O1D    847     -0.635    15.9994   ; qtot -10.37
  2033         OM    200    HEM    O2D    847     -0.635    15.9994   ; qtot -11

[ bonds ]
;  ai    aj funct            c0            c1            c2            c3
    1     2     2    gb_2
    1     3     2    gb_2
    1     4     2    gb_2
    1     5     2    gb_21
    5     6     2    gb_27
    5    14     2    gb_27
    6     7     2    gb_27
    7     8     2    gb_27
    8     9     2    gb_27
    9    10     2    gb_21
   10    11     2    gb_2
   10    12     2    gb_2
   10    13     2    gb_2
   14    15     2    gb_5
   14    16     2    gb_10
   16    17     2    gb_2
   16    18     2    gb_21
   18    19     2    gb_27
   18    22     2    gb_27
   19    20     2    gb_18
   20    21     2    gb_1
   22    23     2    gb_5
   22    24     2    gb_10
   24    25     2    gb_2
   24    26     2    gb_21
   26    27     2    gb_27
   26    32     2    gb_27
   27    28     2    gb_27
   28    29     2    gb_27
   29    30     2    gb_6
   29    31     2    gb_6
   32    33     2    gb_5
   32    34     2    gb_10
   34    35     2    gb_2
   34    36     2    gb_21
   36    37     2    gb_27
   36    40     2    gb_27
   37    38     2    gb_27
   37    39     2    gb_27
   40    41     2    gb_5
   40    42     2    gb_10
   42    43     2    gb_2
   42    44     2    gb_21
   44    45     2    gb_27
   44    46     2    gb_27
   46    47     2    gb_5
   46    48     2    gb_10
   48    49     2    gb_2
   48    50     2    gb_21
   50    51     2    gb_27
   50    60     2    gb_27
   51    52     2    gb_27
   52    53     2    gb_10
   52    55     2    gb_10
   53    54     2    gb_2
   53    57     2    gb_10
   55    56     2    gb_3
   55    59     2    gb_10
   57    58     2    gb_3
   57    59     2    gb_10
   60    61     2    gb_5
   60    62     2    gb_10
   62    63     2    gb_2
   62    64     2    gb_21
   64    65     2    gb_27
   64    77     2    gb_27
   65    66     2    gb_27
   66    67     2    gb_27
   67    68     2    gb_21
   68    69     2    gb_2
   68    70     2    gb_11
   70    71     2    gb_11
   70    74     2    gb_11
   71    72     2    gb_2
   71    73     2    gb_2
   74    75     2    gb_2
   74    76     2    gb_2
   77    78     2    gb_5
   77    79     2    gb_10
   79    80     2    gb_2
   79    81     2    gb_21
   81    82     2    gb_27
   81    94     2    gb_27
   82    83     2    gb_27
   83    84     2    gb_16
   83    86     2    gb_16
   84    85     2    gb_3
   84    88     2    gb_16
   86    87     2    gb_3
   86    90     2    gb_16
   88    89     2    gb_3
   88    92     2    gb_16
   90    91     2    gb_3
   90    92     2    gb_16
   92    93     2    gb_3
   94    95     2    gb_5
   94    96     2    gb_10
   96    97     2    gb_2
   96    98     2    gb_21
   98    99     2    gb_27
   98   107     2    gb_27
   99   100     2    gb_27
  100   101     2    gb_27
  101   102     2    gb_27
  102   103     2    gb_21
  103   104     2    gb_2
  103   105     2    gb_2
  103   106     2    gb_2
  107   108     2    gb_5
  107   109     2    gb_10
  109   110     2    gb_2
  109   111     2    gb_21
  111   112     2    gb_27
  111   116     2    gb_27
  112   113     2    gb_27
  113   114     2    gb_6
  113   115     2    gb_6
  116   117     2    gb_5
  116   118     2    gb_10
  118   119     2    gb_2
  118   120     2    gb_21
  120   121     2    gb_27
  120   125     2    gb_27
  121   122     2    gb_27
  122   123     2    gb_27
  122   124     2    gb_27
  125   126     2    gb_5
  125   127     2    gb_10
  127   128     2    gb_2
  127   129     2    gb_21
  129   130     2    gb_27
  130   131     2    gb_5
  130   132     2    gb_10
  132   133     2    gb_2
  132   134     2    gb_21
  134   135     2    gb_27
  134   140     2    gb_27
  135   136     2    gb_27
  136   137     2    gb_27
  137   138     2    gb_6
  137   139     2    gb_6
  140   141     2    gb_5
  140   142     2    gb_10
  142   143     2    gb_2
  142   144     2    gb_21
  144   145     2    gb_27
  144   150     2    gb_27
  145   146     2    gb_27
  146   147     2    gb_27
  147   148     2    gb_6
  147   149     2    gb_6
  150   151     2    gb_5
  150   152     2    gb_10
  152   153     2    gb_2
  152   154     2    gb_21
  154   155     2    gb_27
  154   161     2    gb_27
  155   156     2    gb_27
  156   157     2    gb_5
  156   158     2    gb_9
  158   159     2    gb_2
  158   160     2    gb_2
  161   162     2    gb_5
  161   163     2    gb_10
  163   164     2    gb_2
  163   165     2    gb_21
  165   166     2    gb_27
  165   178     2    gb_27
  166   167     2    gb_27
  167   168     2    gb_16
  167   170     2    gb_16
  168   169     2    gb_3
  168   172     2    gb_16
  170   171     2    gb_3
  170   174     2    gb_16
  172   173     2    gb_3
  172   176     2    gb_16
  174   175     2    gb_3
  174   176     2    gb_16
  176   177     2    gb_3
  178   179     2    gb_5
  178   180     2    gb_10
  180   181     2    gb_2
  180   182     2    gb_21
  182   183     2    gb_27
  182   191     2    gb_27
  183   184     2    gb_27
  184   185     2    gb_27
  185   186     2    gb_27
  186   187     2    gb_21
  187   188     2    gb_2
  187   189     2    gb_2
  187   190     2    gb_2
  191   192     2    gb_5
  191   193     2    gb_10
  193   194     2    gb_2
  193   195     2    gb_21
  195   196     2    gb_27
  195   197     2    gb_27
  197   198     2    gb_5
  197   199     2    gb_10
  199   200     2    gb_2
  199   201     2    gb_21
  201   202     2    gb_27
  201   206     2    gb_27
  202   203     2    gb_27
  203   204     2    gb_27
  203   205     2    gb_27
  206   207     2    gb_5
  206   208     2    gb_10
  208   209     2    gb_2
  208   210     2    gb_21
  210   211     2    gb_27
  210   214     2    gb_27
  211   212     2    gb_27
  211   213     2    gb_27
  214   215     2    gb_5
  214   216     2    gb_10
  216   217     2    gb_2
  216   218     2    gb_21
  218   219     2    gb_27
  218   223     2    gb_27
  219   220     2    gb_27
  220   221     2    gb_27
  220   222     2    gb_27
  223   224     2    gb_5
  223   225     2    gb_10
  225   226     2    gb_2
  225   227     2    gb_21
  227   228     2    gb_27
  227   232     2    gb_27
  228   229     2    gb_27
  228   230     2    gb_27
  229   231     2    gb_27
  232   233     2    gb_5
  232   234     2    gb_10
  234   235     2    gb_2
  234   236     2    gb_21
  236   237     2    gb_27
  236   238     2    gb_27
  238   239     2    gb_5
  238   240     2    gb_10
  240   241     2    gb_2
  240   242     2    gb_21
  242   243     2    gb_27
  242   255     2    gb_27
  243   244     2    gb_27
  244   245     2    gb_16
  244   247     2    gb_16
  245   246     2    gb_3
  245   249     2    gb_16
  247   248     2    gb_3
  247   251     2    gb_16
  249   250     2    gb_3
  249   253     2    gb_16
  251   252     2    gb_3
  251   253     2    gb_16
  253   254     2    gb_3
  255   256     2    gb_5
  255   257     2    gb_10
  257   258     2    gb_2
  257   259     2    gb_21
  259   260     2    gb_27
  259   261     2    gb_27
  261   262     2    gb_5
  261   263     2    gb_10
  263   264     2    gb_2
  263   265     2    gb_21
  265   266     2    gb_27
  265   273     2    gb_27
  266   267     2    gb_27
  267   268     2    gb_27
  268   269     2    gb_5
  268   270     2    gb_9
  270   271     2    gb_2
  270   272     2    gb_2
  273   274     2    gb_5
  273   275     2    gb_10
  275   276     2    gb_2
  275   277     2    gb_21
  277   278     2    gb_27
  277   291     2    gb_27
  278   279     2    gb_27
  279   280     2    gb_16
  279   282     2    gb_16
  280   281     2    gb_3
  280   284     2    gb_16
  282   283     2    gb_3
  282   286     2    gb_16
  284   285     2    gb_3
  284   288     2    gb_16
  286   287     2    gb_3
  286   288     2    gb_16
  288   289     2    gb_13
  289   290     2    gb_1
  291   292     2    gb_5
  291   293     2    gb_10
  293   294     2    gb_2
  293   295     2    gb_21
  295   296     2    gb_27
  295   300     2    gb_27
  296   297     2    gb_27
  297   298     2    gb_27
  297   299     2    gb_27
  300   301     2    gb_5
  300   302     2    gb_10
  302   303     2    gb_2
  302   304     2    gb_21
  304   305     2    gb_27
  304   312     2    gb_27
  305   306     2    gb_27
  306   307     2    gb_27
  307   308     2    gb_5
  307   309     2    gb_9
  309   310     2    gb_2
  309   311     2    gb_2
  312   313     2    gb_5
  312   314     2    gb_10
  314   315     2    gb_2
  314   316     2    gb_21
  316   317     2    gb_27
  316   324     2    gb_27
  317   318     2    gb_27
  318   319     2    gb_27
  319   320     2    gb_5
  319   321     2    gb_9
  321   322     2    gb_2
  321   323     2    gb_2
  324   325     2    gb_5
  324   326     2    gb_10
  326   327     2    gb_2
  326   328     2    gb_21
  328   329     2    gb_27
  328   332     2    gb_27
  329   330     2    gb_32
  330   331     2    gb_8
  332   333     2    gb_5
  332   334     2    gb_10
  334   335     2    gb_21
  334   338     2    gb_21
  335   336     2    gb_27
  335   339     2    gb_27
  336   337     2    gb_27
  337   338     2    gb_27
  339   340     2    gb_5
  339   341     2    gb_10
  341   342     2    gb_2
  341   343     2    gb_21
  343   344     2    gb_27
  343   356     2    gb_27
  344   345     2    gb_27
  345   346     2    gb_16
  345   348     2    gb_16
  346   347     2    gb_3
  346   350     2    gb_16
  348   349     2    gb_3
  348   352     2    gb_16
  350   351     2    gb_3
  350   354     2    gb_16
  352   353     2    gb_3
  352   354     2    gb_16
  354   355     2    gb_3
  356   357     2    gb_5
  356   358     2    gb_10
  358   359     2    gb_2
  358   360     2    gb_21
  360   361     2    gb_27
  360   366     2    gb_27
  361   362     2    gb_27
  362   363     2    gb_27
  363   364     2    gb_6
  363   365     2    gb_6
  366   367     2    gb_5
  366   368     2    gb_10
  368   369     2    gb_2
  368   370     2    gb_21
  370   371     2    gb_27
  370   375     2    gb_27
  371   372     2    gb_27
  372   373     2    gb_6
  372   374     2    gb_6
  375   376     2    gb_5
  375   377     2    gb_10
  377   378     2    gb_2
  377   379     2    gb_21
  379   380     2    gb_27
  379   389     2    gb_27
  380   381     2    gb_27
  381   382     2    gb_10
  381   384     2    gb_10
  382   383     2    gb_2
  382   386     2    gb_10
  384   385     2    gb_3
  384   388     2    gb_10
  386   387     2    gb_3
  386   388     2    gb_10
  389   390     2    gb_5
  389   391     2    gb_10
  391   392     2    gb_2
  391   393     2    gb_21
  393   394     2    gb_27
  393   397     2    gb_27
  394   395     2    gb_27
  394   396     2    gb_27
  397   398     2    gb_5
  397   399     2    gb_10
  399   400     2    gb_2
  399   401     2    gb_21
  401   402     2    gb_27
  401   410     2    gb_27
  402   403     2    gb_27
  403   404     2    gb_27
  404   405     2    gb_27
  405   406     2    gb_21
  406   407     2    gb_2
  406   408     2    gb_2
  406   409     2    gb_2
  410   411     2    gb_5
  410   412     2    gb_10
  412   413     2    gb_2
  412   414     2    gb_21
  414   415     2    gb_27
  414   419     2    gb_27
  415   416     2    gb_27
  416   417     2    gb_27
  416   418     2    gb_27
  419   420     2    gb_5
  419   421     2    gb_10
  421   422     2    gb_2
  421   423     2    gb_21
  423   424     2    gb_27
  423   427     2    gb_27
  424   425     2    gb_27
  424   426     2    gb_27
  427   428     2    gb_5
  427   429     2    gb_10
  429   430     2    gb_2
  429   431     2    gb_21
  431   432     2    gb_27
  431   438     2    gb_27
  432   433     2    gb_27
  433   434     2    gb_5
  433   435     2    gb_9
  435   436     2    gb_2
  435   437     2    gb_2
  438   439     2    gb_5
  438   440     2    gb_10
  440   441     2    gb_2
  440   442     2    gb_21
  442   443     2    gb_27
  442   448     2    gb_27
  443   444     2    gb_27
  444   445     2    gb_27
  445   446     2    gb_6
  445   447     2    gb_6
  448   449     2    gb_5
  448   450     2    gb_10
  450   451     2    gb_2
  450   452     2    gb_21
  452   453     2    gb_27
  452   456     2    gb_27
  453   454     2    gb_27
  453   455     2    gb_27
  456   457     2    gb_5
  456   458     2    gb_10
  458   459     2    gb_2
  458   460     2    gb_21
  460   461     2    gb_27
  460   465     2    gb_27
  461   462     2    gb_18
  461   464     2    gb_27
  462   463     2    gb_1
  465   466     2    gb_5
  465   467     2    gb_10
  467   468     2    gb_2
  467   469     2    gb_21
  469   470     2    gb_27
  469   475     2    gb_27
  470   471     2    gb_27
  471   472     2    gb_27
  472   473     2    gb_6
  472   474     2    gb_6
  475   476     2    gb_5
  475   477     2    gb_10
  477   478     2    gb_2
  477   479     2    gb_21
  479   480     2    gb_27
  479   492     2    gb_27
  480   481     2    gb_27
  481   482     2    gb_16
  481   484     2    gb_16
  482   483     2    gb_3
  482   486     2    gb_16
  484   485     2    gb_3
  484   488     2    gb_16
  486   487     2    gb_3
  486   490     2    gb_16
  488   489     2    gb_3
  488   490     2    gb_16
  490   491     2    gb_3
  492   493     2    gb_5
  492   494     2    gb_10
  494   495     2    gb_2
  494   496     2    gb_21
  496   497     2    gb_27
  496   498     2    gb_27
  498   499     2    gb_5
  498   500     2    gb_10
  500   501     2    gb_2
  500   502     2    gb_21
  502   503     2    gb_27
  502   511     2    gb_27
  503   504     2    gb_27
  504   505     2    gb_27
  505   506     2    gb_27
  506   507     2    gb_21
  507   508     2    gb_2
  507   509     2    gb_2
  507   510     2    gb_2
  511   512     2    gb_5
  511   513     2    gb_10
  513   514     2    gb_2
  513   515     2    gb_21
  515   516     2    gb_27
  515   520     2    gb_27
  516   517     2    gb_18
  516   519     2    gb_27
  517   518     2    gb_1
  520   521     2    gb_5
  520   522     2    gb_10
  522   523     2    gb_2
  522   524     2    gb_21
  524   525     2    gb_27
  524   527     2    gb_27
  525   526     2    gb_32
  526   601     2 
  527   528     2    gb_5
  527   529     2    gb_10
  529   530     2    gb_2
  529   531     2    gb_21
  531   532     2    gb_27
  531   535     2    gb_27
  532   533     2    gb_27
  532   534     2    gb_27
  535   536     2    gb_5
  535   537     2    gb_10
  537   538     2    gb_2
  537   539     2    gb_21
  539   540     2    gb_27
  539   541     2    gb_27
  541   542     2    gb_5
  541   543     2    gb_10
  543   544     2    gb_2
  543   545     2    gb_21
  545   546     2    gb_27
  545   550     2    gb_27
  546   547     2    gb_27
  547   548     2    gb_6
  547   549     2    gb_6
  550   551     2    gb_5
  550   552     2    gb_10
  552   553     2    gb_2
  552   554     2    gb_21
  554   555     2    gb_27
  554   560     2    gb_27
  555   556     2    gb_27
  556   557     2    gb_27
  557   558     2    gb_6
  557   559     2    gb_6
  560   561     2    gb_5
  560   562     2    gb_10
  562   563     2    gb_2
  562   564     2    gb_21
  564   565     2    gb_27
  564   568     2    gb_27
  565   566     2    gb_18
  566   567     2    gb_1
  568   569     2    gb_5
  568   570     2    gb_10
  570   571     2    gb_2
  570   572     2    gb_21
  572   573     2    gb_27
  572   574     2    gb_27
  574   575     2    gb_5
  574   576     2    gb_10
  576   577     2    gb_2
  576   578     2    gb_21
  578   579     2    gb_27
  578   584     2    gb_27
  579   580     2    gb_27
  580   581     2    gb_27
  581   582     2    gb_6
  581   583     2    gb_6
  584   585     2    gb_5
  584   586     2    gb_10
  586   587     2    gb_2
  586   588     2    gb_21
  588   589     2    gb_27
  588   595     2    gb_27
  589   590     2    gb_27
  590   591     2    gb_5
  590   592     2    gb_9
  592   593     2    gb_2
  592   594     2    gb_2
  595   596     2    gb_5
  595   597     2    gb_10
  597   598     2    gb_2
  597   599     2    gb_21
  599   600     2    gb_27
  599   602     2    gb_27
  600   601     2    gb_32
  602   603     2    gb_5
  602   604     2    gb_10
  604   605     2    gb_2
  604   606     2    gb_21
  606   607     2    gb_27
  606   611     2    gb_27
  607   608     2    gb_27
  608   609     2    gb_6
  608   610     2    gb_6
  611   612     2    gb_5
  611   613     2    gb_10
  613   614     2    gb_2
  613   615     2    gb_21
  615   616     2    gb_27
  615   624     2    gb_27
  616   617     2    gb_27
  617   618     2    gb_27
  618   619     2    gb_27
  619   620     2    gb_21
  620   621     2    gb_2
  620   622     2    gb_2
  620   623     2    gb_2
  624   625     2    gb_5
  624   626     2    gb_10
  626   627     2    gb_2
  626   628     2    gb_21
  628   629     2    gb_27
  628   632     2    gb_27
  629   630     2    gb_18
  630   631     2    gb_1
  632   633     2    gb_5
  632   634     2    gb_10
  634   635     2    gb_2
  634   636     2    gb_21
  636   637     2    gb_27
  636   641     2    gb_27
  637   638     2    gb_27
  638   639     2    gb_27
  638   640     2    gb_27
  641   642     2    gb_5
  641   643     2    gb_10
  643   644     2    gb_2
  643   645     2    gb_21
  645   646     2    gb_27
  645   655     2    gb_27
  646   647     2    gb_27
  647   648     2    gb_10
  647   650     2    gb_10
  648   649     2    gb_2
  648   652     2    gb_10
  650   651     2    gb_3
  650   654     2    gb_10
  652   653     2    gb_3
  652   654     2    gb_10
  655   656     2    gb_5
  655   657     2    gb_10
  657   658     2    gb_2
  657   659     2    gb_21
  659   660     2    gb_27
  659   664     2    gb_27
  660   661     2    gb_18
  660   663     2    gb_27
  661   662     2    gb_1
  664   665     2    gb_5
  664   666     2    gb_10
  666   667     2    gb_2
  666   668     2    gb_21
  668   669     2    gb_27
  668   673     2    gb_27
  669   670     2    gb_27
  670   671     2    gb_27
  670   672     2    gb_27
  673   674     2    gb_5
  673   675     2    gb_10
  675   676     2    gb_2
  675   677     2    gb_21
  677   678     2    gb_27
  677   690     2    gb_27
  678   679     2    gb_27
  679   680     2    gb_16
  679   682     2    gb_16
  680   681     2    gb_3
  680   684     2    gb_16
  682   683     2    gb_3
  682   686     2    gb_16
  684   685     2    gb_3
  684   688     2    gb_16
  686   687     2    gb_3
  686   688     2    gb_16
  688   689     2    gb_3
  690   691     2    gb_5
  690   692     2    gb_10
  692   693     2    gb_2
  692   694     2    gb_21
  694   695     2    gb_27
  695   696     2    gb_5
  695   697     2    gb_10
  697   698     2    gb_2
  697   699     2    gb_21
  699   700     2    gb_27
  699   704     2    gb_27
  700   701     2    gb_27
  701   702     2    gb_6
  701   703     2    gb_6
  704   705     2    gb_5
  704   706     2    gb_10
  706   707     2    gb_2
  706   708     2    gb_21
  708   709     2    gb_27
  708   717     2    gb_27
  709   710     2    gb_27
  710   711     2    gb_27
  711   712     2    gb_27
  712   713     2    gb_21
  713   714     2    gb_2
  713   715     2    gb_2
  713   716     2    gb_2
  717   718     2    gb_5
  717   719     2    gb_10
  719   720     2    gb_2
  719   721     2    gb_21
  721   722     2    gb_27
  721   726     2    gb_27
  722   723     2    gb_27
  723   724     2    gb_27
  723   725     2    gb_27
  726   727     2    gb_5
  726   728     2    gb_10
  728   729     2    gb_2
  728   730     2    gb_21
  730   731     2    gb_27
  730   733     2    gb_27
  731   732     2    gb_32
  732   880     2 
  733   734     2    gb_5
  733   735     2    gb_10
  735   736     2    gb_2
  735   737     2    gb_21
  737   738     2    gb_27
  737   742     2    gb_27
  738   739     2    gb_18
  738   741     2    gb_27
  739   740     2    gb_1
  742   743     2    gb_5
  742   744     2    gb_10
  744   745     2    gb_2
  744   746     2    gb_21
  746   747     2    gb_27
  746   750     2    gb_27
  747   748     2    gb_27
  747   749     2    gb_27
  750   751     2    gb_5
  750   752     2    gb_10
  752   753     2    gb_2
  752   754     2    gb_21
  754   755     2    gb_27
  754   756     2    gb_27
  756   757     2    gb_5
  756   758     2    gb_10
  758   759     2    gb_2
  758   760     2    gb_21
  760   761     2    gb_27
  760   765     2    gb_27
  761   762     2    gb_18
  761   764     2    gb_27
  762   763     2    gb_1
  765   766     2    gb_5
  765   767     2    gb_10
  767   768     2    gb_2
  767   769     2    gb_21
  769   770     2    gb_27
  769   774     2    gb_27
  770   771     2    gb_27
  771   772     2    gb_27
  771   773     2    gb_27
  774   775     2    gb_5
  774   776     2    gb_10
  776   777     2    gb_2
  776   778     2    gb_21
  778   779     2    gb_27
  778   791     2    gb_27
  779   780     2    gb_27
  780   781     2    gb_27
  781   782     2    gb_21
  782   783     2    gb_2
  782   784     2    gb_11
  784   785     2    gb_11
  784   788     2    gb_11
  785   786     2    gb_2
  785   787     2    gb_2
  788   789     2    gb_2
  788   790     2    gb_2
  791   792     2    gb_5
  791   793     2    gb_10
  793   794     2    gb_2
  793   795     2    gb_21
  795   796     2    gb_27
  795   801     2    gb_27
  796   797     2    gb_27
  797   798     2    gb_27
  798   799     2    gb_6
  798   800     2    gb_6
  801   802     2    gb_5
  801   803     2    gb_10
  803   804     2    gb_2
  803   805     2    gb_21
  805   806     2    gb_27
  805   810     2    gb_27
  806   807     2    gb_18
  806   809     2    gb_27
  807   808     2    gb_1
  810   811     2    gb_5
  810   812     2    gb_10
  812   813     2    gb_2
  812   814     2    gb_21
  814   815     2    gb_27
  814   828     2    gb_27
  815   816     2    gb_27
  816   817     2    gb_16
  816   819     2    gb_16
  817   818     2    gb_3
  817   821     2    gb_16
  819   820     2    gb_3
  819   823     2    gb_16
  821   822     2    gb_3
  821   825     2    gb_16
  823   824     2    gb_3
  823   825     2    gb_16
  825   826     2    gb_13
  826   827     2    gb_1
  828   829     2    gb_5
  828   830     2    gb_10
  830   831     2    gb_2
  830   832     2    gb_21
  832   833     2    gb_27
  833   834     2    gb_5
  833   835     2    gb_10
  835   836     2    gb_2
  835   837     2    gb_21
  837   838     2    gb_27
  837   843     2    gb_27
  838   839     2    gb_27
  839   840     2    gb_27
  840   841     2    gb_6
  840   842     2    gb_6
  843   844     2    gb_5
  843   845     2    gb_10
  845   846     2    gb_2
  845   847     2    gb_21
  847   848     2    gb_27
  847   852     2    gb_27
  848   849     2    gb_27
  849   850     2    gb_32
  850   851     2    gb_31
  852   853     2    gb_5
  852   854     2    gb_10
  854   855     2    gb_2
  854   856     2    gb_21
  856   857     2    gb_27
  856   858     2    gb_27
  858   859     2    gb_5
  858   860     2    gb_10
  860   861     2    gb_2
  860   862     2    gb_21
  862   863     2    gb_27
  862   867     2    gb_27
  863   864     2    gb_27
  864   865     2    gb_6
  864   866     2    gb_6
  867   868     2    gb_5
  867   869     2    gb_10
  869   870     2    gb_2
  869   871     2    gb_21
  871   872     2    gb_27
  871   874     2    gb_27
  872   873     2    gb_32
  873   983     2 
  874   875     2    gb_5
  874   876     2    gb_10
  876   877     2    gb_2
  876   878     2    gb_21
  878   879     2    gb_27
  878   881     2    gb_27
  879   880     2    gb_32
  881   882     2    gb_5
  881   883     2    gb_10
  883   884     2    gb_2
  883   885     2    gb_21
  885   886     2    gb_27
  885   887     2    gb_27
  887   888     2    gb_5
  887   889     2    gb_10
  889   890     2    gb_2
  889   891     2    gb_21
  891   892     2    gb_27
  891   900     2    gb_27
  892   893     2    gb_27
  893   894     2    gb_27
  894   895     2    gb_27
  895   896     2    gb_21
  896   897     2    gb_2
  896   898     2    gb_2
  896   899     2    gb_2
  900   901     2    gb_5
  900   902     2    gb_10
  902   903     2    gb_2
  902   904     2    gb_21
  904   905     2    gb_27
  904   912     2    gb_27
  905   906     2    gb_27
  906   907     2    gb_27
  907   908     2    gb_5
  907   909     2    gb_9
  909   910     2    gb_2
  909   911     2    gb_2
  912   913     2    gb_5
  912   914     2    gb_10
  914   915     2    gb_2
  914   916     2    gb_21
  916   917     2    gb_27
  916   922     2    gb_27
  917   918     2    gb_27
  918   919     2    gb_27
  919   920     2    gb_6
  919   921     2    gb_6
  922   923     2    gb_5
  922   924     2    gb_10
  924   925     2    gb_21
  924   928     2    gb_21
  925   926     2    gb_27
  925   929     2    gb_27
  926   927     2    gb_27
  927   928     2    gb_27
  929   930     2    gb_5
  929   931     2    gb_10
  931   932     2    gb_2
  931   933     2    gb_21
  933   934     2    gb_27
  933   939     2    gb_27
  934   935     2    gb_27
  935   936     2    gb_27
  936   937     2    gb_6
  936   938     2    gb_6
  939   940     2    gb_5
  939   941     2    gb_10
  941   942     2    gb_2
  941   943     2    gb_21
  943   944     2    gb_27
  943   956     2    gb_27
  944   945     2    gb_27
  945   946     2    gb_27
  946   947     2    gb_21
  947   948     2    gb_2
  947   949     2    gb_11
  949   950     2    gb_11
  949   953     2    gb_11
  950   951     2    gb_2
  950   952     2    gb_2
  953   954     2    gb_2
  953   955     2    gb_2
  956   957     2    gb_5
  956   958     2    gb_10
  958   959     2    gb_2
  958   960     2    gb_21
  960   961     2    gb_27
  960   967     2    gb_27
  961   962     2    gb_27
  962   963     2    gb_5
  962   964     2    gb_9
  964   965     2    gb_2
  964   966     2    gb_2
  967   968     2    gb_5
  967   969     2    gb_10
  969   970     2    gb_2
  969   971     2    gb_21
  971   972     2    gb_27
  971   977     2    gb_27
  972   973     2    gb_27
  973   974     2    gb_27
  974   975     2    gb_6
  974   976     2    gb_6
  977   978     2    gb_5
  977   979     2    gb_10
  979   980     2    gb_2
  979   981     2    gb_21
  981   982     2    gb_27
  981   984     2    gb_27
  982   983     2    gb_32
  984   985     2    gb_5
  984   986     2    gb_10
  986   987     2    gb_2
  986   988     2    gb_21
  988   989     2    gb_27
  988  1001     2    gb_27
  989   990     2    gb_27
  990   991     2    gb_16
  990   993     2    gb_16
  991   992     2    gb_3
  991   995     2    gb_16
  993   994     2    gb_3
  993   997     2    gb_16
  995   996     2    gb_3
  995   999     2    gb_16
  997   998     2    gb_3
  997   999     2    gb_16
  999  1000     2    gb_3
 1001  1002     2    gb_5
 1001  1003     2    gb_10
 1003  1004     2    gb_2
 1003  1005     2    gb_21
 1005  1006     2    gb_27
 1005  1010     2    gb_27
 1006  1007     2    gb_27
 1007  1008     2    gb_27
 1007  1009     2    gb_27
 1010  1011     2    gb_5
 1010  1012     2    gb_10
 1012  1013     2    gb_2
 1012  1014     2    gb_21
 1014  1015     2    gb_27
 1014  1022     2    gb_27
 1015  1016     2    gb_27
 1016  1017     2    gb_27
 1017  1018     2    gb_5
 1017  1019     2    gb_9
 1019  1020     2    gb_2
 1019  1021     2    gb_2
 1022  1023     2    gb_5
 1022  1024     2    gb_10
 1024  1025     2    gb_2
 1024  1026     2    gb_21
 1026  1027     2    gb_27
 1026  1036     2    gb_27
 1027  1028     2    gb_27
 1028  1029     2    gb_10
 1028  1031     2    gb_10
 1029  1030     2    gb_2
 1029  1033     2    gb_10
 1031  1032     2    gb_3
 1031  1035     2    gb_10
 1033  1034     2    gb_3
 1033  1035     2    gb_10
 1036  1037     2    gb_5
 1036  1038     2    gb_10
 1038  1039     2    gb_2
 1038  1040     2    gb_21
 1040  1041     2    gb_27
 1040  1049     2    gb_27
 1041  1042     2    gb_27
 1042  1043     2    gb_27
 1043  1044     2    gb_27
 1044  1045     2    gb_21
 1045  1046     2    gb_2
 1045  1047     2    gb_2
 1045  1048     2    gb_2
 1049  1050     2    gb_5
 1049  1051     2    gb_10
 1051  1052     2    gb_2
 1051  1053     2    gb_21
 1053  1054     2    gb_27
 1053  1058     2    gb_27
 1054  1055     2    gb_27
 1055  1056     2    gb_6
 1055  1057     2    gb_6
 1058  1059     2    gb_5
 1058  1060     2    gb_10
 1060  1061     2    gb_2
 1060  1062     2    gb_21
 1062  1063     2    gb_27
 1062  1067     2    gb_27
 1063  1064     2    gb_27
 1064  1065     2    gb_6
 1064  1066     2    gb_6
 1067  1068     2    gb_5
 1067  1069     2    gb_10
 1069  1070     2    gb_2
 1069  1071     2    gb_21
 1071  1072     2    gb_27
 1071  1078     2    gb_27
 1072  1073     2    gb_27
 1073  1074     2    gb_5
 1073  1075     2    gb_9
 1075  1076     2    gb_2
 1075  1077     2    gb_2
 1078  1079     2    gb_5
 1078  1080     2    gb_10
 1080  1081     2    gb_21
 1080  1084     2    gb_21
 1081  1082     2    gb_27
 1081  1085     2    gb_27
 1082  1083     2    gb_27
 1083  1084     2    gb_27
 1085  1086     2    gb_5
 1085  1087     2    gb_10
 1087  1088     2    gb_2
 1087  1089     2    gb_21
 1089  1090     2    gb_27
 1089  1096     2    gb_27
 1090  1091     2    gb_27
 1091  1092     2    gb_5
 1091  1093     2    gb_9
 1093  1094     2    gb_2
 1093  1095     2    gb_2
 1096  1097     2    gb_5
 1096  1098     2    gb_10
 1098  1099     2    gb_2
 1098  1100     2    gb_21
 1100  1101     2    gb_27
 1100  1105     2    gb_27
 1101  1102     2    gb_27
 1102  1103     2    gb_27
 1102  1104     2    gb_27
 1105  1106     2    gb_5
 1105  1107     2    gb_10
 1107  1108     2    gb_21
 1107  1111     2    gb_21
 1108  1109     2    gb_27
 1108  1112     2    gb_27
 1109  1110     2    gb_27
 1110  1111     2    gb_27
 1112  1113     2    gb_5
 1112  1114     2    gb_10
 1114  1115     2    gb_2
 1114  1116     2    gb_21
 1116  1117     2    gb_27
 1116  1129     2    gb_27
 1117  1118     2    gb_27
 1118  1119     2    gb_27
 1119  1120     2    gb_21
 1120  1121     2    gb_2
 1120  1122     2    gb_11
 1122  1123     2    gb_11
 1122  1126     2    gb_11
 1123  1124     2    gb_2
 1123  1125     2    gb_2
 1126  1127     2    gb_2
 1126  1128     2    gb_2
 1129  1130     2    gb_5
 1129  1131     2    gb_10
 1131  1132     2    gb_2
 1131  1133     2    gb_21
 1133  1134     2    gb_27
 1133  1138     2    gb_27
 1134  1135     2    gb_27
 1135  1136     2    gb_27
 1135  1137     2    gb_27
 1138  1139     2    gb_5
 1138  1140     2    gb_10
 1140  1141     2    gb_2
 1140  1142     2    gb_21
 1142  1143     2    gb_27
 1142  1146     2    gb_27
 1143  1144     2    gb_27
 1143  1145     2    gb_27
 1146  1147     2    gb_5
 1146  1148     2    gb_10
 1148  1149     2    gb_2
 1148  1150     2    gb_21
 1150  1151     2    gb_27
 1150  1163     2    gb_27
 1151  1152     2    gb_27
 1152  1153     2    gb_27
 1153  1154     2    gb_21
 1154  1155     2    gb_2
 1154  1156     2    gb_11
 1156  1157     2    gb_11
 1156  1160     2    gb_11
 1157  1158     2    gb_2
 1157  1159     2    gb_2
 1160  1161     2    gb_2
 1160  1162     2    gb_2
 1163  1164     2    gb_5
 1163  1165     2    gb_10
 1165  1166     2    gb_21
 1165  1169     2    gb_21
 1166  1167     2    gb_27
 1166  1170     2    gb_27
 1167  1168     2    gb_27
 1168  1169     2    gb_27
 1170  1171     2    gb_5
 1170  1172     2    gb_10
 1172  1173     2    gb_2
 1172  1174     2    gb_21
 1174  1175     2    gb_27
 1174  1180     2    gb_27
 1175  1176     2    gb_27
 1176  1177     2    gb_27
 1177  1178     2    gb_6
 1177  1179     2    gb_6
 1180  1181     2    gb_5
 1180  1182     2    gb_10
 1182  1183     2    gb_2
 1182  1184     2    gb_21
 1184  1185     2    gb_27
 1184  1188     2    gb_27
 1185  1186     2    gb_27
 1185  1187     2    gb_27
 1188  1189     2    gb_5
 1188  1190     2    gb_10
 1190  1191     2    gb_2
 1190  1192     2    gb_21
 1192  1193     2    gb_27
 1192  1197     2    gb_27
 1193  1194     2    gb_27
 1194  1195     2    gb_6
 1194  1196     2    gb_6
 1197  1198     2    gb_5
 1197  1199     2    gb_10
 1199  1200     2    gb_2
 1199  1201     2    gb_21
 1201  1202     2    gb_27
 1201  1205     2    gb_27
 1202  1203     2    gb_27
 1202  1204     2    gb_27
 1205  1206     2    gb_5
 1205  1207     2    gb_10
 1207  1208     2    gb_2
 1207  1209     2    gb_21
 1209  1210     2    gb_27
 1209  1214     2    gb_27
 1210  1211     2    gb_27
 1211  1212     2    gb_32
 1212  1213     2    gb_31
 1214  1215     2    gb_5
 1214  1216     2    gb_10
 1216  1217     2    gb_2
 1216  1218     2    gb_21
 1218  1219     2    gb_27
 1218  1221     2    gb_27
 1219  1220     2    gb_32
 1220  1748     2 
 1221  1222     2    gb_5
 1221  1223     2    gb_10
 1223  1224     2    gb_2
 1223  1225     2    gb_21
 1225  1226     2    gb_27
 1225  1230     2    gb_27
 1226  1227     2    gb_18
 1226  1229     2    gb_27
 1227  1228     2    gb_1
 1230  1231     2    gb_5
 1230  1232     2    gb_10
 1232  1233     2    gb_2
 1232  1234     2    gb_21
 1234  1235     2    gb_27
 1234  1236     2    gb_27
 1236  1237     2    gb_5
 1236  1238     2    gb_10
 1238  1239     2    gb_2
 1238  1240     2    gb_21
 1240  1241     2    gb_27
 1240  1253     2    gb_27
 1241  1242     2    gb_27
 1242  1243     2    gb_16
 1242  1245     2    gb_16
 1243  1244     2    gb_3
 1243  1247     2    gb_16
 1245  1246     2    gb_3
 1245  1249     2    gb_16
 1247  1248     2    gb_3
 1247  1251     2    gb_16
 1249  1250     2    gb_3
 1249  1251     2    gb_16
 1251  1252     2    gb_3
 1253  1254     2    gb_5
 1253  1255     2    gb_10
 1255  1256     2    gb_2
 1255  1257     2    gb_21
 1257  1258     2    gb_27
 1257  1267     2    gb_27
 1258  1259     2    gb_27
 1259  1260     2    gb_10
 1259  1262     2    gb_10
 1260  1261     2    gb_2
 1260  1264     2    gb_10
 1262  1263     2    gb_3
 1262  1266     2    gb_10
 1264  1265     2    gb_3
 1264  1266     2    gb_10
 1267  1268     2    gb_5
 1267  1269     2    gb_10
 1269  1270     2    gb_2
 1269  1271     2    gb_21
 1271  1272     2    gb_27
 1271  1276     2    gb_27
 1272  1273     2    gb_27
 1273  1274     2    gb_6
 1273  1275     2    gb_6
 1276  1277     2    gb_5
 1276  1278     2    gb_10
 1278  1279     2    gb_2
 1278  1280     2    gb_21
 1280  1281     2    gb_27
 1280  1287     2    gb_27
 1281  1282     2    gb_27
 1282  1283     2    gb_5
 1282  1284     2    gb_9
 1284  1285     2    gb_2
 1284  1286     2    gb_2
 1287  1288     2    gb_5
 1287  1289     2    gb_10
 1289  1290     2    gb_2
 1289  1291     2    gb_21
 1291  1292     2    gb_27
 1291  1297     2    gb_27
 1292  1293     2    gb_27
 1293  1294     2    gb_27
 1294  1295     2    gb_6
 1294  1296     2    gb_6
 1297  1298     2    gb_5
 1297  1299     2    gb_10
 1299  1300     2    gb_2
 1299  1301     2    gb_21
 1301  1302     2    gb_27
 1301  1307     2    gb_27
 1302  1303     2    gb_27
 1303  1304     2    gb_27
 1304  1305     2    gb_6
 1304  1306     2    gb_6
 1307  1308     2    gb_5
 1307  1309     2    gb_10
 1309  1310     2    gb_2
 1309  1311     2    gb_21
 1311  1312     2    gb_27
 1311  1316     2    gb_27
 1312  1313     2    gb_18
 1312  1315     2    gb_27
 1313  1314     2    gb_1
 1316  1317     2    gb_5
 1316  1318     2    gb_10
 1318  1319     2    gb_2
 1318  1320     2    gb_21
 1320  1321     2    gb_27
 1320  1333     2    gb_27
 1321  1322     2    gb_27
 1322  1323     2    gb_16
 1322  1325     2    gb_16
 1323  1324     2    gb_3
 1323  1327     2    gb_16
 1325  1326     2    gb_3
 1325  1329     2    gb_16
 1327  1328     2    gb_3
 1327  1331     2    gb_16
 1329  1330     2    gb_3
 1329  1331     2    gb_16
 1331  1332     2    gb_3
 1333  1334     2    gb_5
 1333  1335     2    gb_10
 1335  1336     2    gb_2
 1335  1337     2    gb_21
 1337  1338     2    gb_27
 1337  1342     2    gb_27
 1338  1339     2    gb_27
 1339  1340     2    gb_27
 1339  1341     2    gb_27
 1342  1343     2    gb_5
 1342  1344     2    gb_10
 1344  1345     2    gb_2
 1344  1346     2    gb_21
 1346  1347     2    gb_27
 1346  1355     2    gb_27
 1347  1348     2    gb_27
 1348  1349     2    gb_27
 1349  1350     2    gb_27
 1350  1351     2    gb_21
 1351  1352     2    gb_2
 1351  1353     2    gb_2
 1351  1354     2    gb_2
 1355  1356     2    gb_5
 1355  1357     2    gb_10
 1357  1358     2    gb_2
 1357  1359     2    gb_21
 1359  1360     2    gb_27
 1359  1368     2    gb_27
 1360  1361     2    gb_27
 1361  1362     2    gb_27
 1362  1363     2    gb_27
 1363  1364     2    gb_21
 1364  1365     2    gb_2
 1364  1366     2    gb_2
 1364  1367     2    gb_2
 1368  1369     2    gb_5
 1368  1370     2    gb_10
 1370  1371     2    gb_2
 1370  1372     2    gb_21
 1372  1373     2    gb_27
 1372  1386     2    gb_27
 1373  1374     2    gb_27
 1374  1375     2    gb_16
 1374  1377     2    gb_16
 1375  1376     2    gb_3
 1375  1379     2    gb_16
 1377  1378     2    gb_3
 1377  1381     2    gb_16
 1379  1380     2    gb_3
 1379  1383     2    gb_16
 1381  1382     2    gb_3
 1381  1383     2    gb_16
 1383  1384     2    gb_13
 1384  1385     2    gb_1
 1386  1387     2    gb_5
 1386  1388     2    gb_10
 1388  1389     2    gb_2
 1388  1390     2    gb_21
 1390  1391     2    gb_27
 1390  1395     2    gb_27
 1391  1392     2    gb_27
 1392  1393     2    gb_27
 1392  1394     2    gb_27
 1395  1396     2    gb_5
 1395  1397     2    gb_10
 1397  1398     2    gb_2
 1397  1399     2    gb_21
 1399  1400     2    gb_27
 1399  1413     2    gb_27
 1400  1401     2    gb_27
 1401  1402     2    gb_16
 1401  1404     2    gb_16
 1402  1403     2    gb_3
 1402  1406     2    gb_16
 1404  1405     2    gb_3
 1404  1408     2    gb_16
 1406  1407     2    gb_3
 1406  1410     2    gb_16
 1408  1409     2    gb_3
 1408  1410     2    gb_16
 1410  1411     2    gb_13
 1411  1412     2    gb_1
 1413  1414     2    gb_5
 1413  1415     2    gb_10
 1415  1416     2    gb_2
 1415  1417     2    gb_21
 1417  1418     2    gb_27
 1417  1423     2    gb_27
 1418  1419     2    gb_27
 1419  1420     2    gb_27
 1420  1421     2    gb_6
 1420  1422     2    gb_6
 1423  1424     2    gb_5
 1423  1425     2    gb_10
 1425  1426     2    gb_2
 1425  1427     2    gb_21
 1427  1428     2    gb_27
 1427  1432     2    gb_27
 1428  1429     2    gb_27
 1428  1430     2    gb_27
 1429  1431     2    gb_27
 1432  1433     2    gb_5
 1432  1434     2    gb_10
 1434  1435     2    gb_2
 1434  1436     2    gb_21
 1436  1437     2    gb_27
 1436  1438     2    gb_27
 1438  1439     2    gb_5
 1438  1440     2    gb_10
 1440  1441     2    gb_2
 1440  1442     2    gb_21
 1442  1443     2    gb_27
 1442  1455     2    gb_27
 1443  1444     2    gb_27
 1444  1445     2    gb_27
 1445  1446     2    gb_21
 1446  1447     2    gb_2
 1446  1448     2    gb_11
 1448  1449     2    gb_11
 1448  1452     2    gb_11
 1449  1450     2    gb_2
 1449  1451     2    gb_2
 1452  1453     2    gb_2
 1452  1454     2    gb_2
 1455  1456     2    gb_5
 1455  1457     2    gb_10
 1457  1458     2    gb_2
 1457  1459     2    gb_21
 1459  1460     2    gb_27
 1459  1472     2    gb_27
 1460  1461     2    gb_27
 1461  1462     2    gb_27
 1462  1463     2    gb_21
 1463  1464     2    gb_2
 1463  1465     2    gb_11
 1465  1466     2    gb_11
 1465  1469     2    gb_11
 1466  1467     2    gb_2
 1466  1468     2    gb_2
 1469  1470     2    gb_2
 1469  1471     2    gb_2
 1472  1473     2    gb_5
 1472  1474     2    gb_10
 1474  1475     2    gb_2
 1474  1476     2    gb_21
 1476  1477     2    gb_27
 1476  1486     2    gb_27
 1477  1478     2    gb_27
 1478  1479     2    gb_10
 1478  1481     2    gb_10
 1479  1480     2    gb_2
 1479  1483     2    gb_10
 1481  1482     2    gb_3
 1481  1485     2    gb_10
 1483  1484     2    gb_3
 1483  1485     2    gb_10
 1486  1487     2    gb_5
 1486  1488     2    gb_10
 1488  1489     2    gb_21
 1488  1492     2    gb_21
 1489  1490     2    gb_27
 1489  1493     2    gb_27
 1490  1491     2    gb_27
 1491  1492     2    gb_27
 1493  1494     2    gb_5
 1493  1495     2    gb_10
 1495  1496     2    gb_2
 1495  1497     2    gb_21
 1497  1498     2    gb_27
 1497  1511     2    gb_27
 1498  1499     2    gb_27
 1499  1500     2    gb_16
 1499  1502     2    gb_16
 1500  1501     2    gb_3
 1500  1504     2    gb_16
 1502  1503     2    gb_3
 1502  1506     2    gb_16
 1504  1505     2    gb_3
 1504  1508     2    gb_16
 1506  1507     2    gb_3
 1506  1508     2    gb_16
 1508  1509     2    gb_13
 1509  1510     2    gb_1
 1511  1512     2    gb_5
 1511  1513     2    gb_10
 1513  1514     2    gb_2
 1513  1515     2    gb_21
 1515  1516     2    gb_27
 1515  1528     2    gb_27
 1516  1517     2    gb_27
 1517  1518     2    gb_16
 1517  1520     2    gb_16
 1518  1519     2    gb_3
 1518  1522     2    gb_16
 1520  1521     2    gb_3
 1520  1524     2    gb_16
 1522  1523     2    gb_3
 1522  1526     2    gb_16
 1524  1525     2    gb_3
 1524  1526     2    gb_16
 1526  1527     2    gb_3
 1528  1529     2    gb_5
 1528  1530     2    gb_10
 1530  1531     2    gb_2
 1530  1532     2    gb_21
 1532  1533     2    gb_27
 1532  1546     2    gb_27
 1533  1534     2    gb_27
 1534  1535     2    gb_16
 1534  1537     2    gb_16
 1535  1536     2    gb_3
 1535  1539     2    gb_16
 1537  1538     2    gb_3
 1537  1541     2    gb_16
 1539  1540     2    gb_3
 1539  1543     2    gb_16
 1541  1542     2    gb_3
 1541  1543     2    gb_16
 1543  1544     2    gb_13
 1544  1545     2    gb_1
 1546  1547     2    gb_5
 1546  1548     2    gb_10
 1548  1549     2    gb_2
 1548  1550     2    gb_21
 1550  1551     2    gb_27
 1550  1552     2    gb_27
 1552  1553     2    gb_5
 1552  1554     2    gb_10
 1554  1555     2    gb_21
 1554  1558     2    gb_21
 1555  1556     2    gb_27
 1555  1559     2    gb_27
 1556  1557     2    gb_27
 1557  1558     2    gb_27
 1559  1560     2    gb_5
 1559  1561     2    gb_10
 1561  1562     2    gb_2
 1561  1563     2    gb_21
 1563  1564     2    gb_27
 1563  1569     2    gb_27
 1564  1565     2    gb_27
 1565  1566     2    gb_27
 1566  1567     2    gb_6
 1566  1568     2    gb_6
 1569  1570     2    gb_5
 1569  1571     2    gb_10
 1571  1572     2    gb_2
 1571  1573     2    gb_21
 1573  1574     2    gb_27
 1573  1578     2    gb_27
 1574  1575     2    gb_27
 1575  1576     2    gb_27
 1575  1577     2    gb_27
 1578  1579     2    gb_5
 1578  1580     2    gb_10
 1580  1581     2    gb_2
 1580  1582     2    gb_21
 1582  1583     2    gb_27
 1582  1587     2    gb_27
 1583  1584     2    gb_27
 1584  1585     2    gb_27
 1584  1586     2    gb_27
 1587  1588     2    gb_5
 1587  1589     2    gb_10
 1589  1590     2    gb_2
 1589  1591     2    gb_21
 1591  1592     2    gb_27
 1591  1604     2    gb_27
 1592  1593     2    gb_27
 1593  1594     2    gb_16
 1593  1596     2    gb_16
 1594  1595     2    gb_3
 1594  1598     2    gb_16
 1596  1597     2    gb_3
 1596  1600     2    gb_16
 1598  1599     2    gb_3
 1598  1602     2    gb_16
 1600  1601     2    gb_3
 1600  1602     2    gb_16
 1602  1603     2    gb_3
 1604  1605     2    gb_5
 1604  1606     2    gb_10
 1606  1607     2    gb_2
 1606  1608     2    gb_21
 1608  1609     2    gb_27
 1608  1621     2    gb_27
 1609  1610     2    gb_27
 1610  1611     2    gb_16
 1610  1613     2    gb_16
 1611  1612     2    gb_3
 1611  1615     2    gb_16
 1613  1614     2    gb_3
 1613  1617     2    gb_16
 1615  1616     2    gb_3
 1615  1619     2    gb_16
 1617  1618     2    gb_3
 1617  1619     2    gb_16
 1619  1620     2    gb_3
 1621  1622     2    gb_5
 1621  1623     2    gb_10
 1623  1624     2    gb_2
 1623  1625     2    gb_21
 1625  1626     2    gb_27
 1625  1627     2    gb_27
 1627  1628     2    gb_5
 1627  1629     2    gb_10
 1629  1630     2    gb_2
 1629  1631     2    gb_21
 1631  1632     2    gb_27
 1631  1640     2    gb_27
 1632  1633     2    gb_27
 1633  1634     2    gb_27
 1634  1635     2    gb_27
 1635  1636     2    gb_21
 1636  1637     2    gb_2
 1636  1638     2    gb_2
 1636  1639     2    gb_2
 1640  1641     2    gb_5
 1640  1642     2    gb_10
 1642  1643     2    gb_2
 1642  1644     2    gb_21
 1644  1645     2    gb_27
 1644  1657     2    gb_27
 1645  1646     2    gb_27
 1646  1647     2    gb_27
 1647  1648     2    gb_21
 1648  1649     2    gb_2
 1648  1650     2    gb_11
 1650  1651     2    gb_11
 1650  1654     2    gb_11
 1651  1652     2    gb_2
 1651  1653     2    gb_2
 1654  1655     2    gb_2
 1654  1656     2    gb_2
 1657  1658     2    gb_5
 1657  1659     2    gb_10
 1659  1660     2    gb_2
 1659  1661     2    gb_21
 1661  1662     2    gb_27
 1661  1674     2    gb_27
 1662  1663     2    gb_27
 1663  1664     2    gb_16
 1663  1666     2    gb_16
 1664  1665     2    gb_3
 1664  1668     2    gb_16
 1666  1667     2    gb_3
 1666  1670     2    gb_16
 1668  1669     2    gb_3
 1668  1672     2    gb_16
 1670  1671     2    gb_3
 1670  1672     2    gb_16
 1672  1673     2    gb_13
 1674  1675     2    gb_5
 1674  1676     2    gb_10
 1676  1677     2    gb_2
 1676  1678     2    gb_21
 1678  1679     2    gb_27
 1678  1687     2    gb_27
 1679  1680     2    gb_27
 1680  1681     2    gb_27
 1681  1682     2    gb_27
 1682  1683     2    gb_21
 1683  1684     2    gb_2
 1683  1685     2    gb_2
 1683  1686     2    gb_2
 1687  1688     2    gb_5
 1687  1689     2    gb_10
 1689  1690     2    gb_2
 1689  1691     2    gb_21
 1691  1692     2    gb_27
 1691  1693     2    gb_27
 1693  1694     2    gb_5
 1693  1695     2    gb_10
 1695  1696     2    gb_2
 1695  1697     2    gb_21
 1697  1698     2    gb_27
 1697  1699     2    gb_27
 1699  1700     2    gb_5
 1699  1701     2    gb_10
 1701  1702     2    gb_2
 1701  1703     2    gb_21
 1703  1704     2    gb_27
 1703  1716     2    gb_27
 1704  1705     2    gb_27
 1705  1706     2    gb_16
 1705  1708     2    gb_16
 1706  1707     2    gb_3
 1706  1710     2    gb_16
 1708  1709     2    gb_3
 1708  1712     2    gb_16
 1710  1711     2    gb_3
 1710  1714     2    gb_16
 1712  1713     2    gb_3
 1712  1714     2    gb_16
 1714  1715     2    gb_3
 1716  1717     2    gb_5
 1716  1718     2    gb_10
 1718  1719     2    gb_2
 1718  1720     2    gb_21
 1720  1721     2    gb_27
 1720  1725     2    gb_27
 1721  1722     2    gb_18
 1721  1724     2    gb_27
 1722  1723     2    gb_1
 1725  1726     2    gb_5
 1725  1727     2    gb_10
 1727  1728     2    gb_2
 1727  1729     2    gb_21
 1729  1730     2    gb_27
 1729  1735     2    gb_27
 1730  1731     2    gb_27
 1731  1732     2    gb_27
 1732  1733     2    gb_6
 1732  1734     2    gb_6
 1735  1736     2    gb_5
 1735  1737     2    gb_10
 1737  1738     2    gb_2
 1737  1739     2    gb_21
 1739  1740     2    gb_27
 1739  1742     2    gb_27
 1740  1741     2    gb_32
 1741  1813     2 
 1742  1743     2    gb_5
 1742  1744     2    gb_10
 1744  1745     2    gb_2
 1744  1746     2    gb_21
 1746  1747     2    gb_27
 1746  1749     2    gb_27
 1747  1748     2    gb_32
 1749  1750     2    gb_5
 1749  1751     2    gb_10
 1751  1752     2    gb_2
 1751  1753     2    gb_21
 1753  1754     2    gb_27
 1753  1761     2    gb_27
 1754  1755     2    gb_27
 1755  1756     2    gb_27
 1756  1757     2    gb_5
 1756  1758     2    gb_9
 1758  1759     2    gb_2
 1758  1760     2    gb_2
 1761  1762     2    gb_5
 1761  1763     2    gb_10
 1763  1764     2    gb_2
 1763  1765     2    gb_21
 1765  1766     2    gb_27
 1765  1767     2    gb_27
 1767  1768     2    gb_5
 1767  1769     2    gb_10
 1769  1770     2    gb_2
 1769  1771     2    gb_21
 1771  1772     2    gb_27
 1771  1773     2    gb_27
 1773  1774     2    gb_5
 1773  1775     2    gb_10
 1775  1776     2    gb_2
 1775  1777     2    gb_21
 1777  1778     2    gb_27
 1777  1782     2    gb_27
 1778  1779     2    gb_27
 1779  1780     2    gb_6
 1779  1781     2    gb_6
 1782  1783     2    gb_5
 1782  1784     2    gb_10
 1784  1785     2    gb_2
 1784  1786     2    gb_21
 1786  1787     2    gb_27
 1786  1795     2    gb_27
 1787  1788     2    gb_27
 1788  1789     2    gb_27
 1789  1790     2    gb_27
 1790  1791     2    gb_21
 1791  1792     2    gb_2
 1791  1793     2    gb_2
 1791  1794     2    gb_2
 1795  1796     2    gb_5
 1795  1797     2    gb_10
 1797  1798     2    gb_2
 1797  1799     2    gb_21
 1799  1800     2    gb_27
 1799  1801     2    gb_27
 1801  1802     2    gb_5
 1801  1803     2    gb_10
 1803  1804     2    gb_2
 1803  1805     2    gb_21
 1805  1806     2    gb_27
 1805  1807     2    gb_27
 1807  1808     2    gb_5
 1807  1809     2    gb_10
 1809  1810     2    gb_2
 1809  1811     2    gb_21
 1811  1812     2    gb_27
 1811  1814     2    gb_27
 1812  1813     2    gb_32
 1814  1815     2    gb_5
 1814  1816     2    gb_10
 1816  1817     2    gb_2
 1816  1818     2    gb_21
 1818  1819     2    gb_27
 1818  1823     2    gb_27
 1819  1820     2    gb_27
 1820  1821     2    gb_27
 1820  1822     2    gb_27
 1823  1824     2    gb_5
 1823  1825     2    gb_10
 1825  1826     2    gb_2
 1825  1827     2    gb_21
 1827  1828     2    gb_27
 1827  1832     2    gb_27
 1828  1829     2    gb_27
 1829  1830     2    gb_27
 1829  1831     2    gb_27
 1832  1833     2    gb_5
 1832  1834     2    gb_10
 1834  1835     2    gb_21
 1834  1838     2    gb_21
 1835  1836     2    gb_27
 1835  1839     2    gb_27
 1836  1837     2    gb_27
 1837  1838     2    gb_27
 1839  1840     2    gb_5
 1839  1841     2    gb_10
 1841  1842     2    gb_2
 1841  1843     2    gb_21
 1843  1844     2    gb_27
 1843  1852     2    gb_27
 1844  1845     2    gb_27
 1845  1846     2    gb_27
 1846  1847     2    gb_27
 1847  1848     2    gb_21
 1848  1849     2    gb_2
 1848  1850     2    gb_2
 1848  1851     2    gb_2
 1852  1853     2    gb_5
 1852  1854     2    gb_10
 1854  1855     2    gb_2
 1854  1856     2    gb_21
 1856  1857     2    gb_27
 1856  1861     2    gb_27
 1857  1858     2    gb_27
 1858  1859     2    gb_27
 1858  1860     2    gb_27
 1861  1862     2    gb_5
 1861  1863     2    gb_10
 1863  1864     2    gb_2
 1863  1865     2    gb_21
 1865  1866     2    gb_27
 1865  1870     2    gb_27
 1866  1867     2    gb_27
 1867  1868     2    gb_6
 1867  1869     2    gb_6
 1870  1871     2    gb_5
 1870  1872     2    gb_10
 1872  1873     2    gb_2
 1872  1874     2    gb_21
 1874  1875     2    gb_27
 1874  1880     2    gb_27
 1875  1876     2    gb_27
 1876  1877     2    gb_27
 1877  1878     2    gb_6
 1877  1879     2    gb_6
 1880  1881     2    gb_5
 1880  1882     2    gb_10
 1882  1883     2    gb_2
 1882  1884     2    gb_21
 1884  1885     2    gb_27
 1884  1889     2    gb_27
 1885  1886     2    gb_27
 1886  1887     2    gb_27
 1886  1888     2    gb_27
 1889  1890     2    gb_5
 1889  1891     2    gb_10
 1891  1892     2    gb_2
 1891  1893     2    gb_21
 1893  1894     2    gb_27
 1893  1906     2    gb_27
 1894  1895     2    gb_27
 1895  1896     2    gb_27
 1896  1897     2    gb_21
 1897  1898     2    gb_2
 1897  1899     2    gb_11
 1899  1900     2    gb_11
 1899  1903     2    gb_11
 1900  1901     2    gb_2
 1900  1902     2    gb_2
 1903  1904     2    gb_2
 1903  1905     2    gb_2
 1906  1907     2    gb_5
 1906  1908     2    gb_10
 1908  1909     2    gb_2
 1908  1910     2    gb_21
 1910  1911     2    gb_27
 1910  1915     2    gb_27
 1911  1912     2    gb_27
 1912  1913     2    gb_6
 1912  1914     2    gb_6
 1915  1916     2    gb_5
 1915  1917     2    gb_10
 1917  1918     2    gb_2
 1917  1919     2    gb_21
 1919  1920     2    gb_27
 1919  1925     2    gb_27
 1920  1921     2    gb_27
 1921  1922     2    gb_27
 1922  1923     2    gb_6
 1922  1924     2    gb_6
 1925  1926     2    gb_5
 1925  1927     2    gb_10
 1927  1928     2    gb_2
 1927  1929     2    gb_21
 1929  1930     2    gb_27
 1930  1931     2    gb_5
 1930  1932     2    gb_10
 1932  1933     2    gb_2
 1932  1934     2    gb_21
 1934  1935     2    gb_27
 1934  1943     2    gb_27
 1935  1936     2    gb_27
 1936  1937     2    gb_27
 1937  1938     2    gb_27
 1938  1939     2    gb_21
 1939  1940     2    gb_2
 1939  1941     2    gb_2
 1939  1942     2    gb_2
 1943  1944     2    gb_5
 1943  1945     2    gb_10
 1945  1946     2    gb_2
 1945  1947     2    gb_21
 1947  1948     2    gb_27
 1947  1949     2    gb_27
 1949  1950     2    gb_5
 1949  1951     2    gb_10
 1951  1952     2    gb_2
 1951  1953     2    gb_21
 1953  1954     2    gb_27
 1953  1957     2    gb_27
 1954  1955     2    gb_18
 1955  1956     2    gb_1
 1957  1958     2    gb_5
 1957  1959     2    gb_10
 1959  1960     2    gb_2
 1959  1961     2    gb_21
 1961  1962     2    gb_27
 1961  1965     2    gb_27
 1962  1963     2    gb_18
 1963  1964     2    gb_1
 1965  1966     2    gb_5
 1965  1967     2    gb_10
 1967  1968     2    gb_2
 1967  1969     2    gb_21
 1969  1970     2    gb_27
 1969  1971     2    gb_27
 1971  1972     2    gb_5
 1971  1973     2    gb_10
 1973  1974     2    gb_2
 1973  1975     2    gb_21
 1975  1976     2    gb_27
 1975  1984     2    gb_27
 1976  1977     2    gb_27
 1977  1978     2    gb_27
 1978  1979     2    gb_27
 1979  1980     2    gb_21
 1980  1981     2    gb_2
 1980  1982     2    gb_2
 1980  1983     2    gb_2
 1984  1985     2    gb_6
 1984  1986     2    gb_6
 1987  1988     2    gb_35
 1987  1989     2    gb_35
 1987  1990     2    gb_35
 1987  1991     2    gb_35
 1988  1994     2    gb_14
 1988  1997     2    gb_14
 1989  2006     2    gb_14
 1989  2009     2    gb_14
 1990  2015     2    gb_14
 1990  2018     2    gb_14
 1991  2024     2    gb_14
 1991  2027     2    gb_14
 1992  1993     2    gb_3
 1992  1994     2    gb_17
 1992  2027     2    gb_17
 1994  1995     2    gb_17
 1995  1996     2    gb_17
 1995  1999     2    gb_27
 1996  1997     2    gb_17
 1996  1998     2    gb_27
 1997  2004     2    gb_17
 1999  2000     2    gb_27
 2000  2001     2    gb_27
 2001  2002     2    gb_6
 2001  2003     2    gb_6
 2004  2005     2    gb_3
 2004  2006     2    gb_17
 2006  2007     2    gb_17
 2007  2008     2    gb_17
 2007  2010     2    gb_27
 2008  2009     2    gb_17
 2008  2011     2    gb_27
 2009  2013     2    gb_17
 2011  2012     2    gb_12
 2013  2014     2    gb_3
 2013  2015     2    gb_17
 2015  2016     2    gb_17
 2016  2017     2    gb_17
 2016  2019     2    gb_27
 2017  2018     2    gb_17
 2017  2020     2    gb_27
 2018  2022     2    gb_17
 2020  2021     2    gb_12
 2022  2023     2    gb_3
 2022  2024     2    gb_17
 2024  2025     2    gb_17
 2025  2026     2    gb_17
 2025  2028     2    gb_27
 2026  2027     2    gb_17
 2026  2029     2    gb_27
 2029  2030     2    gb_27
 2030  2031     2    gb_27
 2031  2032     2    gb_6
 2031  2033     2    gb_6

[ pairs ]
;  ai    aj funct            c0            c1            c2            c3
    1     7     1 
    1    15     1 
    1    16     1 
    2     6     1 
    2    14     1 
    3     6     1 
    3    14     1 
    4     6     1 
    4    14     1 
    5     8     1 
    5    17     1 
    5    18     1 
    6     9     1 
    6    15     1 
    6    16     1 
    7    10     1 
    7    14     1 
    8    11     1 
    8    12     1 
    8    13     1 
   14    19     1 
   14    22     1 
   15    17     1 
   15    18     1 
   16    20     1 
   16    23     1 
   16    24     1 
   17    19     1 
   17    22     1 
   18    21     1 
   18    25     1 
   18    26     1 
   19    23     1 
   19    24     1 
   20    22     1 
   22    27     1 
   22    32     1 
   23    25     1 
   23    26     1 
   24    28     1 
   24    33     1 
   24    34     1 
   25    27     1 
   25    32     1 
   26    29     1 
   26    35     1 
   26    36     1 
   27    30     1 
   27    31     1 
   27    33     1 
   27    34     1 
   28    32     1 
   32    37     1 
   32    40     1 
   33    35     1 
   33    36     1 
   34    38     1 
   34    39     1 
   34    41     1 
   34    42     1 
   35    37     1 
   35    40     1 
   36    43     1 
   36    44     1 
   37    41     1 
   37    42     1 
   38    40     1 
   39    40     1 
   40    45     1 
   40    46     1 
   41    43     1 
   41    44     1 
   42    47     1 
   42    48     1 
   43    45     1 
   43    46     1 
   44    49     1 
   44    50     1 
   45    47     1 
   45    48     1 
   46    51     1 
   46    60     1 
   47    49     1 
   47    50     1 
   48    52     1 
   48    61     1 
   48    62     1 
   49    51     1 
   49    60     1 
   50    53     1 
   50    55     1 
   50    63     1 
   50    64     1 
   51    61     1 
   51    62     1 
   52    60     1 
   60    65     1 
   60    77     1 
   61    63     1 
   61    64     1 
   62    66     1 
   62    78     1 
   62    79     1 
   63    65     1 
   63    77     1 
   64    67     1 
   64    80     1 
   64    81     1 
   65    68     1 
   65    78     1 
   65    79     1 
   66    69     1 
   66    70     1 
   66    77     1 
   67    71     1 
   67    74     1 
   68    72     1 
   68    73     1 
   68    75     1 
   68    76     1 
   69    71     1 
   69    74     1 
   71    75     1 
   71    76     1 
   72    74     1 
   73    74     1 
   77    82     1 
   77    94     1 
   78    80     1 
   78    81     1 
   79    83     1 
   79    95     1 
   79    96     1 
   80    82     1 
   80    94     1 
   81    84     1 
   81    86     1 
   81    97     1 
   81    98     1 
   82    95     1 
   82    96     1 
   83    94     1 
   94    99     1 
   94   107     1 
   95    97     1 
   95    98     1 
   96   100     1 
   96   108     1 
   96   109     1 
   97    99     1 
   97   107     1 
   98   101     1 
   98   110     1 
   98   111     1 
   99   102     1 
   99   108     1 
   99   109     1 
  100   103     1 
  100   107     1 
  101   104     1 
  101   105     1 
  101   106     1 
  107   112     1 
  107   116     1 
  108   110     1 
  108   111     1 
  109   113     1 
  109   117     1 
  109   118     1 
  110   112     1 
  110   116     1 
  111   114     1 
  111   115     1 
  111   119     1 
  111   120     1 
  112   117     1 
  112   118     1 
  113   116     1 
  116   121     1 
  116   125     1 
  117   119     1 
  117   120     1 
  118   122     1 
  118   126     1 
  118   127     1 
  119   121     1 
  119   125     1 
  120   123     1 
  120   124     1 
  120   128     1 
  120   129     1 
  121   126     1 
  121   127     1 
  122   125     1 
  125   130     1 
  126   128     1 
  126   129     1 
  127   131     1 
  127   132     1 
  128   130     1 
  129   133     1 
  129   134     1 
  130   135     1 
  130   140     1 
  131   133     1 
  131   134     1 
  132   136     1 
  132   141     1 
  132   142     1 
  133   135     1 
  133   140     1 
  134   137     1 
  134   143     1 
  134   144     1 
  135   138     1 
  135   139     1 
  135   141     1 
  135   142     1 
  136   140     1 
  140   145     1 
  140   150     1 
  141   143     1 
  141   144     1 
  142   146     1 
  142   151     1 
  142   152     1 
  143   145     1 
  143   150     1 
  144   147     1 
  144   153     1 
  144   154     1 
  145   148     1 
  145   149     1 
  145   151     1 
  145   152     1 
  146   150     1 
  150   155     1 
  150   161     1 
  151   153     1 
  151   154     1 
  152   156     1 
  152   162     1 
  152   163     1 
  153   155     1 
  153   161     1 
  154   157     1 
  154   158     1 
  154   164     1 
  154   165     1 
  155   159     1 
  155   160     1 
  155   162     1 
  155   163     1 
  156   161     1 
  157   159     1 
  157   160     1 
  161   166     1 
  161   178     1 
  162   164     1 
  162   165     1 
  163   167     1 
  163   179     1 
  163   180     1 
  164   166     1 
  164   178     1 
  165   168     1 
  165   170     1 
  165   181     1 
  165   182     1 
  166   179     1 
  166   180     1 
  167   178     1 
  178   183     1 
  178   191     1 
  179   181     1 
  179   182     1 
  180   184     1 
  180   192     1 
  180   193     1 
  181   183     1 
  181   191     1 
  182   185     1 
  182   194     1 
  182   195     1 
  183   186     1 
  183   192     1 
  183   193     1 
  184   187     1 
  184   191     1 
  185   188     1 
  185   189     1 
  185   190     1 
  191   196     1 
  191   197     1 
  192   194     1 
  192   195     1 
  193   198     1 
  193   199     1 
  194   196     1 
  194   197     1 
  195   200     1 
  195   201     1 
  196   198     1 
  196   199     1 
  197   202     1 
  197   206     1 
  198   200     1 
  198   201     1 
  199   203     1 
  199   207     1 
  199   208     1 
  200   202     1 
  200   206     1 
  201   204     1 
  201   205     1 
  201   209     1 
  201   210     1 
  202   207     1 
  202   208     1 
  203   206     1 
  206   211     1 
  206   214     1 
  207   209     1 
  207   210     1 
  208   212     1 
  208   213     1 
  208   215     1 
  208   216     1 
  209   211     1 
  209   214     1 
  210   217     1 
  210   218     1 
  211   215     1 
  211   216     1 
  212   214     1 
  213   214     1 
  214   219     1 
  214   223     1 
  215   217     1 
  215   218     1 
  216   220     1 
  216   224     1 
  216   225     1 
  217   219     1 
  217   223     1 
  218   221     1 
  218   222     1 
  218   226     1 
  218   227     1 
  219   224     1 
  219   225     1 
  220   223     1 
  223   228     1 
  223   232     1 
  224   226     1 
  224   227     1 
  225   229     1 
  225   230     1 
  225   233     1 
  225   234     1 
  226   228     1 
  226   232     1 
  227   231     1 
  227   235     1 
  227   236     1 
  228   233     1 
  228   234     1 
  229   232     1 
  230   231     1 
  230   232     1 
  232   237     1 
  232   238     1 
  233   235     1 
  233   236     1 
  234   239     1 
  234   240     1 
  235   237     1 
  235   238     1 
  236   241     1 
  236   242     1 
  237   239     1 
  237   240     1 
  238   243     1 
  238   255     1 
  239   241     1 
  239   242     1 
  240   244     1 
  240   256     1 
  240   257     1 
  241   243     1 
  241   255     1 
  242   245     1 
  242   247     1 
  242   258     1 
  242   259     1 
  243   256     1 
  243   257     1 
  244   255     1 
  255   260     1 
  255   261     1 
  256   258     1 
  256   259     1 
  257   262     1 
  257   263     1 
  258   260     1 
  258   261     1 
  259   264     1 
  259   265     1 
  260   262     1 
  260   263     1 
  261   266     1 
  261   273     1 
  262   264     1 
  262   265     1 
  263   267     1 
  263   274     1 
  263   275     1 
  264   266     1 
  264   273     1 
  265   268     1 
  265   276     1 
  265   277     1 
  266   269     1 
  266   270     1 
  266   274     1 
  266   275     1 
  267   271     1 
  267   272     1 
  267   273     1 
  269   271     1 
  269   272     1 
  273   278     1 
  273   291     1 
  274   276     1 
  274   277     1 
  275   279     1 
  275   292     1 
  275   293     1 
  276   278     1 
  276   291     1 
  277   280     1 
  277   282     1 
  277   294     1 
  277   295     1 
  278   292     1 
  278   293     1 
  279   291     1 
  284   290     1 
  286   290     1 
  291   296     1 
  291   300     1 
  292   294     1 
  292   295     1 
  293   297     1 
  293   301     1 
  293   302     1 
  294   296     1 
  294   300     1 
  295   298     1 
  295   299     1 
  295   303     1 
  295   304     1 
  296   301     1 
  296   302     1 
  297   300     1 
  300   305     1 
  300   312     1 
  301   303     1 
  301   304     1 
  302   306     1 
  302   313     1 
  302   314     1 
  303   305     1 
  303   312     1 
  304   307     1 
  304   315     1 
  304   316     1 
  305   308     1 
  305   309     1 
  305   313     1 
  305   314     1 
  306   310     1 
  306   311     1 
  306   312     1 
  308   310     1 
  308   311     1 
  312   317     1 
  312   324     1 
  313   315     1 
  313   316     1 
  314   318     1 
  314   325     1 
  314   326     1 
  315   317     1 
  315   324     1 
  316   319     1 
  316   327     1 
  316   328     1 
  317   320     1 
  317   321     1 
  317   325     1 
  317   326     1 
  318   322     1 
  318   323     1 
  318   324     1 
  320   322     1 
  320   323     1 
  324   329     1 
  324   332     1 
  325   327     1 
  325   328     1 
  326   330     1 
  326   333     1 
  326   334     1 
  327   329     1 
  327   332     1 
  328   331     1 
  328   335     1 
  328   338     1 
  329   333     1 
  329   334     1 
  330   332     1 
  332   336     1 
  332   337     1 
  332   339     1 
  333   335     1 
  333   338     1 
  334   340     1 
  334   341     1 
  335   342     1 
  335   343     1 
  336   340     1 
  336   341     1 
  337   339     1 
  338   339     1 
  339   344     1 
  339   356     1 
  340   342     1 
  340   343     1 
  341   345     1 
  341   357     1 
  341   358     1 
  342   344     1 
  342   356     1 
  343   346     1 
  343   348     1 
  343   359     1 
  343   360     1 
  344   357     1 
  344   358     1 
  345   356     1 
  356   361     1 
  356   366     1 
  357   359     1 
  357   360     1 
  358   362     1 
  358   367     1 
  358   368     1 
  359   361     1 
  359   366     1 
  360   363     1 
  360   369     1 
  360   370     1 
  361   364     1 
  361   365     1 
  361   367     1 
  361   368     1 
  362   366     1 
  366   371     1 
  366   375     1 
  367   369     1 
  367   370     1 
  368   372     1 
  368   376     1 
  368   377     1 
  369   371     1 
  369   375     1 
  370   373     1 
  370   374     1 
  370   378     1 
  370   379     1 
  371   376     1 
  371   377     1 
  372   375     1 
  375   380     1 
  375   389     1 
  376   378     1 
  376   379     1 
  377   381     1 
  377   390     1 
  377   391     1 
  378   380     1 
  378   389     1 
  379   382     1 
  379   384     1 
  379   392     1 
  379   393     1 
  380   390     1 
  380   391     1 
  381   389     1 
  389   394     1 
  389   397     1 
  390   392     1 
  390   393     1 
  391   395     1 
  391   396     1 
  391   398     1 
  391   399     1 
  392   394     1 
  392   397     1 
  393   400     1 
  393   401     1 
  394   398     1 
  394   399     1 
  395   397     1 
  396   397     1 
  397   402     1 
  397   410     1 
  398   400     1 
  398   401     1 
  399   403     1 
  399   411     1 
  399   412     1 
  400   402     1 
  400   410     1 
  401   404     1 
  401   413     1 
  401   414     1 
  402   405     1 
  402   411     1 
  402   412     1 
  403   406     1 
  403   410     1 
  404   407     1 
  404   408     1 
  404   409     1 
  410   415     1 
  410   419     1 
  411   413     1 
  411   414     1 
  412   416     1 
  412   420     1 
  412   421     1 
  413   415     1 
  413   419     1 
  414   417     1 
  414   418     1 
  414   422     1 
  414   423     1 
  415   420     1 
  415   421     1 
  416   419     1 
  419   424     1 
  419   427     1 
  420   422     1 
  420   423     1 
  421   425     1 
  421   426     1 
  421   428     1 
  421   429     1 
  422   424     1 
  422   427     1 
  423   430     1 
  423   431     1 
  424   428     1 
  424   429     1 
  425   427     1 
  426   427     1 
  427   432     1 
  427   438     1 
  428   430     1 
  428   431     1 
  429   433     1 
  429   439     1 
  429   440     1 
  430   432     1 
  430   438     1 
  431   434     1 
  431   435     1 
  431   441     1 
  431   442     1 
  432   436     1 
  432   437     1 
  432   439     1 
  432   440     1 
  433   438     1 
  434   436     1 
  434   437     1 
  438   443     1 
  438   448     1 
  439   441     1 
  439   442     1 
  440   444     1 
  440   449     1 
  440   450     1 
  441   443     1 
  441   448     1 
  442   445     1 
  442   451     1 
  442   452     1 
  443   446     1 
  443   447     1 
  443   449     1 
  443   450     1 
  444   448     1 
  448   453     1 
  448   456     1 
  449   451     1 
  449   452     1 
  450   454     1 
  450   455     1 
  450   457     1 
  450   458     1 
  451   453     1 
  451   456     1 
  452   459     1 
  452   460     1 
  453   457     1 
  453   458     1 
  454   456     1 
  455   456     1 
  456   461     1 
  456   465     1 
  457   459     1 
  457   460     1 
  458   462     1 
  458   464     1 
  458   466     1 
  458   467     1 
  459   461     1 
  459   465     1 
  460   463     1 
  460   468     1 
  460   469     1 
  461   466     1 
  461   467     1 
  462   465     1 
  463   464     1 
  464   465     1 
  465   470     1 
  465   475     1 
  466   468     1 
  466   469     1 
  467   471     1 
  467   476     1 
  467   477     1 
  468   470     1 
  468   475     1 
  469   472     1 
  469   478     1 
  469   479     1 
  470   473     1 
  470   474     1 
  470   476     1 
  470   477     1 
  471   475     1 
  475   480     1 
  475   492     1 
  476   478     1 
  476   479     1 
  477   481     1 
  477   493     1 
  477   494     1 
  478   480     1 
  478   492     1 
  479   482     1 
  479   484     1 
  479   495     1 
  479   496     1 
  480   493     1 
  480   494     1 
  481   492     1 
  492   497     1 
  492   498     1 
  493   495     1 
  493   496     1 
  494   499     1 
  494   500     1 
  495   497     1 
  495   498     1 
  496   501     1 
  496   502     1 
  497   499     1 
  497   500     1 
  498   503     1 
  498   511     1 
  499   501     1 
  499   502     1 
  500   504     1 
  500   512     1 
  500   513     1 
  501   503     1 
  501   511     1 
  502   505     1 
  502   514     1 
  502   515     1 
  503   506     1 
  503   512     1 
  503   513     1 
  504   507     1 
  504   511     1 
  505   508     1 
  505   509     1 
  505   510     1 
  511   516     1 
  511   520     1 
  512   514     1 
  512   515     1 
  513   517     1 
  513   519     1 
  513   521     1 
  513   522     1 
  514   516     1 
  514   520     1 
  515   518     1 
  515   523     1 
  515   524     1 
  516   521     1 
  516   522     1 
  517   520     1 
  518   519     1 
  519   520     1 
  520   525     1 
  520   527     1 
  521   523     1 
  521   524     1 
  522   526     1 
  522   528     1 
  522   529     1 
  523   525     1 
  523   527     1 
  524   530     1 
  524   531     1 
  524   601     1 
  525   528     1 
  525   529     1 
  525   600     1 
  526   527     1 
  526   599     1 
  527   532     1 
  527   535     1 
  528   530     1 
  528   531     1 
  529   533     1 
  529   534     1 
  529   536     1 
  529   537     1 
  530   532     1 
  530   535     1 
  531   538     1 
  531   539     1 
  532   536     1 
  532   537     1 
  533   535     1 
  534   535     1 
  535   540     1 
  535   541     1 
  536   538     1 
  536   539     1 
  537   542     1 
  537   543     1 
  538   540     1 
  538   541     1 
  539   544     1 
  539   545     1 
  540   542     1 
  540   543     1 
  541   546     1 
  541   550     1 
  542   544     1 
  542   545     1 
  543   547     1 
  543   551     1 
  543   552     1 
  544   546     1 
  544   550     1 
  545   548     1 
  545   549     1 
  545   553     1 
  545   554     1 
  546   551     1 
  546   552     1 
  547   550     1 
  550   555     1 
  550   560     1 
  551   553     1 
  551   554     1 
  552   556     1 
  552   561     1 
  552   562     1 
  553   555     1 
  553   560     1 
  554   557     1 
  554   563     1 
  554   564     1 
  555   558     1 
  555   559     1 
  555   561     1 
  555   562     1 
  556   560     1 
  560   565     1 
  560   568     1 
  561   563     1 
  561   564     1 
  562   566     1 
  562   569     1 
  562   570     1 
  563   565     1 
  563   568     1 
  564   567     1 
  564   571     1 
  564   572     1 
  565   569     1 
  565   570     1 
  566   568     1 
  568   573     1 
  568   574     1 
  569   571     1 
  569   572     1 
  570   575     1 
  570   576     1 
  571   573     1 
  571   574     1 
  572   577     1 
  572   578     1 
  573   575     1 
  573   576     1 
  574   579     1 
  574   584     1 
  575   577     1 
  575   578     1 
  576   580     1 
  576   585     1 
  576   586     1 
  577   579     1 
  577   584     1 
  578   581     1 
  578   587     1 
  578   588     1 
  579   582     1 
  579   583     1 
  579   585     1 
  579   586     1 
  580   584     1 
  584   589     1 
  584   595     1 
  585   587     1 
  585   588     1 
  586   590     1 
  586   596     1 
  586   597     1 
  587   589     1 
  587   595     1 
  588   591     1 
  588   592     1 
  588   598     1 
  588   599     1 
  589   593     1 
  589   594     1 
  589   596     1 
  589   597     1 
  590   595     1 
  591   593     1 
  591   594     1 
  595   600     1 
  595   602     1 
  596   598     1 
  596   599     1 
  597   601     1 
  597   603     1 
  597   604     1 
  598   600     1 
  598   602     1 
  599   605     1 
  599   606     1 
  600   603     1 
  600   604     1 
  601   602     1 
  602   607     1 
  602   611     1 
  603   605     1 
  603   606     1 
  604   608     1 
  604   612     1 
  604   613     1 
  605   607     1 
  605   611     1 
  606   609     1 
  606   610     1 
  606   614     1 
  606   615     1 
  607   612     1 
  607   613     1 
  608   611     1 
  611   616     1 
  611   624     1 
  612   614     1 
  612   615     1 
  613   617     1 
  613   625     1 
  613   626     1 
  614   616     1 
  614   624     1 
  615   618     1 
  615   627     1 
  615   628     1 
  616   619     1 
  616   625     1 
  616   626     1 
  617   620     1 
  617   624     1 
  618   621     1 
  618   622     1 
  618   623     1 
  624   629     1 
  624   632     1 
  625   627     1 
  625   628     1 
  626   630     1 
  626   633     1 
  626   634     1 
  627   629     1 
  627   632     1 
  628   631     1 
  628   635     1 
  628   636     1 
  629   633     1 
  629   634     1 
  630   632     1 
  632   637     1 
  632   641     1 
  633   635     1 
  633   636     1 
  634   638     1 
  634   642     1 
  634   643     1 
  635   637     1 
  635   641     1 
  636   639     1 
  636   640     1 
  636   644     1 
  636   645     1 
  637   642     1 
  637   643     1 
  638   641     1 
  641   646     1 
  641   655     1 
  642   644     1 
  642   645     1 
  643   647     1 
  643   656     1 
  643   657     1 
  644   646     1 
  644   655     1 
  645   648     1 
  645   650     1 
  645   658     1 
  645   659     1 
  646   656     1 
  646   657     1 
  647   655     1 
  655   660     1 
  655   664     1 
  656   658     1 
  656   659     1 
  657   661     1 
  657   663     1 
  657   665     1 
  657   666     1 
  658   660     1 
  658   664     1 
  659   662     1 
  659   667     1 
  659   668     1 
  660   665     1 
  660   666     1 
  661   664     1 
  662   663     1 
  663   664     1 
  664   669     1 
  664   673     1 
  665   667     1 
  665   668     1 
  666   670     1 
  666   674     1 
  666   675     1 
  667   669     1 
  667   673     1 
  668   671     1 
  668   672     1 
  668   676     1 
  668   677     1 
  669   674     1 
  669   675     1 
  670   673     1 
  673   678     1 
  673   690     1 
  674   676     1 
  674   677     1 
  675   679     1 
  675   691     1 
  675   692     1 
  676   678     1 
  676   690     1 
  677   680     1 
  677   682     1 
  677   693     1 
  677   694     1 
  678   691     1 
  678   692     1 
  679   690     1 
  690   695     1 
  691   693     1 
  691   694     1 
  692   696     1 
  692   697     1 
  693   695     1 
  694   698     1 
  694   699     1 
  695   700     1 
  695   704     1 
  696   698     1 
  696   699     1 
  697   701     1 
  697   705     1 
  697   706     1 
  698   700     1 
  698   704     1 
  699   702     1 
  699   703     1 
  699   707     1 
  699   708     1 
  700   705     1 
  700   706     1 
  701   704     1 
  704   709     1 
  704   717     1 
  705   707     1 
  705   708     1 
  706   710     1 
  706   718     1 
  706   719     1 
  707   709     1 
  707   717     1 
  708   711     1 
  708   720     1 
  708   721     1 
  709   712     1 
  709   718     1 
  709   719     1 
  710   713     1 
  710   717     1 
  711   714     1 
  711   715     1 
  711   716     1 
  717   722     1 
  717   726     1 
  718   720     1 
  718   721     1 
  719   723     1 
  719   727     1 
  719   728     1 
  720   722     1 
  720   726     1 
  721   724     1 
  721   725     1 
  721   729     1 
  721   730     1 
  722   727     1 
  722   728     1 
  723   726     1 
  726   731     1 
  726   733     1 
  727   729     1 
  727   730     1 
  728   732     1 
  728   734     1 
  728   735     1 
  729   731     1 
  729   733     1 
  730   736     1 
  730   737     1 
  730   880     1 
  731   734     1 
  731   735     1 
  731   879     1 
  732   733     1 
  732   878     1 
  733   738     1 
  733   742     1 
  734   736     1 
  734   737     1 
  735   739     1 
  735   741     1 
  735   743     1 
  735   744     1 
  736   738     1 
  736   742     1 
  737   740     1 
  737   745     1 
  737   746     1 
  738   743     1 
  738   744     1 
  739   742     1 
  740   741     1 
  741   742     1 
  742   747     1 
  742   750     1 
  743   745     1 
  743   746     1 
  744   748     1 
  744   749     1 
  744   751     1 
  744   752     1 
  745   747     1 
  745   750     1 
  746   753     1 
  746   754     1 
  747   751     1 
  747   752     1 
  748   750     1 
  749   750     1 
  750   755     1 
  750   756     1 
  751   753     1 
  751   754     1 
  752   757     1 
  752   758     1 
  753   755     1 
  753   756     1 
  754   759     1 
  754   760     1 
  755   757     1 
  755   758     1 
  756   761     1 
  756   765     1 
  757   759     1 
  757   760     1 
  758   762     1 
  758   764     1 
  758   766     1 
  758   767     1 
  759   761     1 
  759   765     1 
  760   763     1 
  760   768     1 
  760   769     1 
  761   766     1 
  761   767     1 
  762   765     1 
  763   764     1 
  764   765     1 
  765   770     1 
  765   774     1 
  766   768     1 
  766   769     1 
  767   771     1 
  767   775     1 
  767   776     1 
  768   770     1 
  768   774     1 
  769   772     1 
  769   773     1 
  769   777     1 
  769   778     1 
  770   775     1 
  770   776     1 
  771   774     1 
  774   779     1 
  774   791     1 
  775   777     1 
  775   778     1 
  776   780     1 
  776   792     1 
  776   793     1 
  777   779     1 
  777   791     1 
  778   781     1 
  778   794     1 
  778   795     1 
  779   782     1 
  779   792     1 
  779   793     1 
  780   783     1 
  780   784     1 
  780   791     1 
  781   785     1 
  781   788     1 
  782   786     1 
  782   787     1 
  782   789     1 
  782   790     1 
  783   785     1 
  783   788     1 
  785   789     1 
  785   790     1 
  786   788     1 
  787   788     1 
  791   796     1 
  791   801     1 
  792   794     1 
  792   795     1 
  793   797     1 
  793   802     1 
  793   803     1 
  794   796     1 
  794   801     1 
  795   798     1 
  795   804     1 
  795   805     1 
  796   799     1 
  796   800     1 
  796   802     1 
  796   803     1 
  797   801     1 
  801   806     1 
  801   810     1 
  802   804     1 
  802   805     1 
  803   807     1 
  803   809     1 
  803   811     1 
  803   812     1 
  804   806     1 
  804   810     1 
  805   808     1 
  805   813     1 
  805   814     1 
  806   811     1 
  806   812     1 
  807   810     1 
  808   809     1 
  809   810     1 
  810   815     1 
  810   828     1 
  811   813     1 
  811   814     1 
  812   816     1 
  812   829     1 
  812   830     1 
  813   815     1 
  813   828     1 
  814   817     1 
  814   819     1 
  814   831     1 
  814   832     1 
  815   829     1 
  815   830     1 
  816   828     1 
  821   827     1 
  823   827     1 
  828   833     1 
  829   831     1 
  829   832     1 
  830   834     1 
  830   835     1 
  831   833     1 
  832   836     1 
  832   837     1 
  833   838     1 
  833   843     1 
  834   836     1 
  834   837     1 
  835   839     1 
  835   844     1 
  835   845     1 
  836   838     1 
  836   843     1 
  837   840     1 
  837   846     1 
  837   847     1 
  838   841     1 
  838   842     1 
  838   844     1 
  838   845     1 
  839   843     1 
  843   848     1 
  843   852     1 
  844   846     1 
  844   847     1 
  845   849     1 
  845   853     1 
  845   854     1 
  846   848     1 
  846   852     1 
  847   850     1 
  847   855     1 
  847   856     1 
  848   851     1 
  848   853     1 
  848   854     1 
  849   852     1 
  852   857     1 
  852   858     1 
  853   855     1 
  853   856     1 
  854   859     1 
  854   860     1 
  855   857     1 
  855   858     1 
  856   861     1 
  856   862     1 
  857   859     1 
  857   860     1 
  858   863     1 
  858   867     1 
  859   861     1 
  859   862     1 
  860   864     1 
  860   868     1 
  860   869     1 
  861   863     1 
  861   867     1 
  862   865     1 
  862   866     1 
  862   870     1 
  862   871     1 
  863   868     1 
  863   869     1 
  864   867     1 
  867   872     1 
  867   874     1 
  868   870     1 
  868   871     1 
  869   873     1 
  869   875     1 
  869   876     1 
  870   872     1 
  870   874     1 
  871   877     1 
  871   878     1 
  871   983     1 
  872   875     1 
  872   876     1 
  872   982     1 
  873   874     1 
  873   981     1 
  874   879     1 
  874   881     1 
  875   877     1 
  875   878     1 
  876   880     1 
  876   882     1 
  876   883     1 
  877   879     1 
  877   881     1 
  878   884     1 
  878   885     1 
  879   882     1 
  879   883     1 
  880   881     1 
  881   886     1 
  881   887     1 
  882   884     1 
  882   885     1 
  883   888     1 
  883   889     1 
  884   886     1 
  884   887     1 
  885   890     1 
  885   891     1 
  886   888     1 
  886   889     1 
  887   892     1 
  887   900     1 
  888   890     1 
  888   891     1 
  889   893     1 
  889   901     1 
  889   902     1 
  890   892     1 
  890   900     1 
  891   894     1 
  891   903     1 
  891   904     1 
  892   895     1 
  892   901     1 
  892   902     1 
  893   896     1 
  893   900     1 
  894   897     1 
  894   898     1 
  894   899     1 
  900   905     1 
  900   912     1 
  901   903     1 
  901   904     1 
  902   906     1 
  902   913     1 
  902   914     1 
  903   905     1 
  903   912     1 
  904   907     1 
  904   915     1 
  904   916     1 
  905   908     1 
  905   909     1 
  905   913     1 
  905   914     1 
  906   910     1 
  906   911     1 
  906   912     1 
  908   910     1 
  908   911     1 
  912   917     1 
  912   922     1 
  913   915     1 
  913   916     1 
  914   918     1 
  914   923     1 
  914   924     1 
  915   917     1 
  915   922     1 
  916   919     1 
  916   925     1 
  916   928     1 
  917   920     1 
  917   921     1 
  917   923     1 
  917   924     1 
  918   922     1 
  922   926     1 
  922   927     1 
  922   929     1 
  923   925     1 
  923   928     1 
  924   930     1 
  924   931     1 
  925   932     1 
  925   933     1 
  926   930     1 
  926   931     1 
  927   929     1 
  928   929     1 
  929   934     1 
  929   939     1 
  930   932     1 
  930   933     1 
  931   935     1 
  931   940     1 
  931   941     1 
  932   934     1 
  932   939     1 
  933   936     1 
  933   942     1 
  933   943     1 
  934   937     1 
  934   938     1 
  934   940     1 
  934   941     1 
  935   939     1 
  939   944     1 
  939   956     1 
  940   942     1 
  940   943     1 
  941   945     1 
  941   957     1 
  941   958     1 
  942   944     1 
  942   956     1 
  943   946     1 
  943   959     1 
  943   960     1 
  944   947     1 
  944   957     1 
  944   958     1 
  945   948     1 
  945   949     1 
  945   956     1 
  946   950     1 
  946   953     1 
  947   951     1 
  947   952     1 
  947   954     1 
  947   955     1 
  948   950     1 
  948   953     1 
  950   954     1 
  950   955     1 
  951   953     1 
  952   953     1 
  956   961     1 
  956   967     1 
  957   959     1 
  957   960     1 
  958   962     1 
  958   968     1 
  958   969     1 
  959   961     1 
  959   967     1 
  960   963     1 
  960   964     1 
  960   970     1 
  960   971     1 
  961   965     1 
  961   966     1 
  961   968     1 
  961   969     1 
  962   967     1 
  963   965     1 
  963   966     1 
  967   972     1 
  967   977     1 
  968   970     1 
  968   971     1 
  969   973     1 
  969   978     1 
  969   979     1 
  970   972     1 
  970   977     1 
  971   974     1 
  971   980     1 
  971   981     1 
  972   975     1 
  972   976     1 
  972   978     1 
  972   979     1 
  973   977     1 
  977   982     1 
  977   984     1 
  978   980     1 
  978   981     1 
  979   983     1 
  979   985     1 
  979   986     1 
  980   982     1 
  980   984     1 
  981   987     1 
  981   988     1 
  982   985     1 
  982   986     1 
  983   984     1 
  984   989     1 
  984  1001     1 
  985   987     1 
  985   988     1 
  986   990     1 
  986  1002     1 
  986  1003     1 
  987   989     1 
  987  1001     1 
  988   991     1 
  988   993     1 
  988  1004     1 
  988  1005     1 
  989  1002     1 
  989  1003     1 
  990  1001     1 
 1001  1006     1 
 1001  1010     1 
 1002  1004     1 
 1002  1005     1 
 1003  1007     1 
 1003  1011     1 
 1003  1012     1 
 1004  1006     1 
 1004  1010     1 
 1005  1008     1 
 1005  1009     1 
 1005  1013     1 
 1005  1014     1 
 1006  1011     1 
 1006  1012     1 
 1007  1010     1 
 1010  1015     1 
 1010  1022     1 
 1011  1013     1 
 1011  1014     1 
 1012  1016     1 
 1012  1023     1 
 1012  1024     1 
 1013  1015     1 
 1013  1022     1 
 1014  1017     1 
 1014  1025     1 
 1014  1026     1 
 1015  1018     1 
 1015  1019     1 
 1015  1023     1 
 1015  1024     1 
 1016  1020     1 
 1016  1021     1 
 1016  1022     1 
 1018  1020     1 
 1018  1021     1 
 1022  1027     1 
 1022  1036     1 
 1023  1025     1 
 1023  1026     1 
 1024  1028     1 
 1024  1037     1 
 1024  1038     1 
 1025  1027     1 
 1025  1036     1 
 1026  1029     1 
 1026  1031     1 
 1026  1039     1 
 1026  1040     1 
 1027  1037     1 
 1027  1038     1 
 1028  1036     1 
 1036  1041     1 
 1036  1049     1 
 1037  1039     1 
 1037  1040     1 
 1038  1042     1 
 1038  1050     1 
 1038  1051     1 
 1039  1041     1 
 1039  1049     1 
 1040  1043     1 
 1040  1052     1 
 1040  1053     1 
 1041  1044     1 
 1041  1050     1 
 1041  1051     1 
 1042  1045     1 
 1042  1049     1 
 1043  1046     1 
 1043  1047     1 
 1043  1048     1 
 1049  1054     1 
 1049  1058     1 
 1050  1052     1 
 1050  1053     1 
 1051  1055     1 
 1051  1059     1 
 1051  1060     1 
 1052  1054     1 
 1052  1058     1 
 1053  1056     1 
 1053  1057     1 
 1053  1061     1 
 1053  1062     1 
 1054  1059     1 
 1054  1060     1 
 1055  1058     1 
 1058  1063     1 
 1058  1067     1 
 1059  1061     1 
 1059  1062     1 
 1060  1064     1 
 1060  1068     1 
 1060  1069     1 
 1061  1063     1 
 1061  1067     1 
 1062  1065     1 
 1062  1066     1 
 1062  1070     1 
 1062  1071     1 
 1063  1068     1 
 1063  1069     1 
 1064  1067     1 
 1067  1072     1 
 1067  1078     1 
 1068  1070     1 
 1068  1071     1 
 1069  1073     1 
 1069  1079     1 
 1069  1080     1 
 1070  1072     1 
 1070  1078     1 
 1071  1074     1 
 1071  1075     1 
 1071  1081     1 
 1071  1084     1 
 1072  1076     1 
 1072  1077     1 
 1072  1079     1 
 1072  1080     1 
 1073  1078     1 
 1074  1076     1 
 1074  1077     1 
 1078  1082     1 
 1078  1083     1 
 1078  1085     1 
 1079  1081     1 
 1079  1084     1 
 1080  1086     1 
 1080  1087     1 
 1081  1088     1 
 1081  1089     1 
 1082  1086     1 
 1082  1087     1 
 1083  1085     1 
 1084  1085     1 
 1085  1090     1 
 1085  1096     1 
 1086  1088     1 
 1086  1089     1 
 1087  1091     1 
 1087  1097     1 
 1087  1098     1 
 1088  1090     1 
 1088  1096     1 
 1089  1092     1 
 1089  1093     1 
 1089  1099     1 
 1089  1100     1 
 1090  1094     1 
 1090  1095     1 
 1090  1097     1 
 1090  1098     1 
 1091  1096     1 
 1092  1094     1 
 1092  1095     1 
 1096  1101     1 
 1096  1105     1 
 1097  1099     1 
 1097  1100     1 
 1098  1102     1 
 1098  1106     1 
 1098  1107     1 
 1099  1101     1 
 1099  1105     1 
 1100  1103     1 
 1100  1104     1 
 1100  1108     1 
 1100  1111     1 
 1101  1106     1 
 1101  1107     1 
 1102  1105     1 
 1105  1109     1 
 1105  1110     1 
 1105  1112     1 
 1106  1108     1 
 1106  1111     1 
 1107  1113     1 
 1107  1114     1 
 1108  1115     1 
 1108  1116     1 
 1109  1113     1 
 1109  1114     1 
 1110  1112     1 
 1111  1112     1 
 1112  1117     1 
 1112  1129     1 
 1113  1115     1 
 1113  1116     1 
 1114  1118     1 
 1114  1130     1 
 1114  1131     1 
 1115  1117     1 
 1115  1129     1 
 1116  1119     1 
 1116  1132     1 
 1116  1133     1 
 1117  1120     1 
 1117  1130     1 
 1117  1131     1 
 1118  1121     1 
 1118  1122     1 
 1118  1129     1 
 1119  1123     1 
 1119  1126     1 
 1120  1124     1 
 1120  1125     1 
 1120  1127     1 
 1120  1128     1 
 1121  1123     1 
 1121  1126     1 
 1123  1127     1 
 1123  1128     1 
 1124  1126     1 
 1125  1126     1 
 1129  1134     1 
 1129  1138     1 
 1130  1132     1 
 1130  1133     1 
 1131  1135     1 
 1131  1139     1 
 1131  1140     1 
 1132  1134     1 
 1132  1138     1 
 1133  1136     1 
 1133  1137     1 
 1133  1141     1 
 1133  1142     1 
 1134  1139     1 
 1134  1140     1 
 1135  1138     1 
 1138  1143     1 
 1138  1146     1 
 1139  1141     1 
 1139  1142     1 
 1140  1144     1 
 1140  1145     1 
 1140  1147     1 
 1140  1148     1 
 1141  1143     1 
 1141  1146     1 
 1142  1149     1 
 1142  1150     1 
 1143  1147     1 
 1143  1148     1 
 1144  1146     1 
 1145  1146     1 
 1146  1151     1 
 1146  1163     1 
 1147  1149     1 
 1147  1150     1 
 1148  1152     1 
 1148  1164     1 
 1148  1165     1 
 1149  1151     1 
 1149  1163     1 
 1150  1153     1 
 1150  1166     1 
 1150  1169     1 
 1151  1154     1 
 1151  1164     1 
 1151  1165     1 
 1152  1155     1 
 1152  1156     1 
 1152  1163     1 
 1153  1157     1 
 1153  1160     1 
 1154  1158     1 
 1154  1159     1 
 1154  1161     1 
 1154  1162     1 
 1155  1157     1 
 1155  1160     1 
 1157  1161     1 
 1157  1162     1 
 1158  1160     1 
 1159  1160     1 
 1163  1167     1 
 1163  1168     1 
 1163  1170     1 
 1164  1166     1 
 1164  1169     1 
 1165  1171     1 
 1165  1172     1 
 1166  1173     1 
 1166  1174     1 
 1167  1171     1 
 1167  1172     1 
 1168  1170     1 
 1169  1170     1 
 1170  1175     1 
 1170  1180     1 
 1171  1173     1 
 1171  1174     1 
 1172  1176     1 
 1172  1181     1 
 1172  1182     1 
 1173  1175     1 
 1173  1180     1 
 1174  1177     1 
 1174  1183     1 
 1174  1184     1 
 1175  1178     1 
 1175  1179     1 
 1175  1181     1 
 1175  1182     1 
 1176  1180     1 
 1180  1185     1 
 1180  1188     1 
 1181  1183     1 
 1181  1184     1 
 1182  1186     1 
 1182  1187     1 
 1182  1189     1 
 1182  1190     1 
 1183  1185     1 
 1183  1188     1 
 1184  1191     1 
 1184  1192     1 
 1185  1189     1 
 1185  1190     1 
 1186  1188     1 
 1187  1188     1 
 1188  1193     1 
 1188  1197     1 
 1189  1191     1 
 1189  1192     1 
 1190  1194     1 
 1190  1198     1 
 1190  1199     1 
 1191  1193     1 
 1191  1197     1 
 1192  1195     1 
 1192  1196     1 
 1192  1200     1 
 1192  1201     1 
 1193  1198     1 
 1193  1199     1 
 1194  1197     1 
 1197  1202     1 
 1197  1205     1 
 1198  1200     1 
 1198  1201     1 
 1199  1203     1 
 1199  1204     1 
 1199  1206     1 
 1199  1207     1 
 1200  1202     1 
 1200  1205     1 
 1201  1208     1 
 1201  1209     1 
 1202  1206     1 
 1202  1207     1 
 1203  1205     1 
 1204  1205     1 
 1205  1210     1 
 1205  1214     1 
 1206  1208     1 
 1206  1209     1 
 1207  1211     1 
 1207  1215     1 
 1207  1216     1 
 1208  1210     1 
 1208  1214     1 
 1209  1212     1 
 1209  1217     1 
 1209  1218     1 
 1210  1213     1 
 1210  1215     1 
 1210  1216     1 
 1211  1214     1 
 1214  1219     1 
 1214  1221     1 
 1215  1217     1 
 1215  1218     1 
 1216  1220     1 
 1216  1222     1 
 1216  1223     1 
 1217  1219     1 
 1217  1221     1 
 1218  1224     1 
 1218  1225     1 
 1218  1748     1 
 1219  1222     1 
 1219  1223     1 
 1219  1747     1 
 1220  1221     1 
 1220  1746     1 
 1221  1226     1 
 1221  1230     1 
 1222  1224     1 
 1222  1225     1 
 1223  1227     1 
 1223  1229     1 
 1223  1231     1 
 1223  1232     1 
 1224  1226     1 
 1224  1230     1 
 1225  1228     1 
 1225  1233     1 
 1225  1234     1 
 1226  1231     1 
 1226  1232     1 
 1227  1230     1 
 1228  1229     1 
 1229  1230     1 
 1230  1235     1 
 1230  1236     1 
 1231  1233     1 
 1231  1234     1 
 1232  1237     1 
 1232  1238     1 
 1233  1235     1 
 1233  1236     1 
 1234  1239     1 
 1234  1240     1 
 1235  1237     1 
 1235  1238     1 
 1236  1241     1 
 1236  1253     1 
 1237  1239     1 
 1237  1240     1 
 1238  1242     1 
 1238  1254     1 
 1238  1255     1 
 1239  1241     1 
 1239  1253     1 
 1240  1243     1 
 1240  1245     1 
 1240  1256     1 
 1240  1257     1 
 1241  1254     1 
 1241  1255     1 
 1242  1253     1 
 1253  1258     1 
 1253  1267     1 
 1254  1256     1 
 1254  1257     1 
 1255  1259     1 
 1255  1268     1 
 1255  1269     1 
 1256  1258     1 
 1256  1267     1 
 1257  1260     1 
 1257  1262     1 
 1257  1270     1 
 1257  1271     1 
 1258  1268     1 
 1258  1269     1 
 1259  1267     1 
 1267  1272     1 
 1267  1276     1 
 1268  1270     1 
 1268  1271     1 
 1269  1273     1 
 1269  1277     1 
 1269  1278     1 
 1270  1272     1 
 1270  1276     1 
 1271  1274     1 
 1271  1275     1 
 1271  1279     1 
 1271  1280     1 
 1272  1277     1 
 1272  1278     1 
 1273  1276     1 
 1276  1281     1 
 1276  1287     1 
 1277  1279     1 
 1277  1280     1 
 1278  1282     1 
 1278  1288     1 
 1278  1289     1 
 1279  1281     1 
 1279  1287     1 
 1280  1283     1 
 1280  1284     1 
 1280  1290     1 
 1280  1291     1 
 1281  1285     1 
 1281  1286     1 
 1281  1288     1 
 1281  1289     1 
 1282  1287     1 
 1283  1285     1 
 1283  1286     1 
 1287  1292     1 
 1287  1297     1 
 1288  1290     1 
 1288  1291     1 
 1289  1293     1 
 1289  1298     1 
 1289  1299     1 
 1290  1292     1 
 1290  1297     1 
 1291  1294     1 
 1291  1300     1 
 1291  1301     1 
 1292  1295     1 
 1292  1296     1 
 1292  1298     1 
 1292  1299     1 
 1293  1297     1 
 1297  1302     1 
 1297  1307     1 
 1298  1300     1 
 1298  1301     1 
 1299  1303     1 
 1299  1308     1 
 1299  1309     1 
 1300  1302     1 
 1300  1307     1 
 1301  1304     1 
 1301  1310     1 
 1301  1311     1 
 1302  1305     1 
 1302  1306     1 
 1302  1308     1 
 1302  1309     1 
 1303  1307     1 
 1307  1312     1 
 1307  1316     1 
 1308  1310     1 
 1308  1311     1 
 1309  1313     1 
 1309  1315     1 
 1309  1317     1 
 1309  1318     1 
 1310  1312     1 
 1310  1316     1 
 1311  1314     1 
 1311  1319     1 
 1311  1320     1 
 1312  1317     1 
 1312  1318     1 
 1313  1316     1 
 1314  1315     1 
 1315  1316     1 
 1316  1321     1 
 1316  1333     1 
 1317  1319     1 
 1317  1320     1 
 1318  1322     1 
 1318  1334     1 
 1318  1335     1 
 1319  1321     1 
 1319  1333     1 
 1320  1323     1 
 1320  1325     1 
 1320  1336     1 
 1320  1337     1 
 1321  1334     1 
 1321  1335     1 
 1322  1333     1 
 1333  1338     1 
 1333  1342     1 
 1334  1336     1 
 1334  1337     1 
 1335  1339     1 
 1335  1343     1 
 1335  1344     1 
 1336  1338     1 
 1336  1342     1 
 1337  1340     1 
 1337  1341     1 
 1337  1345     1 
 1337  1346     1 
 1338  1343     1 
 1338  1344     1 
 1339  1342     1 
 1342  1347     1 
 1342  1355     1 
 1343  1345     1 
 1343  1346     1 
 1344  1348     1 
 1344  1356     1 
 1344  1357     1 
 1345  1347     1 
 1345  1355     1 
 1346  1349     1 
 1346  1358     1 
 1346  1359     1 
 1347  1350     1 
 1347  1356     1 
 1347  1357     1 
 1348  1351     1 
 1348  1355     1 
 1349  1352     1 
 1349  1353     1 
 1349  1354     1 
 1355  1360     1 
 1355  1368     1 
 1356  1358     1 
 1356  1359     1 
 1357  1361     1 
 1357  1369     1 
 1357  1370     1 
 1358  1360     1 
 1358  1368     1 
 1359  1362     1 
 1359  1371     1 
 1359  1372     1 
 1360  1363     1 
 1360  1369     1 
 1360  1370     1 
 1361  1364     1 
 1361  1368     1 
 1362  1365     1 
 1362  1366     1 
 1362  1367     1 
 1368  1373     1 
 1368  1386     1 
 1369  1371     1 
 1369  1372     1 
 1370  1374     1 
 1370  1387     1 
 1370  1388     1 
 1371  1373     1 
 1371  1386     1 
 1372  1375     1 
 1372  1377     1 
 1372  1389     1 
 1372  1390     1 
 1373  1387     1 
 1373  1388     1 
 1374  1386     1 
 1379  1385     1 
 1381  1385     1 
 1386  1391     1 
 1386  1395     1 
 1387  1389     1 
 1387  1390     1 
 1388  1392     1 
 1388  1396     1 
 1388  1397     1 
 1389  1391     1 
 1389  1395     1 
 1390  1393     1 
 1390  1394     1 
 1390  1398     1 
 1390  1399     1 
 1391  1396     1 
 1391  1397     1 
 1392  1395     1 
 1395  1400     1 
 1395  1413     1 
 1396  1398     1 
 1396  1399     1 
 1397  1401     1 
 1397  1414     1 
 1397  1415     1 
 1398  1400     1 
 1398  1413     1 
 1399  1402     1 
 1399  1404     1 
 1399  1416     1 
 1399  1417     1 
 1400  1414     1 
 1400  1415     1 
 1401  1413     1 
 1406  1412     1 
 1408  1412     1 
 1413  1418     1 
 1413  1423     1 
 1414  1416     1 
 1414  1417     1 
 1415  1419     1 
 1415  1424     1 
 1415  1425     1 
 1416  1418     1 
 1416  1423     1 
 1417  1420     1 
 1417  1426     1 
 1417  1427     1 
 1418  1421     1 
 1418  1422     1 
 1418  1424     1 
 1418  1425     1 
 1419  1423     1 
 1423  1428     1 
 1423  1432     1 
 1424  1426     1 
 1424  1427     1 
 1425  1429     1 
 1425  1430     1 
 1425  1433     1 
 1425  1434     1 
 1426  1428     1 
 1426  1432     1 
 1427  1431     1 
 1427  1435     1 
 1427  1436     1 
 1428  1433     1 
 1428  1434     1 
 1429  1432     1 
 1430  1431     1 
 1430  1432     1 
 1432  1437     1 
 1432  1438     1 
 1433  1435     1 
 1433  1436     1 
 1434  1439     1 
 1434  1440     1 
 1435  1437     1 
 1435  1438     1 
 1436  1441     1 
 1436  1442     1 
 1437  1439     1 
 1437  1440     1 
 1438  1443     1 
 1438  1455     1 
 1439  1441     1 
 1439  1442     1 
 1440  1444     1 
 1440  1456     1 
 1440  1457     1 
 1441  1443     1 
 1441  1455     1 
 1442  1445     1 
 1442  1458     1 
 1442  1459     1 
 1443  1446     1 
 1443  1456     1 
 1443  1457     1 
 1444  1447     1 
 1444  1448     1 
 1444  1455     1 
 1445  1449     1 
 1445  1452     1 
 1446  1450     1 
 1446  1451     1 
 1446  1453     1 
 1446  1454     1 
 1447  1449     1 
 1447  1452     1 
 1449  1453     1 
 1449  1454     1 
 1450  1452     1 
 1451  1452     1 
 1455  1460     1 
 1455  1472     1 
 1456  1458     1 
 1456  1459     1 
 1457  1461     1 
 1457  1473     1 
 1457  1474     1 
 1458  1460     1 
 1458  1472     1 
 1459  1462     1 
 1459  1475     1 
 1459  1476     1 
 1460  1463     1 
 1460  1473     1 
 1460  1474     1 
 1461  1464     1 
 1461  1465     1 
 1461  1472     1 
 1462  1466     1 
 1462  1469     1 
 1463  1467     1 
 1463  1468     1 
 1463  1470     1 
 1463  1471     1 
 1464  1466     1 
 1464  1469     1 
 1466  1470     1 
 1466  1471     1 
 1467  1469     1 
 1468  1469     1 
 1472  1477     1 
 1472  1486     1 
 1473  1475     1 
 1473  1476     1 
 1474  1478     1 
 1474  1487     1 
 1474  1488     1 
 1475  1477     1 
 1475  1486     1 
 1476  1479     1 
 1476  1481     1 
 1476  1489     1 
 1476  1492     1 
 1477  1487     1 
 1477  1488     1 
 1478  1486     1 
 1486  1490     1 
 1486  1491     1 
 1486  1493     1 
 1487  1489     1 
 1487  1492     1 
 1488  1494     1 
 1488  1495     1 
 1489  1496     1 
 1489  1497     1 
 1490  1494     1 
 1490  1495     1 
 1491  1493     1 
 1492  1493     1 
 1493  1498     1 
 1493  1511     1 
 1494  1496     1 
 1494  1497     1 
 1495  1499     1 
 1495  1512     1 
 1495  1513     1 
 1496  1498     1 
 1496  1511     1 
 1497  1500     1 
 1497  1502     1 
 1497  1514     1 
 1497  1515     1 
 1498  1512     1 
 1498  1513     1 
 1499  1511     1 
 1504  1510     1 
 1506  1510     1 
 1511  1516     1 
 1511  1528     1 
 1512  1514     1 
 1512  1515     1 
 1513  1517     1 
 1513  1529     1 
 1513  1530     1 
 1514  1516     1 
 1514  1528     1 
 1515  1518     1 
 1515  1520     1 
 1515  1531     1 
 1515  1532     1 
 1516  1529     1 
 1516  1530     1 
 1517  1528     1 
 1528  1533     1 
 1528  1546     1 
 1529  1531     1 
 1529  1532     1 
 1530  1534     1 
 1530  1547     1 
 1530  1548     1 
 1531  1533     1 
 1531  1546     1 
 1532  1535     1 
 1532  1537     1 
 1532  1549     1 
 1532  1550     1 
 1533  1547     1 
 1533  1548     1 
 1534  1546     1 
 1539  1545     1 
 1541  1545     1 
 1546  1551     1 
 1546  1552     1 
 1547  1549     1 
 1547  1550     1 
 1548  1553     1 
 1548  1554     1 
 1549  1551     1 
 1549  1552     1 
 1550  1555     1 
 1550  1558     1 
 1551  1553     1 
 1551  1554     1 
 1552  1556     1 
 1552  1557     1 
 1552  1559     1 
 1553  1555     1 
 1553  1558     1 
 1554  1560     1 
 1554  1561     1 
 1555  1562     1 
 1555  1563     1 
 1556  1560     1 
 1556  1561     1 
 1557  1559     1 
 1558  1559     1 
 1559  1564     1 
 1559  1569     1 
 1560  1562     1 
 1560  1563     1 
 1561  1565     1 
 1561  1570     1 
 1561  1571     1 
 1562  1564     1 
 1562  1569     1 
 1563  1566     1 
 1563  1572     1 
 1563  1573     1 
 1564  1567     1 
 1564  1568     1 
 1564  1570     1 
 1564  1571     1 
 1565  1569     1 
 1569  1574     1 
 1569  1578     1 
 1570  1572     1 
 1570  1573     1 
 1571  1575     1 
 1571  1579     1 
 1571  1580     1 
 1572  1574     1 
 1572  1578     1 
 1573  1576     1 
 1573  1577     1 
 1573  1581     1 
 1573  1582     1 
 1574  1579     1 
 1574  1580     1 
 1575  1578     1 
 1578  1583     1 
 1578  1587     1 
 1579  1581     1 
 1579  1582     1 
 1580  1584     1 
 1580  1588     1 
 1580  1589     1 
 1581  1583     1 
 1581  1587     1 
 1582  1585     1 
 1582  1586     1 
 1582  1590     1 
 1582  1591     1 
 1583  1588     1 
 1583  1589     1 
 1584  1587     1 
 1587  1592     1 
 1587  1604     1 
 1588  1590     1 
 1588  1591     1 
 1589  1593     1 
 1589  1605     1 
 1589  1606     1 
 1590  1592     1 
 1590  1604     1 
 1591  1594     1 
 1591  1596     1 
 1591  1607     1 
 1591  1608     1 
 1592  1605     1 
 1592  1606     1 
 1593  1604     1 
 1604  1609     1 
 1604  1621     1 
 1605  1607     1 
 1605  1608     1 
 1606  1610     1 
 1606  1622     1 
 1606  1623     1 
 1607  1609     1 
 1607  1621     1 
 1608  1611     1 
 1608  1613     1 
 1608  1624     1 
 1608  1625     1 
 1609  1622     1 
 1609  1623     1 
 1610  1621     1 
 1621  1626     1 
 1621  1627     1 
 1622  1624     1 
 1622  1625     1 
 1623  1628     1 
 1623  1629     1 
 1624  1626     1 
 1624  1627     1 
 1625  1630     1 
 1625  1631     1 
 1626  1628     1 
 1626  1629     1 
 1627  1632     1 
 1627  1640     1 
 1628  1630     1 
 1628  1631     1 
 1629  1633     1 
 1629  1641     1 
 1629  1642     1 
 1630  1632     1 
 1630  1640     1 
 1631  1634     1 
 1631  1643     1 
 1631  1644     1 
 1632  1635     1 
 1632  1641     1 
 1632  1642     1 
 1633  1636     1 
 1633  1640     1 
 1634  1637     1 
 1634  1638     1 
 1634  1639     1 
 1640  1645     1 
 1640  1657     1 
 1641  1643     1 
 1641  1644     1 
 1642  1646     1 
 1642  1658     1 
 1642  1659     1 
 1643  1645     1 
 1643  1657     1 
 1644  1647     1 
 1644  1660     1 
 1644  1661     1 
 1645  1648     1 
 1645  1658     1 
 1645  1659     1 
 1646  1649     1 
 1646  1650     1 
 1646  1657     1 
 1647  1651     1 
 1647  1654     1 
 1648  1652     1 
 1648  1653     1 
 1648  1655     1 
 1648  1656     1 
 1649  1651     1 
 1649  1654     1 
 1651  1655     1 
 1651  1656     1 
 1652  1654     1 
 1653  1654     1 
 1657  1662     1 
 1657  1674     1 
 1658  1660     1 
 1658  1661     1 
 1659  1663     1 
 1659  1675     1 
 1659  1676     1 
 1660  1662     1 
 1660  1674     1 
 1661  1664     1 
 1661  1666     1 
 1661  1677     1 
 1661  1678     1 
 1662  1675     1 
 1662  1676     1 
 1663  1674     1 
 1674  1679     1 
 1674  1687     1 
 1675  1677     1 
 1675  1678     1 
 1676  1680     1 
 1676  1688     1 
 1676  1689     1 
 1677  1679     1 
 1677  1687     1 
 1678  1681     1 
 1678  1690     1 
 1678  1691     1 
 1679  1682     1 
 1679  1688     1 
 1679  1689     1 
 1680  1683     1 
 1680  1687     1 
 1681  1684     1 
 1681  1685     1 
 1681  1686     1 
 1687  1692     1 
 1687  1693     1 
 1688  1690     1 
 1688  1691     1 
 1689  1694     1 
 1689  1695     1 
 1690  1692     1 
 1690  1693     1 
 1691  1696     1 
 1691  1697     1 
 1692  1694     1 
 1692  1695     1 
 1693  1698     1 
 1693  1699     1 
 1694  1696     1 
 1694  1697     1 
 1695  1700     1 
 1695  1701     1 
 1696  1698     1 
 1696  1699     1 
 1697  1702     1 
 1697  1703     1 
 1698  1700     1 
 1698  1701     1 
 1699  1704     1 
 1699  1716     1 
 1700  1702     1 
 1700  1703     1 
 1701  1705     1 
 1701  1717     1 
 1701  1718     1 
 1702  1704     1 
 1702  1716     1 
 1703  1706     1 
 1703  1708     1 
 1703  1719     1 
 1703  1720     1 
 1704  1717     1 
 1704  1718     1 
 1705  1716     1 
 1716  1721     1 
 1716  1725     1 
 1717  1719     1 
 1717  1720     1 
 1718  1722     1 
 1718  1724     1 
 1718  1726     1 
 1718  1727     1 
 1719  1721     1 
 1719  1725     1 
 1720  1723     1 
 1720  1728     1 
 1720  1729     1 
 1721  1726     1 
 1721  1727     1 
 1722  1725     1 
 1723  1724     1 
 1724  1725     1 
 1725  1730     1 
 1725  1735     1 
 1726  1728     1 
 1726  1729     1 
 1727  1731     1 
 1727  1736     1 
 1727  1737     1 
 1728  1730     1 
 1728  1735     1 
 1729  1732     1 
 1729  1738     1 
 1729  1739     1 
 1730  1733     1 
 1730  1734     1 
 1730  1736     1 
 1730  1737     1 
 1731  1735     1 
 1735  1740     1 
 1735  1742     1 
 1736  1738     1 
 1736  1739     1 
 1737  1741     1 
 1737  1743     1 
 1737  1744     1 
 1738  1740     1 
 1738  1742     1 
 1739  1745     1 
 1739  1746     1 
 1739  1813     1 
 1740  1743     1 
 1740  1744     1 
 1740  1812     1 
 1741  1742     1 
 1741  1811     1 
 1742  1747     1 
 1742  1749     1 
 1743  1745     1 
 1743  1746     1 
 1744  1748     1 
 1744  1750     1 
 1744  1751     1 
 1745  1747     1 
 1745  1749     1 
 1746  1752     1 
 1746  1753     1 
 1747  1750     1 
 1747  1751     1 
 1748  1749     1 
 1749  1754     1 
 1749  1761     1 
 1750  1752     1 
 1750  1753     1 
 1751  1755     1 
 1751  1762     1 
 1751  1763     1 
 1752  1754     1 
 1752  1761     1 
 1753  1756     1 
 1753  1764     1 
 1753  1765     1 
 1754  1757     1 
 1754  1758     1 
 1754  1762     1 
 1754  1763     1 
 1755  1759     1 
 1755  1760     1 
 1755  1761     1 
 1757  1759     1 
 1757  1760     1 
 1761  1766     1 
 1761  1767     1 
 1762  1764     1 
 1762  1765     1 
 1763  1768     1 
 1763  1769     1 
 1764  1766     1 
 1764  1767     1 
 1765  1770     1 
 1765  1771     1 
 1766  1768     1 
 1766  1769     1 
 1767  1772     1 
 1767  1773     1 
 1768  1770     1 
 1768  1771     1 
 1769  1774     1 
 1769  1775     1 
 1770  1772     1 
 1770  1773     1 
 1771  1776     1 
 1771  1777     1 
 1772  1774     1 
 1772  1775     1 
 1773  1778     1 
 1773  1782     1 
 1774  1776     1 
 1774  1777     1 
 1775  1779     1 
 1775  1783     1 
 1775  1784     1 
 1776  1778     1 
 1776  1782     1 
 1777  1780     1 
 1777  1781     1 
 1777  1785     1 
 1777  1786     1 
 1778  1783     1 
 1778  1784     1 
 1779  1782     1 
 1782  1787     1 
 1782  1795     1 
 1783  1785     1 
 1783  1786     1 
 1784  1788     1 
 1784  1796     1 
 1784  1797     1 
 1785  1787     1 
 1785  1795     1 
 1786  1789     1 
 1786  1798     1 
 1786  1799     1 
 1787  1790     1 
 1787  1796     1 
 1787  1797     1 
 1788  1791     1 
 1788  1795     1 
 1789  1792     1 
 1789  1793     1 
 1789  1794     1 
 1795  1800     1 
 1795  1801     1 
 1796  1798     1 
 1796  1799     1 
 1797  1802     1 
 1797  1803     1 
 1798  1800     1 
 1798  1801     1 
 1799  1804     1 
 1799  1805     1 
 1800  1802     1 
 1800  1803     1 
 1801  1806     1 
 1801  1807     1 
 1802  1804     1 
 1802  1805     1 
 1803  1808     1 
 1803  1809     1 
 1804  1806     1 
 1804  1807     1 
 1805  1810     1 
 1805  1811     1 
 1806  1808     1 
 1806  1809     1 
 1807  1812     1 
 1807  1814     1 
 1808  1810     1 
 1808  1811     1 
 1809  1813     1 
 1809  1815     1 
 1809  1816     1 
 1810  1812     1 
 1810  1814     1 
 1811  1817     1 
 1811  1818     1 
 1812  1815     1 
 1812  1816     1 
 1813  1814     1 
 1814  1819     1 
 1814  1823     1 
 1815  1817     1 
 1815  1818     1 
 1816  1820     1 
 1816  1824     1 
 1816  1825     1 
 1817  1819     1 
 1817  1823     1 
 1818  1821     1 
 1818  1822     1 
 1818  1826     1 
 1818  1827     1 
 1819  1824     1 
 1819  1825     1 
 1820  1823     1 
 1823  1828     1 
 1823  1832     1 
 1824  1826     1 
 1824  1827     1 
 1825  1829     1 
 1825  1833     1 
 1825  1834     1 
 1826  1828     1 
 1826  1832     1 
 1827  1830     1 
 1827  1831     1 
 1827  1835     1 
 1827  1838     1 
 1828  1833     1 
 1828  1834     1 
 1829  1832     1 
 1832  1836     1 
 1832  1837     1 
 1832  1839     1 
 1833  1835     1 
 1833  1838     1 
 1834  1840     1 
 1834  1841     1 
 1835  1842     1 
 1835  1843     1 
 1836  1840     1 
 1836  1841     1 
 1837  1839     1 
 1838  1839     1 
 1839  1844     1 
 1839  1852     1 
 1840  1842     1 
 1840  1843     1 
 1841  1845     1 
 1841  1853     1 
 1841  1854     1 
 1842  1844     1 
 1842  1852     1 
 1843  1846     1 
 1843  1855     1 
 1843  1856     1 
 1844  1847     1 
 1844  1853     1 
 1844  1854     1 
 1845  1848     1 
 1845  1852     1 
 1846  1849     1 
 1846  1850     1 
 1846  1851     1 
 1852  1857     1 
 1852  1861     1 
 1853  1855     1 
 1853  1856     1 
 1854  1858     1 
 1854  1862     1 
 1854  1863     1 
 1855  1857     1 
 1855  1861     1 
 1856  1859     1 
 1856  1860     1 
 1856  1864     1 
 1856  1865     1 
 1857  1862     1 
 1857  1863     1 
 1858  1861     1 
 1861  1866     1 
 1861  1870     1 
 1862  1864     1 
 1862  1865     1 
 1863  1867     1 
 1863  1871     1 
 1863  1872     1 
 1864  1866     1 
 1864  1870     1 
 1865  1868     1 
 1865  1869     1 
 1865  1873     1 
 1865  1874     1 
 1866  1871     1 
 1866  1872     1 
 1867  1870     1 
 1870  1875     1 
 1870  1880     1 
 1871  1873     1 
 1871  1874     1 
 1872  1876     1 
 1872  1881     1 
 1872  1882     1 
 1873  1875     1 
 1873  1880     1 
 1874  1877     1 
 1874  1883     1 
 1874  1884     1 
 1875  1878     1 
 1875  1879     1 
 1875  1881     1 
 1875  1882     1 
 1876  1880     1 
 1880  1885     1 
 1880  1889     1 
 1881  1883     1 
 1881  1884     1 
 1882  1886     1 
 1882  1890     1 
 1882  1891     1 
 1883  1885     1 
 1883  1889     1 
 1884  1887     1 
 1884  1888     1 
 1884  1892     1 
 1884  1893     1 
 1885  1890     1 
 1885  1891     1 
 1886  1889     1 
 1889  1894     1 
 1889  1906     1 
 1890  1892     1 
 1890  1893     1 
 1891  1895     1 
 1891  1907     1 
 1891  1908     1 
 1892  1894     1 
 1892  1906     1 
 1893  1896     1 
 1893  1909     1 
 1893  1910     1 
 1894  1897     1 
 1894  1907     1 
 1894  1908     1 
 1895  1898     1 
 1895  1899     1 
 1895  1906     1 
 1896  1900     1 
 1896  1903     1 
 1897  1901     1 
 1897  1902     1 
 1897  1904     1 
 1897  1905     1 
 1898  1900     1 
 1898  1903     1 
 1900  1904     1 
 1900  1905     1 
 1901  1903     1 
 1902  1903     1 
 1906  1911     1 
 1906  1915     1 
 1907  1909     1 
 1907  1910     1 
 1908  1912     1 
 1908  1916     1 
 1908  1917     1 
 1909  1911     1 
 1909  1915     1 
 1910  1913     1 
 1910  1914     1 
 1910  1918     1 
 1910  1919     1 
 1911  1916     1 
 1911  1917     1 
 1912  1915     1 
 1915  1920     1 
 1915  1925     1 
 1916  1918     1 
 1916  1919     1 
 1917  1921     1 
 1917  1926     1 
 1917  1927     1 
 1918  1920     1 
 1918  1925     1 
 1919  1922     1 
 1919  1928     1 
 1919  1929     1 
 1920  1923     1 
 1920  1924     1 
 1920  1926     1 
 1920  1927     1 
 1921  1925     1 
 1925  1930     1 
 1926  1928     1 
 1926  1929     1 
 1927  1931     1 
 1927  1932     1 
 1928  1930     1 
 1929  1933     1 
 1929  1934     1 
 1930  1935     1 
 1930  1943     1 
 1931  1933     1 
 1931  1934     1 
 1932  1936     1 
 1932  1944     1 
 1932  1945     1 
 1933  1935     1 
 1933  1943     1 
 1934  1937     1 
 1934  1946     1 
 1934  1947     1 
 1935  1938     1 
 1935  1944     1 
 1935  1945     1 
 1936  1939     1 
 1936  1943     1 
 1937  1940     1 
 1937  1941     1 
 1937  1942     1 
 1943  1948     1 
 1943  1949     1 
 1944  1946     1 
 1944  1947     1 
 1945  1950     1 
 1945  1951     1 
 1946  1948     1 
 1946  1949     1 
 1947  1952     1 
 1947  1953     1 
 1948  1950     1 
 1948  1951     1 
 1949  1954     1 
 1949  1957     1 
 1950  1952     1 
 1950  1953     1 
 1951  1955     1 
 1951  1958     1 
 1951  1959     1 
 1952  1954     1 
 1952  1957     1 
 1953  1956     1 
 1953  1960     1 
 1953  1961     1 
 1954  1958     1 
 1954  1959     1 
 1955  1957     1 
 1957  1962     1 
 1957  1965     1 
 1958  1960     1 
 1958  1961     1 
 1959  1963     1 
 1959  1966     1 
 1959  1967     1 
 1960  1962     1 
 1960  1965     1 
 1961  1964     1 
 1961  1968     1 
 1961  1969     1 
 1962  1966     1 
 1962  1967     1 
 1963  1965     1 
 1965  1970     1 
 1965  1971     1 
 1966  1968     1 
 1966  1969     1 
 1967  1972     1 
 1967  1973     1 
 1968  1970     1 
 1968  1971     1 
 1969  1974     1 
 1969  1975     1 
 1970  1972     1 
 1970  1973     1 
 1971  1976     1 
 1971  1984     1 
 1972  1974     1 
 1972  1975     1 
 1973  1977     1 
 1973  1985     1 
 1973  1986     1 
 1974  1976     1 
 1974  1984     1 
 1975  1978     1 
 1976  1979     1 
 1976  1985     1 
 1976  1986     1 
 1977  1980     1 
 1977  1984     1 
 1978  1981     1 
 1978  1982     1 
 1978  1983     1 
 1994  2000     1 
 1995  2001     1 
 1995  2027     1 
 1996  2000     1 
 1999  2002     1 
 1999  2003     1 
 2007  2012     1 
 2009  2012     1 
 2016  2021     1 
 2018  2021     1 
 2025  2030     1 
 2026  2031     1 
 2027  2030     1 
 2029  2032     1 
 2029  2033     1 

[ angles ]
;  ai    aj    ak funct            c0            c1            c2            c3
    2     1     3     2    ga_10
    2     1     4     2    ga_10
    2     1     5     2    ga_11
    3     1     4     2    ga_10
    3     1     5     2    ga_11
    4     1     5     2    ga_11
    1     5     6     2    ga_13
    1     5    14     2    ga_13
    6     5    14     2    ga_13
    5     6     7     2    ga_15
    6     7     8     2    ga_15
    7     8     9     2    ga_15
    8     9    10     2    ga_15
    9    10    11     2    ga_11
    9    10    12     2    ga_11
    9    10    13     2    ga_11
   11    10    12     2    ga_10
   11    10    13     2    ga_10
   12    10    13     2    ga_10
    5    14    15     2    ga_30
    5    14    16     2    ga_19
   15    14    16     2    ga_33
   14    16    17     2    ga_32
   14    16    18     2    ga_31
   17    16    18     2    ga_18
   16    18    19     2    ga_13
   16    18    22     2    ga_13
   19    18    22     2    ga_13
   18    19    20     2    ga_13
   19    20    21     2    ga_12
   18    22    23     2    ga_30
   18    22    24     2    ga_19
   23    22    24     2    ga_33
   22    24    25     2    ga_32
   22    24    26     2    ga_31
   25    24    26     2    ga_18
   24    26    27     2    ga_13
   24    26    32     2    ga_13
   27    26    32     2    ga_13
   26    27    28     2    ga_15
   27    28    29     2    ga_15
   28    29    30     2    ga_22
   28    29    31     2    ga_22
   30    29    31     2    ga_38
   26    32    33     2    ga_30
   26    32    34     2    ga_19
   33    32    34     2    ga_33
   32    34    35     2    ga_32
   32    34    36     2    ga_31
   35    34    36     2    ga_18
   34    36    37     2    ga_13
   34    36    40     2    ga_13
   37    36    40     2    ga_13
   36    37    38     2    ga_15
   36    37    39     2    ga_15
   38    37    39     2    ga_15
   36    40    41     2    ga_30
   36    40    42     2    ga_19
   41    40    42     2    ga_33
   40    42    43     2    ga_32
   40    42    44     2    ga_31
   43    42    44     2    ga_18
   42    44    45     2    ga_13
   42    44    46     2    ga_13
   45    44    46     2    ga_13
   44    46    47     2    ga_30
   44    46    48     2    ga_19
   47    46    48     2    ga_33
   46    48    49     2    ga_32
   46    48    50     2    ga_31
   49    48    50     2    ga_18
   48    50    51     2    ga_13
   48    50    60     2    ga_13
   51    50    60     2    ga_13
   50    51    52     2    ga_15
   51    52    53     2    ga_37
   51    52    55     2    ga_37
   53    52    55     2    ga_7
   52    53    54     2    ga_36
   52    53    57     2    ga_7
   54    53    57     2    ga_36
   52    55    56     2    ga_36
   52    55    59     2    ga_7
   56    55    59     2    ga_36
   53    57    58     2    ga_36
   53    57    59     2    ga_7
   58    57    59     2    ga_36
   55    59    57     2    ga_7
   50    60    61     2    ga_30
   50    60    62     2    ga_19
   61    60    62     2    ga_33
   60    62    63     2    ga_32
   60    62    64     2    ga_31
   63    62    64     2    ga_18
   62    64    65     2    ga_13
   62    64    77     2    ga_13
   65    64    77     2    ga_13
   64    65    66     2    ga_15
   65    66    67     2    ga_15
   66    67    68     2    ga_13
   67    68    69     2    ga_20
   67    68    70     2    ga_33
   69    68    70     2    ga_23
   68    70    71     2    ga_28
   68    70    74     2    ga_28
   71    70    74     2    ga_28
   70    71    72     2    ga_23
   70    71    73     2    ga_23
   72    71    73     2    ga_24
   70    74    75     2    ga_23
   70    74    76     2    ga_23
   75    74    76     2    ga_24
   64    77    78     2    ga_30
   64    77    79     2    ga_19
   78    77    79     2    ga_33
   77    79    80     2    ga_32
   77    79    81     2    ga_31
   80    79    81     2    ga_18
   79    81    82     2    ga_13
   79    81    94     2    ga_13
   82    81    94     2    ga_13
   81    82    83     2    ga_15
   82    83    84     2    ga_27
   82    83    86     2    ga_27
   84    83    86     2    ga_27
   83    84    85     2    ga_25
   83    84    88     2    ga_27
   85    84    88     2    ga_25
   83    86    87     2    ga_25
   83    86    90     2    ga_27
   87    86    90     2    ga_25
   84    88    89     2    ga_25
   84    88    92     2    ga_27
   89    88    92     2    ga_25
   86    90    91     2    ga_25
   86    90    92     2    ga_27
   91    90    92     2    ga_25
   88    92    90     2    ga_27
   88    92    93     2    ga_25
   90    92    93     2    ga_25
   81    94    95     2    ga_30
   81    94    96     2    ga_19
   95    94    96     2    ga_33
   94    96    97     2    ga_32
   94    96    98     2    ga_31
   97    96    98     2    ga_18
   96    98    99     2    ga_13
   96    98   107     2    ga_13
   99    98   107     2    ga_13
   98    99   100     2    ga_15
   99   100   101     2    ga_15
  100   101   102     2    ga_15
  101   102   103     2    ga_15
  102   103   104     2    ga_11
  102   103   105     2    ga_11
  102   103   106     2    ga_11
  104   103   105     2    ga_10
  104   103   106     2    ga_10
  105   103   106     2    ga_10
   98   107   108     2    ga_30
   98   107   109     2    ga_19
  108   107   109     2    ga_33
  107   109   110     2    ga_32
  107   109   111     2    ga_31
  110   109   111     2    ga_18
  109   111   112     2    ga_13
  109   111   116     2    ga_13
  112   111   116     2    ga_13
  111   112   113     2    ga_15
  112   113   114     2    ga_22
  112   113   115     2    ga_22
  114   113   115     2    ga_38
  111   116   117     2    ga_30
  111   116   118     2    ga_19
  117   116   118     2    ga_33
  116   118   119     2    ga_32
  116   118   120     2    ga_31
  119   118   120     2    ga_18
  118   120   121     2    ga_13
  118   120   125     2    ga_13
  121   120   125     2    ga_13
  120   121   122     2    ga_15
  121   122   123     2    ga_15
  121   122   124     2    ga_15
  123   122   124     2    ga_15
  120   125   126     2    ga_30
  120   125   127     2    ga_19
  126   125   127     2    ga_33
  125   127   128     2    ga_32
  125   127   129     2    ga_31
  128   127   129     2    ga_18
  127   129   130     2    ga_13
  129   130   131     2    ga_30
  129   130   132     2    ga_19
  131   130   132     2    ga_33
  130   132   133     2    ga_32
  130   132   134     2    ga_31
  133   132   134     2    ga_18
  132   134   135     2    ga_13
  132   134   140     2    ga_13
  135   134   140     2    ga_13
  134   135   136     2    ga_15
  135   136   137     2    ga_15
  136   137   138     2    ga_22
  136   137   139     2    ga_22
  138   137   139     2    ga_38
  134   140   141     2    ga_30
  134   140   142     2    ga_19
  141   140   142     2    ga_33
  140   142   143     2    ga_32
  140   142   144     2    ga_31
  143   142   144     2    ga_18
  142   144   145     2    ga_13
  142   144   150     2    ga_13
  145   144   150     2    ga_13
  144   145   146     2    ga_15
  145   146   147     2    ga_15
  146   147   148     2    ga_22
  146   147   149     2    ga_22
  148   147   149     2    ga_38
  144   150   151     2    ga_30
  144   150   152     2    ga_19
  151   150   152     2    ga_33
  150   152   153     2    ga_32
  150   152   154     2    ga_31
  153   152   154     2    ga_18
  152   154   155     2    ga_13
  152   154   161     2    ga_13
  155   154   161     2    ga_13
  154   155   156     2    ga_15
  155   156   157     2    ga_30
  155   156   158     2    ga_19
  157   156   158     2    ga_33
  156   158   159     2    ga_23
  156   158   160     2    ga_23
  159   158   160     2    ga_24
  154   161   162     2    ga_30
  154   161   163     2    ga_19
  162   161   163     2    ga_33
  161   163   164     2    ga_32
  161   163   165     2    ga_31
  164   163   165     2    ga_18
  163   165   166     2    ga_13
  163   165   178     2    ga_13
  166   165   178     2    ga_13
  165   166   167     2    ga_15
  166   167   168     2    ga_27
  166   167   170     2    ga_27
  168   167   170     2    ga_27
  167   168   169     2    ga_25
  167   168   172     2    ga_27
  169   168   172     2    ga_25
  167   170   171     2    ga_25
  167   170   174     2    ga_27
  171   170   174     2    ga_25
  168   172   173     2    ga_25
  168   172   176     2    ga_27
  173   172   176     2    ga_25
  170   174   175     2    ga_25
  170   174   176     2    ga_27
  175   174   176     2    ga_25
  172   176   174     2    ga_27
  172   176   177     2    ga_25
  174   176   177     2    ga_25
  165   178   179     2    ga_30
  165   178   180     2    ga_19
  179   178   180     2    ga_33
  178   180   181     2    ga_32
  178   180   182     2    ga_31
  181   180   182     2    ga_18
  180   182   183     2    ga_13
  180   182   191     2    ga_13
  183   182   191     2    ga_13
  182   183   184     2    ga_15
  183   184   185     2    ga_15
  184   185   186     2    ga_15
  185   186   187     2    ga_15
  186   187   188     2    ga_11
  186   187   189     2    ga_11
  186   187   190     2    ga_11
  188   187   189     2    ga_10
  188   187   190     2    ga_10
  189   187   190     2    ga_10
  182   191   192     2    ga_30
  182   191   193     2    ga_19
  192   191   193     2    ga_33
  191   193   194     2    ga_32
  191   193   195     2    ga_31
  194   193   195     2    ga_18
  193   195   196     2    ga_13
  193   195   197     2    ga_13
  196   195   197     2    ga_13
  195   197   198     2    ga_30
  195   197   199     2    ga_19
  198   197   199     2    ga_33
  197   199   200     2    ga_32
  197   199   201     2    ga_31
  200   199   201     2    ga_18
  199   201   202     2    ga_13
  199   201   206     2    ga_13
  202   201   206     2    ga_13
  201   202   203     2    ga_15
  202   203   204     2    ga_15
  202   203   205     2    ga_15
  204   203   205     2    ga_15
  201   206   207     2    ga_30
  201   206   208     2    ga_19
  207   206   208     2    ga_33
  206   208   209     2    ga_32
  206   208   210     2    ga_31
  209   208   210     2    ga_18
  208   210   211     2    ga_13
  208   210   214     2    ga_13
  211   210   214     2    ga_13
  210   211   212     2    ga_15
  210   211   213     2    ga_15
  212   211   213     2    ga_15
  210   214   215     2    ga_30
  210   214   216     2    ga_19
  215   214   216     2    ga_33
  214   216   217     2    ga_32
  214   216   218     2    ga_31
  217   216   218     2    ga_18
  216   218   219     2    ga_13
  216   218   223     2    ga_13
  219   218   223     2    ga_13
  218   219   220     2    ga_15
  219   220   221     2    ga_15
  219   220   222     2    ga_15
  221   220   222     2    ga_15
  218   223   224     2    ga_30
  218   223   225     2    ga_19
  224   223   225     2    ga_33
  223   225   226     2    ga_32
  223   225   227     2    ga_31
  226   225   227     2    ga_18
  225   227   228     2    ga_13
  225   227   232     2    ga_13
  228   227   232     2    ga_13
  227   228   229     2    ga_15
  227   228   230     2    ga_15
  229   228   230     2    ga_15
  228   229   231     2    ga_15
  227   232   233     2    ga_30
  227   232   234     2    ga_19
  233   232   234     2    ga_33
  232   234   235     2    ga_32
  232   234   236     2    ga_31
  235   234   236     2    ga_18
  234   236   237     2    ga_13
  234   236   238     2    ga_13
  237   236   238     2    ga_13
  236   238   239     2    ga_30
  236   238   240     2    ga_19
  239   238   240     2    ga_33
  238   240   241     2    ga_32
  238   240   242     2    ga_31
  241   240   242     2    ga_18
  240   242   243     2    ga_13
  240   242   255     2    ga_13
  243   242   255     2    ga_13
  242   243   244     2    ga_15
  243   244   245     2    ga_27
  243   244   247     2    ga_27
  245   244   247     2    ga_27
  244   245   246     2    ga_25
  244   245   249     2    ga_27
  246   245   249     2    ga_25
  244   247   248     2    ga_25
  244   247   251     2    ga_27
  248   247   251     2    ga_25
  245   249   250     2    ga_25
  245   249   253     2    ga_27
  250   249   253     2    ga_25
  247   251   252     2    ga_25
  247   251   253     2    ga_27
  252   251   253     2    ga_25
  249   253   251     2    ga_27
  249   253   254     2    ga_25
  251   253   254     2    ga_25
  242   255   256     2    ga_30
  242   255   257     2    ga_19
  256   255   257     2    ga_33
  255   257   258     2    ga_32
  255   257   259     2    ga_31
  258   257   259     2    ga_18
  257   259   260     2    ga_13
  257   259   261     2    ga_13
  260   259   261     2    ga_13
  259   261   262     2    ga_30
  259   261   263     2    ga_19
  262   261   263     2    ga_33
  261   263   264     2    ga_32
  261   263   265     2    ga_31
  264   263   265     2    ga_18
  263   265   266     2    ga_13
  263   265   273     2    ga_13
  266   265   273     2    ga_13
  265   266   267     2    ga_15
  266   267   268     2    ga_15
  267   268   269     2    ga_30
  267   268   270     2    ga_19
  269   268   270     2    ga_33
  268   270   271     2    ga_23
  268   270   272     2    ga_23
  271   270   272     2    ga_24
  265   273   274     2    ga_30
  265   273   275     2    ga_19
  274   273   275     2    ga_33
  273   275   276     2    ga_32
  273   275   277     2    ga_31
  276   275   277     2    ga_18
  275   277   278     2    ga_13
  275   277   291     2    ga_13
  278   277   291     2    ga_13
  277   278   279     2    ga_15
  278   279   280     2    ga_27
  278   279   282     2    ga_27
  280   279   282     2    ga_27
  279   280   281     2    ga_25
  279   280   284     2    ga_27
  281   280   284     2    ga_25
  279   282   283     2    ga_25
  279   282   286     2    ga_27
  283   282   286     2    ga_25
  280   284   285     2    ga_25
  280   284   288     2    ga_27
  285   284   288     2    ga_25
  282   286   287     2    ga_25
  282   286   288     2    ga_27
  287   286   288     2    ga_25
  284   288   286     2    ga_27
  284   288   289     2    ga_27
  286   288   289     2    ga_27
  288   289   290     2    ga_12
  277   291   292     2    ga_30
  277   291   293     2    ga_19
  292   291   293     2    ga_33
  291   293   294     2    ga_32
  291   293   295     2    ga_31
  294   293   295     2    ga_18
  293   295   296     2    ga_13
  293   295   300     2    ga_13
  296   295   300     2    ga_13
  295   296   297     2    ga_15
  296   297   298     2    ga_15
  296   297   299     2    ga_15
  298   297   299     2    ga_15
  295   300   301     2    ga_30
  295   300   302     2    ga_19
  301   300   302     2    ga_33
  300   302   303     2    ga_32
  300   302   304     2    ga_31
  303   302   304     2    ga_18
  302   304   305     2    ga_13
  302   304   312     2    ga_13
  305   304   312     2    ga_13
  304   305   306     2    ga_15
  305   306   307     2    ga_15
  306   307   308     2    ga_30
  306   307   309     2    ga_19
  308   307   309     2    ga_33
  307   309   310     2    ga_23
  307   309   311     2    ga_23
  310   309   311     2    ga_24
  304   312   313     2    ga_30
  304   312   314     2    ga_19
  313   312   314     2    ga_33
  312   314   315     2    ga_32
  312   314   316     2    ga_31
  315   314   316     2    ga_18
  314   316   317     2    ga_13
  314   316   324     2    ga_13
  317   316   324     2    ga_13
  316   317   318     2    ga_15
  317   318   319     2    ga_15
  318   319   320     2    ga_30
  318   319   321     2    ga_19
  320   319   321     2    ga_33
  319   321   322     2    ga_23
  319   321   323     2    ga_23
  322   321   323     2    ga_24
  316   324   325     2    ga_30
  316   324   326     2    ga_19
  325   324   326     2    ga_33
  324   326   327     2    ga_32
  324   326   328     2    ga_31
  327   326   328     2    ga_18
  326   328   329     2    ga_13
  326   328   332     2    ga_13
  329   328   332     2    ga_13
  328   329   330     2    ga_16
  329   330   331     2    ga_3
  328   332   333     2    ga_30
  328   332   334     2    ga_19
  333   332   334     2    ga_33
  332   334   335     2    ga_31
  332   334   338     2    ga_31
  335   334   338     2    ga_21
  334   335   336     2    ga_13
  334   335   339     2    ga_13
  336   335   339     2    ga_13
  335   336   337     2    ga_13
  336   337   338     2    ga_13
  334   338   337     2    ga_13
  335   339   340     2    ga_30
  335   339   341     2    ga_19
  340   339   341     2    ga_33
  339   341   342     2    ga_32
  339   341   343     2    ga_31
  342   341   343     2    ga_18
  341   343   344     2    ga_13
  341   343   356     2    ga_13
  344   343   356     2    ga_13
  343   344   345     2    ga_15
  344   345   346     2    ga_27
  344   345   348     2    ga_27
  346   345   348     2    ga_27
  345   346   347     2    ga_25
  345   346   350     2    ga_27
  347   346   350     2    ga_25
  345   348   349     2    ga_25
  345   348   352     2    ga_27
  349   348   352     2    ga_25
  346   350   351     2    ga_25
  346   350   354     2    ga_27
  351   350   354     2    ga_25
  348   352   353     2    ga_25
  348   352   354     2    ga_27
  353   352   354     2    ga_25
  350   354   352     2    ga_27
  350   354   355     2    ga_25
  352   354   355     2    ga_25
  343   356   357     2    ga_30
  343   356   358     2    ga_19
  357   356   358     2    ga_33
  356   358   359     2    ga_32
  356   358   360     2    ga_31
  359   358   360     2    ga_18
  358   360   361     2    ga_13
  358   360   366     2    ga_13
  361   360   366     2    ga_13
  360   361   362     2    ga_15
  361   362   363     2    ga_15
  362   363   364     2    ga_22
  362   363   365     2    ga_22
  364   363   365     2    ga_38
  360   366   367     2    ga_30
  360   366   368     2    ga_19
  367   366   368     2    ga_33
  366   368   369     2    ga_32
  366   368   370     2    ga_31
  369   368   370     2    ga_18
  368   370   371     2    ga_13
  368   370   375     2    ga_13
  371   370   375     2    ga_13
  370   371   372     2    ga_15
  371   372   373     2    ga_22
  371   372   374     2    ga_22
  373   372   374     2    ga_38
  370   375   376     2    ga_30
  370   375   377     2    ga_19
  376   375   377     2    ga_33
  375   377   378     2    ga_32
  375   377   379     2    ga_31
  378   377   379     2    ga_18
  377   379   380     2    ga_13
  377   379   389     2    ga_13
  380   379   389     2    ga_13
  379   380   381     2    ga_15
  380   381   382     2    ga_37
  380   381   384     2    ga_37
  382   381   384     2    ga_7
  381   382   383     2    ga_36
  381   382   386     2    ga_7
  383   382   386     2    ga_36
  381   384   385     2    ga_36
  381   384   388     2    ga_7
  385   384   388     2    ga_36
  382   386   387     2    ga_36
  382   386   388     2    ga_7
  387   386   388     2    ga_36
  384   388   386     2    ga_7
  379   389   390     2    ga_30
  379   389   391     2    ga_19
  390   389   391     2    ga_33
  389   391   392     2    ga_32
  389   391   393     2    ga_31
  392   391   393     2    ga_18
  391   393   394     2    ga_13
  391   393   397     2    ga_13
  394   393   397     2    ga_13
  393   394   395     2    ga_15
  393   394   396     2    ga_15
  395   394   396     2    ga_15
  393   397   398     2    ga_30
  393   397   399     2    ga_19
  398   397   399     2    ga_33
  397   399   400     2    ga_32
  397   399   401     2    ga_31
  400   399   401     2    ga_18
  399   401   402     2    ga_13
  399   401   410     2    ga_13
  402   401   410     2    ga_13
  401   402   403     2    ga_15
  402   403   404     2    ga_15
  403   404   405     2    ga_15
  404   405   406     2    ga_15
  405   406   407     2    ga_11
  405   406   408     2    ga_11
  405   406   409     2    ga_11
  407   406   408     2    ga_10
  407   406   409     2    ga_10
  408   406   409     2    ga_10
  401   410   411     2    ga_30
  401   410   412     2    ga_19
  411   410   412     2    ga_33
  410   412   413     2    ga_32
  410   412   414     2    ga_31
  413   412   414     2    ga_18
  412   414   415     2    ga_13
  412   414   419     2    ga_13
  415   414   419     2    ga_13
  414   415   416     2    ga_15
  415   416   417     2    ga_15
  415   416   418     2    ga_15
  417   416   418     2    ga_15
  414   419   420     2    ga_30
  414   419   421     2    ga_19
  420   419   421     2    ga_33
  419   421   422     2    ga_32
  419   421   423     2    ga_31
  422   421   423     2    ga_18
  421   423   424     2    ga_13
  421   423   427     2    ga_13
  424   423   427     2    ga_13
  423   424   425     2    ga_15
  423   424   426     2    ga_15
  425   424   426     2    ga_15
  423   427   428     2    ga_30
  423   427   429     2    ga_19
  428   427   429     2    ga_33
  427   429   430     2    ga_32
  427   429   431     2    ga_31
  430   429   431     2    ga_18
  429   431   432     2    ga_13
  429   431   438     2    ga_13
  432   431   438     2    ga_13
  431   432   433     2    ga_15
  432   433   434     2    ga_30
  432   433   435     2    ga_19
  434   433   435     2    ga_33
  433   435   436     2    ga_23
  433   435   437     2    ga_23
  436   435   437     2    ga_24
  431   438   439     2    ga_30
  431   438   440     2    ga_19
  439   438   440     2    ga_33
  438   440   441     2    ga_32
  438   440   442     2    ga_31
  441   440   442     2    ga_18
  440   442   443     2    ga_13
  440   442   448     2    ga_13
  443   442   448     2    ga_13
  442   443   444     2    ga_15
  443   444   445     2    ga_15
  444   445   446     2    ga_22
  444   445   447     2    ga_22
  446   445   447     2    ga_38
  442   448   449     2    ga_30
  442   448   450     2    ga_19
  449   448   450     2    ga_33
  448   450   451     2    ga_32
  448   450   452     2    ga_31
  451   450   452     2    ga_18
  450   452   453     2    ga_13
  450   452   456     2    ga_13
  453   452   456     2    ga_13
  452   453   454     2    ga_15
  452   453   455     2    ga_15
  454   453   455     2    ga_15
  452   456   457     2    ga_30
  452   456   458     2    ga_19
  457   456   458     2    ga_33
  456   458   459     2    ga_32
  456   458   460     2    ga_31
  459   458   460     2    ga_18
  458   460   461     2    ga_13
  458   460   465     2    ga_13
  461   460   465     2    ga_13
  460   461   462     2    ga_13
  460   461   464     2    ga_15
  462   461   464     2    ga_15
  461   462   463     2    ga_12
  460   465   466     2    ga_30
  460   465   467     2    ga_19
  466   465   467     2    ga_33
  465   467   468     2    ga_32
  465   467   469     2    ga_31
  468   467   469     2    ga_18
  467   469   470     2    ga_13
  467   469   475     2    ga_13
  470   469   475     2    ga_13
  469   470   471     2    ga_15
  470   471   472     2    ga_15
  471   472   473     2    ga_22
  471   472   474     2    ga_22
  473   472   474     2    ga_38
  469   475   476     2    ga_30
  469   475   477     2    ga_19
  476   475   477     2    ga_33
  475   477   478     2    ga_32
  475   477   479     2    ga_31
  478   477   479     2    ga_18
  477   479   480     2    ga_13
  477   479   492     2    ga_13
  480   479   492     2    ga_13
  479   480   481     2    ga_15
  480   481   482     2    ga_27
  480   481   484     2    ga_27
  482   481   484     2    ga_27
  481   482   483     2    ga_25
  481   482   486     2    ga_27
  483   482   486     2    ga_25
  481   484   485     2    ga_25
  481   484   488     2    ga_27
  485   484   488     2    ga_25
  482   486   487     2    ga_25
  482   486   490     2    ga_27
  487   486   490     2    ga_25
  484   488   489     2    ga_25
  484   488   490     2    ga_27
  489   488   490     2    ga_25
  486   490   488     2    ga_27
  486   490   491     2    ga_25
  488   490   491     2    ga_25
  479   492   493     2    ga_30
  479   492   494     2    ga_19
  493   492   494     2    ga_33
  492   494   495     2    ga_32
  492   494   496     2    ga_31
  495   494   496     2    ga_18
  494   496   497     2    ga_13
  494   496   498     2    ga_13
  497   496   498     2    ga_13
  496   498   499     2    ga_30
  496   498   500     2    ga_19
  499   498   500     2    ga_33
  498   500   501     2    ga_32
  498   500   502     2    ga_31
  501   500   502     2    ga_18
  500   502   503     2    ga_13
  500   502   511     2    ga_13
  503   502   511     2    ga_13
  502   503   504     2    ga_15
  503   504   505     2    ga_15
  504   505   506     2    ga_15
  505   506   507     2    ga_15
  506   507   508     2    ga_11
  506   507   509     2    ga_11
  506   507   510     2    ga_11
  508   507   509     2    ga_10
  508   507   510     2    ga_10
  509   507   510     2    ga_10
  502   511   512     2    ga_30
  502   511   513     2    ga_19
  512   511   513     2    ga_33
  511   513   514     2    ga_32
  511   513   515     2    ga_31
  514   513   515     2    ga_18
  513   515   516     2    ga_13
  513   515   520     2    ga_13
  516   515   520     2    ga_13
  515   516   517     2    ga_13
  515   516   519     2    ga_15
  517   516   519     2    ga_15
  516   517   518     2    ga_12
  515   520   521     2    ga_30
  515   520   522     2    ga_19
  521   520   522     2    ga_33
  520   522   523     2    ga_32
  520   522   524     2    ga_31
  523   522   524     2    ga_18
  522   524   525     2    ga_13
  522   524   527     2    ga_13
  525   524   527     2    ga_13
  524   525   526     2    ga_16
  525   526   601     2 
  524   527   528     2    ga_30
  524   527   529     2    ga_19
  528   527   529     2    ga_33
  527   529   530     2    ga_32
  527   529   531     2    ga_31
  530   529   531     2    ga_18
  529   531   532     2    ga_13
  529   531   535     2    ga_13
  532   531   535     2    ga_13
  531   532   533     2    ga_15
  531   532   534     2    ga_15
  533   532   534     2    ga_15
  531   535   536     2    ga_30
  531   535   537     2    ga_19
  536   535   537     2    ga_33
  535   537   538     2    ga_32
  535   537   539     2    ga_31
  538   537   539     2    ga_18
  537   539   540     2    ga_13
  537   539   541     2    ga_13
  540   539   541     2    ga_13
  539   541   542     2    ga_30
  539   541   543     2    ga_19
  542   541   543     2    ga_33
  541   543   544     2    ga_32
  541   543   545     2    ga_31
  544   543   545     2    ga_18
  543   545   546     2    ga_13
  543   545   550     2    ga_13
  546   545   550     2    ga_13
  545   546   547     2    ga_15
  546   547   548     2    ga_22
  546   547   549     2    ga_22
  548   547   549     2    ga_38
  545   550   551     2    ga_30
  545   550   552     2    ga_19
  551   550   552     2    ga_33
  550   552   553     2    ga_32
  550   552   554     2    ga_31
  553   552   554     2    ga_18
  552   554   555     2    ga_13
  552   554   560     2    ga_13
  555   554   560     2    ga_13
  554   555   556     2    ga_15
  555   556   557     2    ga_15
  556   557   558     2    ga_22
  556   557   559     2    ga_22
  558   557   559     2    ga_38
  554   560   561     2    ga_30
  554   560   562     2    ga_19
  561   560   562     2    ga_33
  560   562   563     2    ga_32
  560   562   564     2    ga_31
  563   562   564     2    ga_18
  562   564   565     2    ga_13
  562   564   568     2    ga_13
  565   564   568     2    ga_13
  564   565   566     2    ga_13
  565   566   567     2    ga_12
  564   568   569     2    ga_30
  564   568   570     2    ga_19
  569   568   570     2    ga_33
  568   570   571     2    ga_32
  568   570   572     2    ga_31
  571   570   572     2    ga_18
  570   572   573     2    ga_13
  570   572   574     2    ga_13
  573   572   574     2    ga_13
  572   574   575     2    ga_30
  572   574   576     2    ga_19
  575   574   576     2    ga_33
  574   576   577     2    ga_32
  574   576   578     2    ga_31
  577   576   578     2    ga_18
  576   578   579     2    ga_13
  576   578   584     2    ga_13
  579   578   584     2    ga_13
  578   579   580     2    ga_15
  579   580   581     2    ga_15
  580   581   582     2    ga_22
  580   581   583     2    ga_22
  582   581   583     2    ga_38
  578   584   585     2    ga_30
  578   584   586     2    ga_19
  585   584   586     2    ga_33
  584   586   587     2    ga_32
  584   586   588     2    ga_31
  587   586   588     2    ga_18
  586   588   589     2    ga_13
  586   588   595     2    ga_13
  589   588   595     2    ga_13
  588   589   590     2    ga_15
  589   590   591     2    ga_30
  589   590   592     2    ga_19
  591   590   592     2    ga_33
  590   592   593     2    ga_23
  590   592   594     2    ga_23
  593   592   594     2    ga_24
  588   595   596     2    ga_30
  588   595   597     2    ga_19
  596   595   597     2    ga_33
  595   597   598     2    ga_32
  595   597   599     2    ga_31
  598   597   599     2    ga_18
  597   599   600     2    ga_13
  597   599   602     2    ga_13
  600   599   602     2    ga_13
  599   600   601     2    ga_16
  526   601   600     2 
  599   602   603     2    ga_30
  599   602   604     2    ga_19
  603   602   604     2    ga_33
  602   604   605     2    ga_32
  602   604   606     2    ga_31
  605   604   606     2    ga_18
  604   606   607     2    ga_13
  604   606   611     2    ga_13
  607   606   611     2    ga_13
  606   607   608     2    ga_15
  607   608   609     2    ga_22
  607   608   610     2    ga_22
  609   608   610     2    ga_38
  606   611   612     2    ga_30
  606   611   613     2    ga_19
  612   611   613     2    ga_33
  611   613   614     2    ga_32
  611   613   615     2    ga_31
  614   613   615     2    ga_18
  613   615   616     2    ga_13
  613   615   624     2    ga_13
  616   615   624     2    ga_13
  615   616   617     2    ga_15
  616   617   618     2    ga_15
  617   618   619     2    ga_15
  618   619   620     2    ga_15
  619   620   621     2    ga_11
  619   620   622     2    ga_11
  619   620   623     2    ga_11
  621   620   622     2    ga_10
  621   620   623     2    ga_10
  622   620   623     2    ga_10
  615   624   625     2    ga_30
  615   624   626     2    ga_19
  625   624   626     2    ga_33
  624   626   627     2    ga_32
  624   626   628     2    ga_31
  627   626   628     2    ga_18
  626   628   629     2    ga_13
  626   628   632     2    ga_13
  629   628   632     2    ga_13
  628   629   630     2    ga_13
  629   630   631     2    ga_12
  628   632   633     2    ga_30
  628   632   634     2    ga_19
  633   632   634     2    ga_33
  632   634   635     2    ga_32
  632   634   636     2    ga_31
  635   634   636     2    ga_18
  634   636   637     2    ga_13
  634   636   641     2    ga_13
  637   636   641     2    ga_13
  636   637   638     2    ga_15
  637   638   639     2    ga_15
  637   638   640     2    ga_15
  639   638   640     2    ga_15
  636   641   642     2    ga_30
  636   641   643     2    ga_19
  642   641   643     2    ga_33
  641   643   644     2    ga_32
  641   643   645     2    ga_31
  644   643   645     2    ga_18
  643   645   646     2    ga_13
  643   645   655     2    ga_13
  646   645   655     2    ga_13
  645   646   647     2    ga_15
  646   647   648     2    ga_37
  646   647   650     2    ga_37
  648   647   650     2    ga_7
  647   648   649     2    ga_36
  647   648   652     2    ga_7
  649   648   652     2    ga_36
  647   650   651     2    ga_36
  647   650   654     2    ga_7
  651   650   654     2    ga_36
  648   652   653     2    ga_36
  648   652   654     2    ga_7
  653   652   654     2    ga_36
  650   654   652     2    ga_7
  645   655   656     2    ga_30
  645   655   657     2    ga_19
  656   655   657     2    ga_33
  655   657   658     2    ga_32
  655   657   659     2    ga_31
  658   657   659     2    ga_18
  657   659   660     2    ga_13
  657   659   664     2    ga_13
  660   659   664     2    ga_13
  659   660   661     2    ga_13
  659   660   663     2    ga_15
  661   660   663     2    ga_15
  660   661   662     2    ga_12
  659   664   665     2    ga_30
  659   664   666     2    ga_19
  665   664   666     2    ga_33
  664   666   667     2    ga_32
  664   666   668     2    ga_31
  667   666   668     2    ga_18
  666   668   669     2    ga_13
  666   668   673     2    ga_13
  669   668   673     2    ga_13
  668   669   670     2    ga_15
  669   670   671     2    ga_15
  669   670   672     2    ga_15
  671   670   672     2    ga_15
  668   673   674     2    ga_30
  668   673   675     2    ga_19
  674   673   675     2    ga_33
  673   675   676     2    ga_32
  673   675   677     2    ga_31
  676   675   677     2    ga_18
  675   677   678     2    ga_13
  675   677   690     2    ga_13
  678   677   690     2    ga_13
  677   678   679     2    ga_15
  678   679   680     2    ga_27
  678   679   682     2    ga_27
  680   679   682     2    ga_27
  679   680   681     2    ga_25
  679   680   684     2    ga_27
  681   680   684     2    ga_25
  679   682   683     2    ga_25
  679   682   686     2    ga_27
  683   682   686     2    ga_25
  680   684   685     2    ga_25
  680   684   688     2    ga_27
  685   684   688     2    ga_25
  682   686   687     2    ga_25
  682   686   688     2    ga_27
  687   686   688     2    ga_25
  684   688   686     2    ga_27
  684   688   689     2    ga_25
  686   688   689     2    ga_25
  677   690   691     2    ga_30
  677   690   692     2    ga_19
  691   690   692     2    ga_33
  690   692   693     2    ga_32
  690   692   694     2    ga_31
  693   692   694     2    ga_18
  692   694   695     2    ga_13
  694   695   696     2    ga_30
  694   695   697     2    ga_19
  696   695   697     2    ga_33
  695   697   698     2    ga_32
  695   697   699     2    ga_31
  698   697   699     2    ga_18
  697   699   700     2    ga_13
  697   699   704     2    ga_13
  700   699   704     2    ga_13
  699   700   701     2    ga_15
  700   701   702     2    ga_22
  700   701   703     2    ga_22
  702   701   703     2    ga_38
  699   704   705     2    ga_30
  699   704   706     2    ga_19
  705   704   706     2    ga_33
  704   706   707     2    ga_32
  704   706   708     2    ga_31
  707   706   708     2    ga_18
  706   708   709     2    ga_13
  706   708   717     2    ga_13
  709   708   717     2    ga_13
  708   709   710     2    ga_15
  709   710   711     2    ga_15
  710   711   712     2    ga_15
  711   712   713     2    ga_15
  712   713   714     2    ga_11
  712   713   715     2    ga_11
  712   713   716     2    ga_11
  714   713   715     2    ga_10
  714   713   716     2    ga_10
  715   713   716     2    ga_10
  708   717   718     2    ga_30
  708   717   719     2    ga_19
  718   717   719     2    ga_33
  717   719   720     2    ga_32
  717   719   721     2    ga_31
  720   719   721     2    ga_18
  719   721   722     2    ga_13
  719   721   726     2    ga_13
  722   721   726     2    ga_13
  721   722   723     2    ga_15
  722   723   724     2    ga_15
  722   723   725     2    ga_15
  724   723   725     2    ga_15
  721   726   727     2    ga_30
  721   726   728     2    ga_19
  727   726   728     2    ga_33
  726   728   729     2    ga_32
  726   728   730     2    ga_31
  729   728   730     2    ga_18
  728   730   731     2    ga_13
  728   730   733     2    ga_13
  731   730   733     2    ga_13
  730   731   732     2    ga_16
  731   732   880     2 
  730   733   734     2    ga_30
  730   733   735     2    ga_19
  734   733   735     2    ga_33
  733   735   736     2    ga_32
  733   735   737     2    ga_31
  736   735   737     2    ga_18
  735   737   738     2    ga_13
  735   737   742     2    ga_13
  738   737   742     2    ga_13
  737   738   739     2    ga_13
  737   738   741     2    ga_15
  739   738   741     2    ga_15
  738   739   740     2    ga_12
  737   742   743     2    ga_30
  737   742   744     2    ga_19
  743   742   744     2    ga_33
  742   744   745     2    ga_32
  742   744   746     2    ga_31
  745   744   746     2    ga_18
  744   746   747     2    ga_13
  744   746   750     2    ga_13
  747   746   750     2    ga_13
  746   747   748     2    ga_15
  746   747   749     2    ga_15
  748   747   749     2    ga_15
  746   750   751     2    ga_30
  746   750   752     2    ga_19
  751   750   752     2    ga_33
  750   752   753     2    ga_32
  750   752   754     2    ga_31
  753   752   754     2    ga_18
  752   754   755     2    ga_13
  752   754   756     2    ga_13
  755   754   756     2    ga_13
  754   756   757     2    ga_30
  754   756   758     2    ga_19
  757   756   758     2    ga_33
  756   758   759     2    ga_32
  756   758   760     2    ga_31
  759   758   760     2    ga_18
  758   760   761     2    ga_13
  758   760   765     2    ga_13
  761   760   765     2    ga_13
  760   761   762     2    ga_13
  760   761   764     2    ga_15
  762   761   764     2    ga_15
  761   762   763     2    ga_12
  760   765   766     2    ga_30
  760   765   767     2    ga_19
  766   765   767     2    ga_33
  765   767   768     2    ga_32
  765   767   769     2    ga_31
  768   767   769     2    ga_18
  767   769   770     2    ga_13
  767   769   774     2    ga_13
  770   769   774     2    ga_13
  769   770   771     2    ga_15
  770   771   772     2    ga_15
  770   771   773     2    ga_15
  772   771   773     2    ga_15
  769   774   775     2    ga_30
  769   774   776     2    ga_19
  775   774   776     2    ga_33
  774   776   777     2    ga_32
  774   776   778     2    ga_31
  777   776   778     2    ga_18
  776   778   779     2    ga_13
  776   778   791     2    ga_13
  779   778   791     2    ga_13
  778   779   780     2    ga_15
  779   780   781     2    ga_15
  780   781   782     2    ga_13
  781   782   783     2    ga_20
  781   782   784     2    ga_33
  783   782   784     2    ga_23
  782   784   785     2    ga_28
  782   784   788     2    ga_28
  785   784   788     2    ga_28
  784   785   786     2    ga_23
  784   785   787     2    ga_23
  786   785   787     2    ga_24
  784   788   789     2    ga_23
  784   788   790     2    ga_23
  789   788   790     2    ga_24
  778   791   792     2    ga_30
  778   791   793     2    ga_19
  792   791   793     2    ga_33
  791   793   794     2    ga_32
  791   793   795     2    ga_31
  794   793   795     2    ga_18
  793   795   796     2    ga_13
  793   795   801     2    ga_13
  796   795   801     2    ga_13
  795   796   797     2    ga_15
  796   797   798     2    ga_15
  797   798   799     2    ga_22
  797   798   800     2    ga_22
  799   798   800     2    ga_38
  795   801   802     2    ga_30
  795   801   803     2    ga_19
  802   801   803     2    ga_33
  801   803   804     2    ga_32
  801   803   805     2    ga_31
  804   803   805     2    ga_18
  803   805   806     2    ga_13
  803   805   810     2    ga_13
  806   805   810     2    ga_13
  805   806   807     2    ga_13
  805   806   809     2    ga_15
  807   806   809     2    ga_15
  806   807   808     2    ga_12
  805   810   811     2    ga_30
  805   810   812     2    ga_19
  811   810   812     2    ga_33
  810   812   813     2    ga_32
  810   812   814     2    ga_31
  813   812   814     2    ga_18
  812   814   815     2    ga_13
  812   814   828     2    ga_13
  815   814   828     2    ga_13
  814   815   816     2    ga_15
  815   816   817     2    ga_27
  815   816   819     2    ga_27
  817   816   819     2    ga_27
  816   817   818     2    ga_25
  816   817   821     2    ga_27
  818   817   821     2    ga_25
  816   819   820     2    ga_25
  816   819   823     2    ga_27
  820   819   823     2    ga_25
  817   821   822     2    ga_25
  817   821   825     2    ga_27
  822   821   825     2    ga_25
  819   823   824     2    ga_25
  819   823   825     2    ga_27
  824   823   825     2    ga_25
  821   825   823     2    ga_27
  821   825   826     2    ga_27
  823   825   826     2    ga_27
  825   826   827     2    ga_12
  814   828   829     2    ga_30
  814   828   830     2    ga_19
  829   828   830     2    ga_33
  828   830   831     2    ga_32
  828   830   832     2    ga_31
  831   830   832     2    ga_18
  830   832   833     2    ga_13
  832   833   834     2    ga_30
  832   833   835     2    ga_19
  834   833   835     2    ga_33
  833   835   836     2    ga_32
  833   835   837     2    ga_31
  836   835   837     2    ga_18
  835   837   838     2    ga_13
  835   837   843     2    ga_13
  838   837   843     2    ga_13
  837   838   839     2    ga_15
  838   839   840     2    ga_15
  839   840   841     2    ga_22
  839   840   842     2    ga_22
  841   840   842     2    ga_38
  837   843   844     2    ga_30
  837   843   845     2    ga_19
  844   843   845     2    ga_33
  843   845   846     2    ga_32
  843   845   847     2    ga_31
  846   845   847     2    ga_18
  845   847   848     2    ga_13
  845   847   852     2    ga_13
  848   847   852     2    ga_13
  847   848   849     2    ga_15
  848   849   850     2    ga_16
  849   850   851     2    ga_4
  847   852   853     2    ga_30
  847   852   854     2    ga_19
  853   852   854     2    ga_33
  852   854   855     2    ga_32
  852   854   856     2    ga_31
  855   854   856     2    ga_18
  854   856   857     2    ga_13
  854   856   858     2    ga_13
  857   856   858     2    ga_13
  856   858   859     2    ga_30
  856   858   860     2    ga_19
  859   858   860     2    ga_33
  858   860   861     2    ga_32
  858   860   862     2    ga_31
  861   860   862     2    ga_18
  860   862   863     2    ga_13
  860   862   867     2    ga_13
  863   862   867     2    ga_13
  862   863   864     2    ga_15
  863   864   865     2    ga_22
  863   864   866     2    ga_22
  865   864   866     2    ga_38
  862   867   868     2    ga_30
  862   867   869     2    ga_19
  868   867   869     2    ga_33
  867   869   870     2    ga_32
  867   869   871     2    ga_31
  870   869   871     2    ga_18
  869   871   872     2    ga_13
  869   871   874     2    ga_13
  872   871   874     2    ga_13
  871   872   873     2    ga_16
  872   873   983     2 
  871   874   875     2    ga_30
  871   874   876     2    ga_19
  875   874   876     2    ga_33
  874   876   877     2    ga_32
  874   876   878     2    ga_31
  877   876   878     2    ga_18
  876   878   879     2    ga_13
  876   878   881     2    ga_13
  879   878   881     2    ga_13
  878   879   880     2    ga_16
  732   880   879     2 
  878   881   882     2    ga_30
  878   881   883     2    ga_19
  882   881   883     2    ga_33
  881   883   884     2    ga_32
  881   883   885     2    ga_31
  884   883   885     2    ga_18
  883   885   886     2    ga_13
  883   885   887     2    ga_13
  886   885   887     2    ga_13
  885   887   888     2    ga_30
  885   887   889     2    ga_19
  888   887   889     2    ga_33
  887   889   890     2    ga_32
  887   889   891     2    ga_31
  890   889   891     2    ga_18
  889   891   892     2    ga_13
  889   891   900     2    ga_13
  892   891   900     2    ga_13
  891   892   893     2    ga_15
  892   893   894     2    ga_15
  893   894   895     2    ga_15
  894   895   896     2    ga_15
  895   896   897     2    ga_11
  895   896   898     2    ga_11
  895   896   899     2    ga_11
  897   896   898     2    ga_10
  897   896   899     2    ga_10
  898   896   899     2    ga_10
  891   900   901     2    ga_30
  891   900   902     2    ga_19
  901   900   902     2    ga_33
  900   902   903     2    ga_32
  900   902   904     2    ga_31
  903   902   904     2    ga_18
  902   904   905     2    ga_13
  902   904   912     2    ga_13
  905   904   912     2    ga_13
  904   905   906     2    ga_15
  905   906   907     2    ga_15
  906   907   908     2    ga_30
  906   907   909     2    ga_19
  908   907   909     2    ga_33
  907   909   910     2    ga_23
  907   909   911     2    ga_23
  910   909   911     2    ga_24
  904   912   913     2    ga_30
  904   912   914     2    ga_19
  913   912   914     2    ga_33
  912   914   915     2    ga_32
  912   914   916     2    ga_31
  915   914   916     2    ga_18
  914   916   917     2    ga_13
  914   916   922     2    ga_13
  917   916   922     2    ga_13
  916   917   918     2    ga_15
  917   918   919     2    ga_15
  918   919   920     2    ga_22
  918   919   921     2    ga_22
  920   919   921     2    ga_38
  916   922   923     2    ga_30
  916   922   924     2    ga_19
  923   922   924     2    ga_33
  922   924   925     2    ga_31
  922   924   928     2    ga_31
  925   924   928     2    ga_21
  924   925   926     2    ga_13
  924   925   929     2    ga_13
  926   925   929     2    ga_13
  925   926   927     2    ga_13
  926   927   928     2    ga_13
  924   928   927     2    ga_13
  925   929   930     2    ga_30
  925   929   931     2    ga_19
  930   929   931     2    ga_33
  929   931   932     2    ga_32
  929   931   933     2    ga_31
  932   931   933     2    ga_18
  931   933   934     2    ga_13
  931   933   939     2    ga_13
  934   933   939     2    ga_13
  933   934   935     2    ga_15
  934   935   936     2    ga_15
  935   936   937     2    ga_22
  935   936   938     2    ga_22
  937   936   938     2    ga_38
  933   939   940     2    ga_30
  933   939   941     2    ga_19
  940   939   941     2    ga_33
  939   941   942     2    ga_32
  939   941   943     2    ga_31
  942   941   943     2    ga_18
  941   943   944     2    ga_13
  941   943   956     2    ga_13
  944   943   956     2    ga_13
  943   944   945     2    ga_15
  944   945   946     2    ga_15
  945   946   947     2    ga_13
  946   947   948     2    ga_20
  946   947   949     2    ga_33
  948   947   949     2    ga_23
  947   949   950     2    ga_28
  947   949   953     2    ga_28
  950   949   953     2    ga_28
  949   950   951     2    ga_23
  949   950   952     2    ga_23
  951   950   952     2    ga_24
  949   953   954     2    ga_23
  949   953   955     2    ga_23
  954   953   955     2    ga_24
  943   956   957     2    ga_30
  943   956   958     2    ga_19
  957   956   958     2    ga_33
  956   958   959     2    ga_32
  956   958   960     2    ga_31
  959   958   960     2    ga_18
  958   960   961     2    ga_13
  958   960   967     2    ga_13
  961   960   967     2    ga_13
  960   961   962     2    ga_15
  961   962   963     2    ga_30
  961   962   964     2    ga_19
  963   962   964     2    ga_33
  962   964   965     2    ga_23
  962   964   966     2    ga_23
  965   964   966     2    ga_24
  960   967   968     2    ga_30
  960   967   969     2    ga_19
  968   967   969     2    ga_33
  967   969   970     2    ga_32
  967   969   971     2    ga_31
  970   969   971     2    ga_18
  969   971   972     2    ga_13
  969   971   977     2    ga_13
  972   971   977     2    ga_13
  971   972   973     2    ga_15
  972   973   974     2    ga_15
  973   974   975     2    ga_22
  973   974   976     2    ga_22
  975   974   976     2    ga_38
  971   977   978     2    ga_30
  971   977   979     2    ga_19
  978   977   979     2    ga_33
  977   979   980     2    ga_32
  977   979   981     2    ga_31
  980   979   981     2    ga_18
  979   981   982     2    ga_13
  979   981   984     2    ga_13
  982   981   984     2    ga_13
  981   982   983     2    ga_16
  873   983   982     2 
  981   984   985     2    ga_30
  981   984   986     2    ga_19
  985   984   986     2    ga_33
  984   986   987     2    ga_32
  984   986   988     2    ga_31
  987   986   988     2    ga_18
  986   988   989     2    ga_13
  986   988  1001     2    ga_13
  989   988  1001     2    ga_13
  988   989   990     2    ga_15
  989   990   991     2    ga_27
  989   990   993     2    ga_27
  991   990   993     2    ga_27
  990   991   992     2    ga_25
  990   991   995     2    ga_27
  992   991   995     2    ga_25
  990   993   994     2    ga_25
  990   993   997     2    ga_27
  994   993   997     2    ga_25
  991   995   996     2    ga_25
  991   995   999     2    ga_27
  996   995   999     2    ga_25
  993   997   998     2    ga_25
  993   997   999     2    ga_27
  998   997   999     2    ga_25
  995   999   997     2    ga_27
  995   999  1000     2    ga_25
  997   999  1000     2    ga_25
  988  1001  1002     2    ga_30
  988  1001  1003     2    ga_19
 1002  1001  1003     2    ga_33
 1001  1003  1004     2    ga_32
 1001  1003  1005     2    ga_31
 1004  1003  1005     2    ga_18
 1003  1005  1006     2    ga_13
 1003  1005  1010     2    ga_13
 1006  1005  1010     2    ga_13
 1005  1006  1007     2    ga_15
 1006  1007  1008     2    ga_15
 1006  1007  1009     2    ga_15
 1008  1007  1009     2    ga_15
 1005  1010  1011     2    ga_30
 1005  1010  1012     2    ga_19
 1011  1010  1012     2    ga_33
 1010  1012  1013     2    ga_32
 1010  1012  1014     2    ga_31
 1013  1012  1014     2    ga_18
 1012  1014  1015     2    ga_13
 1012  1014  1022     2    ga_13
 1015  1014  1022     2    ga_13
 1014  1015  1016     2    ga_15
 1015  1016  1017     2    ga_15
 1016  1017  1018     2    ga_30
 1016  1017  1019     2    ga_19
 1018  1017  1019     2    ga_33
 1017  1019  1020     2    ga_23
 1017  1019  1021     2    ga_23
 1020  1019  1021     2    ga_24
 1014  1022  1023     2    ga_30
 1014  1022  1024     2    ga_19
 1023  1022  1024     2    ga_33
 1022  1024  1025     2    ga_32
 1022  1024  1026     2    ga_31
 1025  1024  1026     2    ga_18
 1024  1026  1027     2    ga_13
 1024  1026  1036     2    ga_13
 1027  1026  1036     2    ga_13
 1026  1027  1028     2    ga_15
 1027  1028  1029     2    ga_37
 1027  1028  1031     2    ga_37
 1029  1028  1031     2    ga_7
 1028  1029  1030     2    ga_36
 1028  1029  1033     2    ga_7
 1030  1029  1033     2    ga_36
 1028  1031  1032     2    ga_36
 1028  1031  1035     2    ga_7
 1032  1031  1035     2    ga_36
 1029  1033  1034     2    ga_36
 1029  1033  1035     2    ga_7
 1034  1033  1035     2    ga_36
 1031  1035  1033     2    ga_7
 1026  1036  1037     2    ga_30
 1026  1036  1038     2    ga_19
 1037  1036  1038     2    ga_33
 1036  1038  1039     2    ga_32
 1036  1038  1040     2    ga_31
 1039  1038  1040     2    ga_18
 1038  1040  1041     2    ga_13
 1038  1040  1049     2    ga_13
 1041  1040  1049     2    ga_13
 1040  1041  1042     2    ga_15
 1041  1042  1043     2    ga_15
 1042  1043  1044     2    ga_15
 1043  1044  1045     2    ga_15
 1044  1045  1046     2    ga_11
 1044  1045  1047     2    ga_11
 1044  1045  1048     2    ga_11
 1046  1045  1047     2    ga_10
 1046  1045  1048     2    ga_10
 1047  1045  1048     2    ga_10
 1040  1049  1050     2    ga_30
 1040  1049  1051     2    ga_19
 1050  1049  1051     2    ga_33
 1049  1051  1052     2    ga_32
 1049  1051  1053     2    ga_31
 1052  1051  1053     2    ga_18
 1051  1053  1054     2    ga_13
 1051  1053  1058     2    ga_13
 1054  1053  1058     2    ga_13
 1053  1054  1055     2    ga_15
 1054  1055  1056     2    ga_22
 1054  1055  1057     2    ga_22
 1056  1055  1057     2    ga_38
 1053  1058  1059     2    ga_30
 1053  1058  1060     2    ga_19
 1059  1058  1060     2    ga_33
 1058  1060  1061     2    ga_32
 1058  1060  1062     2    ga_31
 1061  1060  1062     2    ga_18
 1060  1062  1063     2    ga_13
 1060  1062  1067     2    ga_13
 1063  1062  1067     2    ga_13
 1062  1063  1064     2    ga_15
 1063  1064  1065     2    ga_22
 1063  1064  1066     2    ga_22
 1065  1064  1066     2    ga_38
 1062  1067  1068     2    ga_30
 1062  1067  1069     2    ga_19
 1068  1067  1069     2    ga_33
 1067  1069  1070     2    ga_32
 1067  1069  1071     2    ga_31
 1070  1069  1071     2    ga_18
 1069  1071  1072     2    ga_13
 1069  1071  1078     2    ga_13
 1072  1071  1078     2    ga_13
 1071  1072  1073     2    ga_15
 1072  1073  1074     2    ga_30
 1072  1073  1075     2    ga_19
 1074  1073  1075     2    ga_33
 1073  1075  1076     2    ga_23
 1073  1075  1077     2    ga_23
 1076  1075  1077     2    ga_24
 1071  1078  1079     2    ga_30
 1071  1078  1080     2    ga_19
 1079  1078  1080     2    ga_33
 1078  1080  1081     2    ga_31
 1078  1080  1084     2    ga_31
 1081  1080  1084     2    ga_21
 1080  1081  1082     2    ga_13
 1080  1081  1085     2    ga_13
 1082  1081  1085     2    ga_13
 1081  1082  1083     2    ga_13
 1082  1083  1084     2    ga_13
 1080  1084  1083     2    ga_13
 1081  1085  1086     2    ga_30
 1081  1085  1087     2    ga_19
 1086  1085  1087     2    ga_33
 1085  1087  1088     2    ga_32
 1085  1087  1089     2    ga_31
 1088  1087  1089     2    ga_18
 1087  1089  1090     2    ga_13
 1087  1089  1096     2    ga_13
 1090  1089  1096     2    ga_13
 1089  1090  1091     2    ga_15
 1090  1091  1092     2    ga_30
 1090  1091  1093     2    ga_19
 1092  1091  1093     2    ga_33
 1091  1093  1094     2    ga_23
 1091  1093  1095     2    ga_23
 1094  1093  1095     2    ga_24
 1089  1096  1097     2    ga_30
 1089  1096  1098     2    ga_19
 1097  1096  1098     2    ga_33
 1096  1098  1099     2    ga_32
 1096  1098  1100     2    ga_31
 1099  1098  1100     2    ga_18
 1098  1100  1101     2    ga_13
 1098  1100  1105     2    ga_13
 1101  1100  1105     2    ga_13
 1100  1101  1102     2    ga_15
 1101  1102  1103     2    ga_15
 1101  1102  1104     2    ga_15
 1103  1102  1104     2    ga_15
 1100  1105  1106     2    ga_30
 1100  1105  1107     2    ga_19
 1106  1105  1107     2    ga_33
 1105  1107  1108     2    ga_31
 1105  1107  1111     2    ga_31
 1108  1107  1111     2    ga_21
 1107  1108  1109     2    ga_13
 1107  1108  1112     2    ga_13
 1109  1108  1112     2    ga_13
 1108  1109  1110     2    ga_13
 1109  1110  1111     2    ga_13
 1107  1111  1110     2    ga_13
 1108  1112  1113     2    ga_30
 1108  1112  1114     2    ga_19
 1113  1112  1114     2    ga_33
 1112  1114  1115     2    ga_32
 1112  1114  1116     2    ga_31
 1115  1114  1116     2    ga_18
 1114  1116  1117     2    ga_13
 1114  1116  1129     2    ga_13
 1117  1116  1129     2    ga_13
 1116  1117  1118     2    ga_15
 1117  1118  1119     2    ga_15
 1118  1119  1120     2    ga_13
 1119  1120  1121     2    ga_20
 1119  1120  1122     2    ga_33
 1121  1120  1122     2    ga_23
 1120  1122  1123     2    ga_28
 1120  1122  1126     2    ga_28
 1123  1122  1126     2    ga_28
 1122  1123  1124     2    ga_23
 1122  1123  1125     2    ga_23
 1124  1123  1125     2    ga_24
 1122  1126  1127     2    ga_23
 1122  1126  1128     2    ga_23
 1127  1126  1128     2    ga_24
 1116  1129  1130     2    ga_30
 1116  1129  1131     2    ga_19
 1130  1129  1131     2    ga_33
 1129  1131  1132     2    ga_32
 1129  1131  1133     2    ga_31
 1132  1131  1133     2    ga_18
 1131  1133  1134     2    ga_13
 1131  1133  1138     2    ga_13
 1134  1133  1138     2    ga_13
 1133  1134  1135     2    ga_15
 1134  1135  1136     2    ga_15
 1134  1135  1137     2    ga_15
 1136  1135  1137     2    ga_15
 1133  1138  1139     2    ga_30
 1133  1138  1140     2    ga_19
 1139  1138  1140     2    ga_33
 1138  1140  1141     2    ga_32
 1138  1140  1142     2    ga_31
 1141  1140  1142     2    ga_18
 1140  1142  1143     2    ga_13
 1140  1142  1146     2    ga_13
 1143  1142  1146     2    ga_13
 1142  1143  1144     2    ga_15
 1142  1143  1145     2    ga_15
 1144  1143  1145     2    ga_15
 1142  1146  1147     2    ga_30
 1142  1146  1148     2    ga_19
 1147  1146  1148     2    ga_33
 1146  1148  1149     2    ga_32
 1146  1148  1150     2    ga_31
 1149  1148  1150     2    ga_18
 1148  1150  1151     2    ga_13
 1148  1150  1163     2    ga_13
 1151  1150  1163     2    ga_13
 1150  1151  1152     2    ga_15
 1151  1152  1153     2    ga_15
 1152  1153  1154     2    ga_13
 1153  1154  1155     2    ga_20
 1153  1154  1156     2    ga_33
 1155  1154  1156     2    ga_23
 1154  1156  1157     2    ga_28
 1154  1156  1160     2    ga_28
 1157  1156  1160     2    ga_28
 1156  1157  1158     2    ga_23
 1156  1157  1159     2    ga_23
 1158  1157  1159     2    ga_24
 1156  1160  1161     2    ga_23
 1156  1160  1162     2    ga_23
 1161  1160  1162     2    ga_24
 1150  1163  1164     2    ga_30
 1150  1163  1165     2    ga_19
 1164  1163  1165     2    ga_33
 1163  1165  1166     2    ga_31
 1163  1165  1169     2    ga_31
 1166  1165  1169     2    ga_21
 1165  1166  1167     2    ga_13
 1165  1166  1170     2    ga_13
 1167  1166  1170     2    ga_13
 1166  1167  1168     2    ga_13
 1167  1168  1169     2    ga_13
 1165  1169  1168     2    ga_13
 1166  1170  1171     2    ga_30
 1166  1170  1172     2    ga_19
 1171  1170  1172     2    ga_33
 1170  1172  1173     2    ga_32
 1170  1172  1174     2    ga_31
 1173  1172  1174     2    ga_18
 1172  1174  1175     2    ga_13
 1172  1174  1180     2    ga_13
 1175  1174  1180     2    ga_13
 1174  1175  1176     2    ga_15
 1175  1176  1177     2    ga_15
 1176  1177  1178     2    ga_22
 1176  1177  1179     2    ga_22
 1178  1177  1179     2    ga_38
 1174  1180  1181     2    ga_30
 1174  1180  1182     2    ga_19
 1181  1180  1182     2    ga_33
 1180  1182  1183     2    ga_32
 1180  1182  1184     2    ga_31
 1183  1182  1184     2    ga_18
 1182  1184  1185     2    ga_13
 1182  1184  1188     2    ga_13
 1185  1184  1188     2    ga_13
 1184  1185  1186     2    ga_15
 1184  1185  1187     2    ga_15
 1186  1185  1187     2    ga_15
 1184  1188  1189     2    ga_30
 1184  1188  1190     2    ga_19
 1189  1188  1190     2    ga_33
 1188  1190  1191     2    ga_32
 1188  1190  1192     2    ga_31
 1191  1190  1192     2    ga_18
 1190  1192  1193     2    ga_13
 1190  1192  1197     2    ga_13
 1193  1192  1197     2    ga_13
 1192  1193  1194     2    ga_15
 1193  1194  1195     2    ga_22
 1193  1194  1196     2    ga_22
 1195  1194  1196     2    ga_38
 1192  1197  1198     2    ga_30
 1192  1197  1199     2    ga_19
 1198  1197  1199     2    ga_33
 1197  1199  1200     2    ga_32
 1197  1199  1201     2    ga_31
 1200  1199  1201     2    ga_18
 1199  1201  1202     2    ga_13
 1199  1201  1205     2    ga_13
 1202  1201  1205     2    ga_13
 1201  1202  1203     2    ga_15
 1201  1202  1204     2    ga_15
 1203  1202  1204     2    ga_15
 1201  1205  1206     2    ga_30
 1201  1205  1207     2    ga_19
 1206  1205  1207     2    ga_33
 1205  1207  1208     2    ga_32
 1205  1207  1209     2    ga_31
 1208  1207  1209     2    ga_18
 1207  1209  1210     2    ga_13
 1207  1209  1214     2    ga_13
 1210  1209  1214     2    ga_13
 1209  1210  1211     2    ga_15
 1210  1211  1212     2    ga_16
 1211  1212  1213     2    ga_4
 1209  1214  1215     2    ga_30
 1209  1214  1216     2    ga_19
 1215  1214  1216     2    ga_33
 1214  1216  1217     2    ga_32
 1214  1216  1218     2    ga_31
 1217  1216  1218     2    ga_18
 1216  1218  1219     2    ga_13
 1216  1218  1221     2    ga_13
 1219  1218  1221     2    ga_13
 1218  1219  1220     2    ga_16
 1219  1220  1748     2 
 1218  1221  1222     2    ga_30
 1218  1221  1223     2    ga_19
 1222  1221  1223     2    ga_33
 1221  1223  1224     2    ga_32
 1221  1223  1225     2    ga_31
 1224  1223  1225     2    ga_18
 1223  1225  1226     2    ga_13
 1223  1225  1230     2    ga_13
 1226  1225  1230     2    ga_13
 1225  1226  1227     2    ga_13
 1225  1226  1229     2    ga_15
 1227  1226  1229     2    ga_15
 1226  1227  1228     2    ga_12
 1225  1230  1231     2    ga_30
 1225  1230  1232     2    ga_19
 1231  1230  1232     2    ga_33
 1230  1232  1233     2    ga_32
 1230  1232  1234     2    ga_31
 1233  1232  1234     2    ga_18
 1232  1234  1235     2    ga_13
 1232  1234  1236     2    ga_13
 1235  1234  1236     2    ga_13
 1234  1236  1237     2    ga_30
 1234  1236  1238     2    ga_19
 1237  1236  1238     2    ga_33
 1236  1238  1239     2    ga_32
 1236  1238  1240     2    ga_31
 1239  1238  1240     2    ga_18
 1238  1240  1241     2    ga_13
 1238  1240  1253     2    ga_13
 1241  1240  1253     2    ga_13
 1240  1241  1242     2    ga_15
 1241  1242  1243     2    ga_27
 1241  1242  1245     2    ga_27
 1243  1242  1245     2    ga_27
 1242  1243  1244     2    ga_25
 1242  1243  1247     2    ga_27
 1244  1243  1247     2    ga_25
 1242  1245  1246     2    ga_25
 1242  1245  1249     2    ga_27
 1246  1245  1249     2    ga_25
 1243  1247  1248     2    ga_25
 1243  1247  1251     2    ga_27
 1248  1247  1251     2    ga_25
 1245  1249  1250     2    ga_25
 1245  1249  1251     2    ga_27
 1250  1249  1251     2    ga_25
 1247  1251  1249     2    ga_27
 1247  1251  1252     2    ga_25
 1249  1251  1252     2    ga_25
 1240  1253  1254     2    ga_30
 1240  1253  1255     2    ga_19
 1254  1253  1255     2    ga_33
 1253  1255  1256     2    ga_32
 1253  1255  1257     2    ga_31
 1256  1255  1257     2    ga_18
 1255  1257  1258     2    ga_13
 1255  1257  1267     2    ga_13
 1258  1257  1267     2    ga_13
 1257  1258  1259     2    ga_15
 1258  1259  1260     2    ga_37
 1258  1259  1262     2    ga_37
 1260  1259  1262     2    ga_7
 1259  1260  1261     2    ga_36
 1259  1260  1264     2    ga_7
 1261  1260  1264     2    ga_36
 1259  1262  1263     2    ga_36
 1259  1262  1266     2    ga_7
 1263  1262  1266     2    ga_36
 1260  1264  1265     2    ga_36
 1260  1264  1266     2    ga_7
 1265  1264  1266     2    ga_36
 1262  1266  1264     2    ga_7
 1257  1267  1268     2    ga_30
 1257  1267  1269     2    ga_19
 1268  1267  1269     2    ga_33
 1267  1269  1270     2    ga_32
 1267  1269  1271     2    ga_31
 1270  1269  1271     2    ga_18
 1269  1271  1272     2    ga_13
 1269  1271  1276     2    ga_13
 1272  1271  1276     2    ga_13
 1271  1272  1273     2    ga_15
 1272  1273  1274     2    ga_22
 1272  1273  1275     2    ga_22
 1274  1273  1275     2    ga_38
 1271  1276  1277     2    ga_30
 1271  1276  1278     2    ga_19
 1277  1276  1278     2    ga_33
 1276  1278  1279     2    ga_32
 1276  1278  1280     2    ga_31
 1279  1278  1280     2    ga_18
 1278  1280  1281     2    ga_13
 1278  1280  1287     2    ga_13
 1281  1280  1287     2    ga_13
 1280  1281  1282     2    ga_15
 1281  1282  1283     2    ga_30
 1281  1282  1284     2    ga_19
 1283  1282  1284     2    ga_33
 1282  1284  1285     2    ga_23
 1282  1284  1286     2    ga_23
 1285  1284  1286     2    ga_24
 1280  1287  1288     2    ga_30
 1280  1287  1289     2    ga_19
 1288  1287  1289     2    ga_33
 1287  1289  1290     2    ga_32
 1287  1289  1291     2    ga_31
 1290  1289  1291     2    ga_18
 1289  1291  1292     2    ga_13
 1289  1291  1297     2    ga_13
 1292  1291  1297     2    ga_13
 1291  1292  1293     2    ga_15
 1292  1293  1294     2    ga_15
 1293  1294  1295     2    ga_22
 1293  1294  1296     2    ga_22
 1295  1294  1296     2    ga_38
 1291  1297  1298     2    ga_30
 1291  1297  1299     2    ga_19
 1298  1297  1299     2    ga_33
 1297  1299  1300     2    ga_32
 1297  1299  1301     2    ga_31
 1300  1299  1301     2    ga_18
 1299  1301  1302     2    ga_13
 1299  1301  1307     2    ga_13
 1302  1301  1307     2    ga_13
 1301  1302  1303     2    ga_15
 1302  1303  1304     2    ga_15
 1303  1304  1305     2    ga_22
 1303  1304  1306     2    ga_22
 1305  1304  1306     2    ga_38
 1301  1307  1308     2    ga_30
 1301  1307  1309     2    ga_19
 1308  1307  1309     2    ga_33
 1307  1309  1310     2    ga_32
 1307  1309  1311     2    ga_31
 1310  1309  1311     2    ga_18
 1309  1311  1312     2    ga_13
 1309  1311  1316     2    ga_13
 1312  1311  1316     2    ga_13
 1311  1312  1313     2    ga_13
 1311  1312  1315     2    ga_15
 1313  1312  1315     2    ga_15
 1312  1313  1314     2    ga_12
 1311  1316  1317     2    ga_30
 1311  1316  1318     2    ga_19
 1317  1316  1318     2    ga_33
 1316  1318  1319     2    ga_32
 1316  1318  1320     2    ga_31
 1319  1318  1320     2    ga_18
 1318  1320  1321     2    ga_13
 1318  1320  1333     2    ga_13
 1321  1320  1333     2    ga_13
 1320  1321  1322     2    ga_15
 1321  1322  1323     2    ga_27
 1321  1322  1325     2    ga_27
 1323  1322  1325     2    ga_27
 1322  1323  1324     2    ga_25
 1322  1323  1327     2    ga_27
 1324  1323  1327     2    ga_25
 1322  1325  1326     2    ga_25
 1322  1325  1329     2    ga_27
 1326  1325  1329     2    ga_25
 1323  1327  1328     2    ga_25
 1323  1327  1331     2    ga_27
 1328  1327  1331     2    ga_25
 1325  1329  1330     2    ga_25
 1325  1329  1331     2    ga_27
 1330  1329  1331     2    ga_25
 1327  1331  1329     2    ga_27
 1327  1331  1332     2    ga_25
 1329  1331  1332     2    ga_25
 1320  1333  1334     2    ga_30
 1320  1333  1335     2    ga_19
 1334  1333  1335     2    ga_33
 1333  1335  1336     2    ga_32
 1333  1335  1337     2    ga_31
 1336  1335  1337     2    ga_18
 1335  1337  1338     2    ga_13
 1335  1337  1342     2    ga_13
 1338  1337  1342     2    ga_13
 1337  1338  1339     2    ga_15
 1338  1339  1340     2    ga_15
 1338  1339  1341     2    ga_15
 1340  1339  1341     2    ga_15
 1337  1342  1343     2    ga_30
 1337  1342  1344     2    ga_19
 1343  1342  1344     2    ga_33
 1342  1344  1345     2    ga_32
 1342  1344  1346     2    ga_31
 1345  1344  1346     2    ga_18
 1344  1346  1347     2    ga_13
 1344  1346  1355     2    ga_13
 1347  1346  1355     2    ga_13
 1346  1347  1348     2    ga_15
 1347  1348  1349     2    ga_15
 1348  1349  1350     2    ga_15
 1349  1350  1351     2    ga_15
 1350  1351  1352     2    ga_11
 1350  1351  1353     2    ga_11
 1350  1351  1354     2    ga_11
 1352  1351  1353     2    ga_10
 1352  1351  1354     2    ga_10
 1353  1351  1354     2    ga_10
 1346  1355  1356     2    ga_30
 1346  1355  1357     2    ga_19
 1356  1355  1357     2    ga_33
 1355  1357  1358     2    ga_32
 1355  1357  1359     2    ga_31
 1358  1357  1359     2    ga_18
 1357  1359  1360     2    ga_13
 1357  1359  1368     2    ga_13
 1360  1359  1368     2    ga_13
 1359  1360  1361     2    ga_15
 1360  1361  1362     2    ga_15
 1361  1362  1363     2    ga_15
 1362  1363  1364     2    ga_15
 1363  1364  1365     2    ga_11
 1363  1364  1366     2    ga_11
 1363  1364  1367     2    ga_11
 1365  1364  1366     2    ga_10
 1365  1364  1367     2    ga_10
 1366  1364  1367     2    ga_10
 1359  1368  1369     2    ga_30
 1359  1368  1370     2    ga_19
 1369  1368  1370     2    ga_33
 1368  1370  1371     2    ga_32
 1368  1370  1372     2    ga_31
 1371  1370  1372     2    ga_18
 1370  1372  1373     2    ga_13
 1370  1372  1386     2    ga_13
 1373  1372  1386     2    ga_13
 1372  1373  1374     2    ga_15
 1373  1374  1375     2    ga_27
 1373  1374  1377     2    ga_27
 1375  1374  1377     2    ga_27
 1374  1375  1376     2    ga_25
 1374  1375  1379     2    ga_27
 1376  1375  1379     2    ga_25
 1374  1377  1378     2    ga_25
 1374  1377  1381     2    ga_27
 1378  1377  1381     2    ga_25
 1375  1379  1380     2    ga_25
 1375  1379  1383     2    ga_27
 1380  1379  1383     2    ga_25
 1377  1381  1382     2    ga_25
 1377  1381  1383     2    ga_27
 1382  1381  1383     2    ga_25
 1379  1383  1381     2    ga_27
 1379  1383  1384     2    ga_27
 1381  1383  1384     2    ga_27
 1383  1384  1385     2    ga_12
 1372  1386  1387     2    ga_30
 1372  1386  1388     2    ga_19
 1387  1386  1388     2    ga_33
 1386  1388  1389     2    ga_32
 1386  1388  1390     2    ga_31
 1389  1388  1390     2    ga_18
 1388  1390  1391     2    ga_13
 1388  1390  1395     2    ga_13
 1391  1390  1395     2    ga_13
 1390  1391  1392     2    ga_15
 1391  1392  1393     2    ga_15
 1391  1392  1394     2    ga_15
 1393  1392  1394     2    ga_15
 1390  1395  1396     2    ga_30
 1390  1395  1397     2    ga_19
 1396  1395  1397     2    ga_33
 1395  1397  1398     2    ga_32
 1395  1397  1399     2    ga_31
 1398  1397  1399     2    ga_18
 1397  1399  1400     2    ga_13
 1397  1399  1413     2    ga_13
 1400  1399  1413     2    ga_13
 1399  1400  1401     2    ga_15
 1400  1401  1402     2    ga_27
 1400  1401  1404     2    ga_27
 1402  1401  1404     2    ga_27
 1401  1402  1403     2    ga_25
 1401  1402  1406     2    ga_27
 1403  1402  1406     2    ga_25
 1401  1404  1405     2    ga_25
 1401  1404  1408     2    ga_27
 1405  1404  1408     2    ga_25
 1402  1406  1407     2    ga_25
 1402  1406  1410     2    ga_27
 1407  1406  1410     2    ga_25
 1404  1408  1409     2    ga_25
 1404  1408  1410     2    ga_27
 1409  1408  1410     2    ga_25
 1406  1410  1408     2    ga_27
 1406  1410  1411     2    ga_27
 1408  1410  1411     2    ga_27
 1410  1411  1412     2    ga_12
 1399  1413  1414     2    ga_30
 1399  1413  1415     2    ga_19
 1414  1413  1415     2    ga_33
 1413  1415  1416     2    ga_32
 1413  1415  1417     2    ga_31
 1416  1415  1417     2    ga_18
 1415  1417  1418     2    ga_13
 1415  1417  1423     2    ga_13
 1418  1417  1423     2    ga_13
 1417  1418  1419     2    ga_15
 1418  1419  1420     2    ga_15
 1419  1420  1421     2    ga_22
 1419  1420  1422     2    ga_22
 1421  1420  1422     2    ga_38
 1417  1423  1424     2    ga_30
 1417  1423  1425     2    ga_19
 1424  1423  1425     2    ga_33
 1423  1425  1426     2    ga_32
 1423  1425  1427     2    ga_31
 1426  1425  1427     2    ga_18
 1425  1427  1428     2    ga_13
 1425  1427  1432     2    ga_13
 1428  1427  1432     2    ga_13
 1427  1428  1429     2    ga_15
 1427  1428  1430     2    ga_15
 1429  1428  1430     2    ga_15
 1428  1429  1431     2    ga_15
 1427  1432  1433     2    ga_30
 1427  1432  1434     2    ga_19
 1433  1432  1434     2    ga_33
 1432  1434  1435     2    ga_32
 1432  1434  1436     2    ga_31
 1435  1434  1436     2    ga_18
 1434  1436  1437     2    ga_13
 1434  1436  1438     2    ga_13
 1437  1436  1438     2    ga_13
 1436  1438  1439     2    ga_30
 1436  1438  1440     2    ga_19
 1439  1438  1440     2    ga_33
 1438  1440  1441     2    ga_32
 1438  1440  1442     2    ga_31
 1441  1440  1442     2    ga_18
 1440  1442  1443     2    ga_13
 1440  1442  1455     2    ga_13
 1443  1442  1455     2    ga_13
 1442  1443  1444     2    ga_15
 1443  1444  1445     2    ga_15
 1444  1445  1446     2    ga_13
 1445  1446  1447     2    ga_20
 1445  1446  1448     2    ga_33
 1447  1446  1448     2    ga_23
 1446  1448  1449     2    ga_28
 1446  1448  1452     2    ga_28
 1449  1448  1452     2    ga_28
 1448  1449  1450     2    ga_23
 1448  1449  1451     2    ga_23
 1450  1449  1451     2    ga_24
 1448  1452  1453     2    ga_23
 1448  1452  1454     2    ga_23
 1453  1452  1454     2    ga_24
 1442  1455  1456     2    ga_30
 1442  1455  1457     2    ga_19
 1456  1455  1457     2    ga_33
 1455  1457  1458     2    ga_32
 1455  1457  1459     2    ga_31
 1458  1457  1459     2    ga_18
 1457  1459  1460     2    ga_13
 1457  1459  1472     2    ga_13
 1460  1459  1472     2    ga_13
 1459  1460  1461     2    ga_15
 1460  1461  1462     2    ga_15
 1461  1462  1463     2    ga_13
 1462  1463  1464     2    ga_20
 1462  1463  1465     2    ga_33
 1464  1463  1465     2    ga_23
 1463  1465  1466     2    ga_28
 1463  1465  1469     2    ga_28
 1466  1465  1469     2    ga_28
 1465  1466  1467     2    ga_23
 1465  1466  1468     2    ga_23
 1467  1466  1468     2    ga_24
 1465  1469  1470     2    ga_23
 1465  1469  1471     2    ga_23
 1470  1469  1471     2    ga_24
 1459  1472  1473     2    ga_30
 1459  1472  1474     2    ga_19
 1473  1472  1474     2    ga_33
 1472  1474  1475     2    ga_32
 1472  1474  1476     2    ga_31
 1475  1474  1476     2    ga_18
 1474  1476  1477     2    ga_13
 1474  1476  1486     2    ga_13
 1477  1476  1486     2    ga_13
 1476  1477  1478     2    ga_15
 1477  1478  1479     2    ga_37
 1477  1478  1481     2    ga_37
 1479  1478  1481     2    ga_7
 1478  1479  1480     2    ga_36
 1478  1479  1483     2    ga_7
 1480  1479  1483     2    ga_36
 1478  1481  1482     2    ga_36
 1478  1481  1485     2    ga_7
 1482  1481  1485     2    ga_36
 1479  1483  1484     2    ga_36
 1479  1483  1485     2    ga_7
 1484  1483  1485     2    ga_36
 1481  1485  1483     2    ga_7
 1476  1486  1487     2    ga_30
 1476  1486  1488     2    ga_19
 1487  1486  1488     2    ga_33
 1486  1488  1489     2    ga_31
 1486  1488  1492     2    ga_31
 1489  1488  1492     2    ga_21
 1488  1489  1490     2    ga_13
 1488  1489  1493     2    ga_13
 1490  1489  1493     2    ga_13
 1489  1490  1491     2    ga_13
 1490  1491  1492     2    ga_13
 1488  1492  1491     2    ga_13
 1489  1493  1494     2    ga_30
 1489  1493  1495     2    ga_19
 1494  1493  1495     2    ga_33
 1493  1495  1496     2    ga_32
 1493  1495  1497     2    ga_31
 1496  1495  1497     2    ga_18
 1495  1497  1498     2    ga_13
 1495  1497  1511     2    ga_13
 1498  1497  1511     2    ga_13
 1497  1498  1499     2    ga_15
 1498  1499  1500     2    ga_27
 1498  1499  1502     2    ga_27
 1500  1499  1502     2    ga_27
 1499  1500  1501     2    ga_25
 1499  1500  1504     2    ga_27
 1501  1500  1504     2    ga_25
 1499  1502  1503     2    ga_25
 1499  1502  1506     2    ga_27
 1503  1502  1506     2    ga_25
 1500  1504  1505     2    ga_25
 1500  1504  1508     2    ga_27
 1505  1504  1508     2    ga_25
 1502  1506  1507     2    ga_25
 1502  1506  1508     2    ga_27
 1507  1506  1508     2    ga_25
 1504  1508  1506     2    ga_27
 1504  1508  1509     2    ga_27
 1506  1508  1509     2    ga_27
 1508  1509  1510     2    ga_12
 1497  1511  1512     2    ga_30
 1497  1511  1513     2    ga_19
 1512  1511  1513     2    ga_33
 1511  1513  1514     2    ga_32
 1511  1513  1515     2    ga_31
 1514  1513  1515     2    ga_18
 1513  1515  1516     2    ga_13
 1513  1515  1528     2    ga_13
 1516  1515  1528     2    ga_13
 1515  1516  1517     2    ga_15
 1516  1517  1518     2    ga_27
 1516  1517  1520     2    ga_27
 1518  1517  1520     2    ga_27
 1517  1518  1519     2    ga_25
 1517  1518  1522     2    ga_27
 1519  1518  1522     2    ga_25
 1517  1520  1521     2    ga_25
 1517  1520  1524     2    ga_27
 1521  1520  1524     2    ga_25
 1518  1522  1523     2    ga_25
 1518  1522  1526     2    ga_27
 1523  1522  1526     2    ga_25
 1520  1524  1525     2    ga_25
 1520  1524  1526     2    ga_27
 1525  1524  1526     2    ga_25
 1522  1526  1524     2    ga_27
 1522  1526  1527     2    ga_25
 1524  1526  1527     2    ga_25
 1515  1528  1529     2    ga_30
 1515  1528  1530     2    ga_19
 1529  1528  1530     2    ga_33
 1528  1530  1531     2    ga_32
 1528  1530  1532     2    ga_31
 1531  1530  1532     2    ga_18
 1530  1532  1533     2    ga_13
 1530  1532  1546     2    ga_13
 1533  1532  1546     2    ga_13
 1532  1533  1534     2    ga_15
 1533  1534  1535     2    ga_27
 1533  1534  1537     2    ga_27
 1535  1534  1537     2    ga_27
 1534  1535  1536     2    ga_25
 1534  1535  1539     2    ga_27
 1536  1535  1539     2    ga_25
 1534  1537  1538     2    ga_25
 1534  1537  1541     2    ga_27
 1538  1537  1541     2    ga_25
 1535  1539  1540     2    ga_25
 1535  1539  1543     2    ga_27
 1540  1539  1543     2    ga_25
 1537  1541  1542     2    ga_25
 1537  1541  1543     2    ga_27
 1542  1541  1543     2    ga_25
 1539  1543  1541     2    ga_27
 1539  1543  1544     2    ga_27
 1541  1543  1544     2    ga_27
 1543  1544  1545     2    ga_12
 1532  1546  1547     2    ga_30
 1532  1546  1548     2    ga_19
 1547  1546  1548     2    ga_33
 1546  1548  1549     2    ga_32
 1546  1548  1550     2    ga_31
 1549  1548  1550     2    ga_18
 1548  1550  1551     2    ga_13
 1548  1550  1552     2    ga_13
 1551  1550  1552     2    ga_13
 1550  1552  1553     2    ga_30
 1550  1552  1554     2    ga_19
 1553  1552  1554     2    ga_33
 1552  1554  1555     2    ga_31
 1552  1554  1558     2    ga_31
 1555  1554  1558     2    ga_21
 1554  1555  1556     2    ga_13
 1554  1555  1559     2    ga_13
 1556  1555  1559     2    ga_13
 1555  1556  1557     2    ga_13
 1556  1557  1558     2    ga_13
 1554  1558  1557     2    ga_13
 1555  1559  1560     2    ga_30
 1555  1559  1561     2    ga_19
 1560  1559  1561     2    ga_33
 1559  1561  1562     2    ga_32
 1559  1561  1563     2    ga_31
 1562  1561  1563     2    ga_18
 1561  1563  1564     2    ga_13
 1561  1563  1569     2    ga_13
 1564  1563  1569     2    ga_13
 1563  1564  1565     2    ga_15
 1564  1565  1566     2    ga_15
 1565  1566  1567     2    ga_22
 1565  1566  1568     2    ga_22
 1567  1566  1568     2    ga_38
 1563  1569  1570     2    ga_30
 1563  1569  1571     2    ga_19
 1570  1569  1571     2    ga_33
 1569  1571  1572     2    ga_32
 1569  1571  1573     2    ga_31
 1572  1571  1573     2    ga_18
 1571  1573  1574     2    ga_13
 1571  1573  1578     2    ga_13
 1574  1573  1578     2    ga_13
 1573  1574  1575     2    ga_15
 1574  1575  1576     2    ga_15
 1574  1575  1577     2    ga_15
 1576  1575  1577     2    ga_15
 1573  1578  1579     2    ga_30
 1573  1578  1580     2    ga_19
 1579  1578  1580     2    ga_33
 1578  1580  1581     2    ga_32
 1578  1580  1582     2    ga_31
 1581  1580  1582     2    ga_18
 1580  1582  1583     2    ga_13
 1580  1582  1587     2    ga_13
 1583  1582  1587     2    ga_13
 1582  1583  1584     2    ga_15
 1583  1584  1585     2    ga_15
 1583  1584  1586     2    ga_15
 1585  1584  1586     2    ga_15
 1582  1587  1588     2    ga_30
 1582  1587  1589     2    ga_19
 1588  1587  1589     2    ga_33
 1587  1589  1590     2    ga_32
 1587  1589  1591     2    ga_31
 1590  1589  1591     2    ga_18
 1589  1591  1592     2    ga_13
 1589  1591  1604     2    ga_13
 1592  1591  1604     2    ga_13
 1591  1592  1593     2    ga_15
 1592  1593  1594     2    ga_27
 1592  1593  1596     2    ga_27
 1594  1593  1596     2    ga_27
 1593  1594  1595     2    ga_25
 1593  1594  1598     2    ga_27
 1595  1594  1598     2    ga_25
 1593  1596  1597     2    ga_25
 1593  1596  1600     2    ga_27
 1597  1596  1600     2    ga_25
 1594  1598  1599     2    ga_25
 1594  1598  1602     2    ga_27
 1599  1598  1602     2    ga_25
 1596  1600  1601     2    ga_25
 1596  1600  1602     2    ga_27
 1601  1600  1602     2    ga_25
 1598  1602  1600     2    ga_27
 1598  1602  1603     2    ga_25
 1600  1602  1603     2    ga_25
 1591  1604  1605     2    ga_30
 1591  1604  1606     2    ga_19
 1605  1604  1606     2    ga_33
 1604  1606  1607     2    ga_32
 1604  1606  1608     2    ga_31
 1607  1606  1608     2    ga_18
 1606  1608  1609     2    ga_13
 1606  1608  1621     2    ga_13
 1609  1608  1621     2    ga_13
 1608  1609  1610     2    ga_15
 1609  1610  1611     2    ga_27
 1609  1610  1613     2    ga_27
 1611  1610  1613     2    ga_27
 1610  1611  1612     2    ga_25
 1610  1611  1615     2    ga_27
 1612  1611  1615     2    ga_25
 1610  1613  1614     2    ga_25
 1610  1613  1617     2    ga_27
 1614  1613  1617     2    ga_25
 1611  1615  1616     2    ga_25
 1611  1615  1619     2    ga_27
 1616  1615  1619     2    ga_25
 1613  1617  1618     2    ga_25
 1613  1617  1619     2    ga_27
 1618  1617  1619     2    ga_25
 1615  1619  1617     2    ga_27
 1615  1619  1620     2    ga_25
 1617  1619  1620     2    ga_25
 1608  1621  1622     2    ga_30
 1608  1621  1623     2    ga_19
 1622  1621  1623     2    ga_33
 1621  1623  1624     2    ga_32
 1621  1623  1625     2    ga_31
 1624  1623  1625     2    ga_18
 1623  1625  1626     2    ga_13
 1623  1625  1627     2    ga_13
 1626  1625  1627     2    ga_13
 1625  1627  1628     2    ga_30
 1625  1627  1629     2    ga_19
 1628  1627  1629     2    ga_33
 1627  1629  1630     2    ga_32
 1627  1629  1631     2    ga_31
 1630  1629  1631     2    ga_18
 1629  1631  1632     2    ga_13
 1629  1631  1640     2    ga_13
 1632  1631  1640     2    ga_13
 1631  1632  1633     2    ga_15
 1632  1633  1634     2    ga_15
 1633  1634  1635     2    ga_15
 1634  1635  1636     2    ga_15
 1635  1636  1637     2    ga_11
 1635  1636  1638     2    ga_11
 1635  1636  1639     2    ga_11
 1637  1636  1638     2    ga_10
 1637  1636  1639     2    ga_10
 1638  1636  1639     2    ga_10
 1631  1640  1641     2    ga_30
 1631  1640  1642     2    ga_19
 1641  1640  1642     2    ga_33
 1640  1642  1643     2    ga_32
 1640  1642  1644     2    ga_31
 1643  1642  1644     2    ga_18
 1642  1644  1645     2    ga_13
 1642  1644  1657     2    ga_13
 1645  1644  1657     2    ga_13
 1644  1645  1646     2    ga_15
 1645  1646  1647     2    ga_15
 1646  1647  1648     2    ga_13
 1647  1648  1649     2    ga_20
 1647  1648  1650     2    ga_33
 1649  1648  1650     2    ga_23
 1648  1650  1651     2    ga_28
 1648  1650  1654     2    ga_28
 1651  1650  1654     2    ga_28
 1650  1651  1652     2    ga_23
 1650  1651  1653     2    ga_23
 1652  1651  1653     2    ga_24
 1650  1654  1655     2    ga_23
 1650  1654  1656     2    ga_23
 1655  1654  1656     2    ga_24
 1644  1657  1658     2    ga_30
 1644  1657  1659     2    ga_19
 1658  1657  1659     2    ga_33
 1657  1659  1660     2    ga_32
 1657  1659  1661     2    ga_31
 1660  1659  1661     2    ga_18
 1659  1661  1662     2    ga_13
 1659  1661  1674     2    ga_13
 1662  1661  1674     2    ga_13
 1661  1662  1663     2    ga_15
 1662  1663  1664     2    ga_27
 1662  1663  1666     2    ga_27
 1664  1663  1666     2    ga_27
 1663  1664  1665     2    ga_25
 1663  1664  1668     2    ga_27
 1665  1664  1668     2    ga_25
 1663  1666  1667     2    ga_25
 1663  1666  1670     2    ga_27
 1667  1666  1670     2    ga_25
 1664  1668  1669     2    ga_25
 1664  1668  1672     2    ga_27
 1669  1668  1672     2    ga_25
 1666  1670  1671     2    ga_25
 1666  1670  1672     2    ga_27
 1671  1670  1672     2    ga_25
 1668  1672  1670     2    ga_27
 1668  1672  1673     2    ga_27
 1670  1672  1673     2    ga_27
 1661  1674  1675     2    ga_30
 1661  1674  1676     2    ga_19
 1675  1674  1676     2    ga_33
 1674  1676  1677     2    ga_32
 1674  1676  1678     2    ga_31
 1677  1676  1678     2    ga_18
 1676  1678  1679     2    ga_13
 1676  1678  1687     2    ga_13
 1679  1678  1687     2    ga_13
 1678  1679  1680     2    ga_15
 1679  1680  1681     2    ga_15
 1680  1681  1682     2    ga_15
 1681  1682  1683     2    ga_15
 1682  1683  1684     2    ga_11
 1682  1683  1685     2    ga_11
 1682  1683  1686     2    ga_11
 1684  1683  1685     2    ga_10
 1684  1683  1686     2    ga_10
 1685  1683  1686     2    ga_10
 1678  1687  1688     2    ga_30
 1678  1687  1689     2    ga_19
 1688  1687  1689     2    ga_33
 1687  1689  1690     2    ga_32
 1687  1689  1691     2    ga_31
 1690  1689  1691     2    ga_18
 1689  1691  1692     2    ga_13
 1689  1691  1693     2    ga_13
 1692  1691  1693     2    ga_13
 1691  1693  1694     2    ga_30
 1691  1693  1695     2    ga_19
 1694  1693  1695     2    ga_33
 1693  1695  1696     2    ga_32
 1693  1695  1697     2    ga_31
 1696  1695  1697     2    ga_18
 1695  1697  1698     2    ga_13
 1695  1697  1699     2    ga_13
 1698  1697  1699     2    ga_13
 1697  1699  1700     2    ga_30
 1697  1699  1701     2    ga_19
 1700  1699  1701     2    ga_33
 1699  1701  1702     2    ga_32
 1699  1701  1703     2    ga_31
 1702  1701  1703     2    ga_18
 1701  1703  1704     2    ga_13
 1701  1703  1716     2    ga_13
 1704  1703  1716     2    ga_13
 1703  1704  1705     2    ga_15
 1704  1705  1706     2    ga_27
 1704  1705  1708     2    ga_27
 1706  1705  1708     2    ga_27
 1705  1706  1707     2    ga_25
 1705  1706  1710     2    ga_27
 1707  1706  1710     2    ga_25
 1705  1708  1709     2    ga_25
 1705  1708  1712     2    ga_27
 1709  1708  1712     2    ga_25
 1706  1710  1711     2    ga_25
 1706  1710  1714     2    ga_27
 1711  1710  1714     2    ga_25
 1708  1712  1713     2    ga_25
 1708  1712  1714     2    ga_27
 1713  1712  1714     2    ga_25
 1710  1714  1712     2    ga_27
 1710  1714  1715     2    ga_25
 1712  1714  1715     2    ga_25
 1703  1716  1717     2    ga_30
 1703  1716  1718     2    ga_19
 1717  1716  1718     2    ga_33
 1716  1718  1719     2    ga_32
 1716  1718  1720     2    ga_31
 1719  1718  1720     2    ga_18
 1718  1720  1721     2    ga_13
 1718  1720  1725     2    ga_13
 1721  1720  1725     2    ga_13
 1720  1721  1722     2    ga_13
 1720  1721  1724     2    ga_15
 1722  1721  1724     2    ga_15
 1721  1722  1723     2    ga_12
 1720  1725  1726     2    ga_30
 1720  1725  1727     2    ga_19
 1726  1725  1727     2    ga_33
 1725  1727  1728     2    ga_32
 1725  1727  1729     2    ga_31
 1728  1727  1729     2    ga_18
 1727  1729  1730     2    ga_13
 1727  1729  1735     2    ga_13
 1730  1729  1735     2    ga_13
 1729  1730  1731     2    ga_15
 1730  1731  1732     2    ga_15
 1731  1732  1733     2    ga_22
 1731  1732  1734     2    ga_22
 1733  1732  1734     2    ga_38
 1729  1735  1736     2    ga_30
 1729  1735  1737     2    ga_19
 1736  1735  1737     2    ga_33
 1735  1737  1738     2    ga_32
 1735  1737  1739     2    ga_31
 1738  1737  1739     2    ga_18
 1737  1739  1740     2    ga_13
 1737  1739  1742     2    ga_13
 1740  1739  1742     2    ga_13
 1739  1740  1741     2    ga_16
 1740  1741  1813     2 
 1739  1742  1743     2    ga_30
 1739  1742  1744     2    ga_19
 1743  1742  1744     2    ga_33
 1742  1744  1745     2    ga_32
 1742  1744  1746     2    ga_31
 1745  1744  1746     2    ga_18
 1744  1746  1747     2    ga_13
 1744  1746  1749     2    ga_13
 1747  1746  1749     2    ga_13
 1746  1747  1748     2    ga_16
 1220  1748  1747     2 
 1746  1749  1750     2    ga_30
 1746  1749  1751     2    ga_19
 1750  1749  1751     2    ga_33
 1749  1751  1752     2    ga_32
 1749  1751  1753     2    ga_31
 1752  1751  1753     2    ga_18
 1751  1753  1754     2    ga_13
 1751  1753  1761     2    ga_13
 1754  1753  1761     2    ga_13
 1753  1754  1755     2    ga_15
 1754  1755  1756     2    ga_15
 1755  1756  1757     2    ga_30
 1755  1756  1758     2    ga_19
 1757  1756  1758     2    ga_33
 1756  1758  1759     2    ga_23
 1756  1758  1760     2    ga_23
 1759  1758  1760     2    ga_24
 1753  1761  1762     2    ga_30
 1753  1761  1763     2    ga_19
 1762  1761  1763     2    ga_33
 1761  1763  1764     2    ga_32
 1761  1763  1765     2    ga_31
 1764  1763  1765     2    ga_18
 1763  1765  1766     2    ga_13
 1763  1765  1767     2    ga_13
 1766  1765  1767     2    ga_13
 1765  1767  1768     2    ga_30
 1765  1767  1769     2    ga_19
 1768  1767  1769     2    ga_33
 1767  1769  1770     2    ga_32
 1767  1769  1771     2    ga_31
 1770  1769  1771     2    ga_18
 1769  1771  1772     2    ga_13
 1769  1771  1773     2    ga_13
 1772  1771  1773     2    ga_13
 1771  1773  1774     2    ga_30
 1771  1773  1775     2    ga_19
 1774  1773  1775     2    ga_33
 1773  1775  1776     2    ga_32
 1773  1775  1777     2    ga_31
 1776  1775  1777     2    ga_18
 1775  1777  1778     2    ga_13
 1775  1777  1782     2    ga_13
 1778  1777  1782     2    ga_13
 1777  1778  1779     2    ga_15
 1778  1779  1780     2    ga_22
 1778  1779  1781     2    ga_22
 1780  1779  1781     2    ga_38
 1777  1782  1783     2    ga_30
 1777  1782  1784     2    ga_19
 1783  1782  1784     2    ga_33
 1782  1784  1785     2    ga_32
 1782  1784  1786     2    ga_31
 1785  1784  1786     2    ga_18
 1784  1786  1787     2    ga_13
 1784  1786  1795     2    ga_13
 1787  1786  1795     2    ga_13
 1786  1787  1788     2    ga_15
 1787  1788  1789     2    ga_15
 1788  1789  1790     2    ga_15
 1789  1790  1791     2    ga_15
 1790  1791  1792     2    ga_11
 1790  1791  1793     2    ga_11
 1790  1791  1794     2    ga_11
 1792  1791  1793     2    ga_10
 1792  1791  1794     2    ga_10
 1793  1791  1794     2    ga_10
 1786  1795  1796     2    ga_30
 1786  1795  1797     2    ga_19
 1796  1795  1797     2    ga_33
 1795  1797  1798     2    ga_32
 1795  1797  1799     2    ga_31
 1798  1797  1799     2    ga_18
 1797  1799  1800     2    ga_13
 1797  1799  1801     2    ga_13
 1800  1799  1801     2    ga_13
 1799  1801  1802     2    ga_30
 1799  1801  1803     2    ga_19
 1802  1801  1803     2    ga_33
 1801  1803  1804     2    ga_32
 1801  1803  1805     2    ga_31
 1804  1803  1805     2    ga_18
 1803  1805  1806     2    ga_13
 1803  1805  1807     2    ga_13
 1806  1805  1807     2    ga_13
 1805  1807  1808     2    ga_30
 1805  1807  1809     2    ga_19
 1808  1807  1809     2    ga_33
 1807  1809  1810     2    ga_32
 1807  1809  1811     2    ga_31
 1810  1809  1811     2    ga_18
 1809  1811  1812     2    ga_13
 1809  1811  1814     2    ga_13
 1812  1811  1814     2    ga_13
 1811  1812  1813     2    ga_16
 1741  1813  1812     2 
 1811  1814  1815     2    ga_30
 1811  1814  1816     2    ga_19
 1815  1814  1816     2    ga_33
 1814  1816  1817     2    ga_32
 1814  1816  1818     2    ga_31
 1817  1816  1818     2    ga_18
 1816  1818  1819     2    ga_13
 1816  1818  1823     2    ga_13
 1819  1818  1823     2    ga_13
 1818  1819  1820     2    ga_15
 1819  1820  1821     2    ga_15
 1819  1820  1822     2    ga_15
 1821  1820  1822     2    ga_15
 1818  1823  1824     2    ga_30
 1818  1823  1825     2    ga_19
 1824  1823  1825     2    ga_33
 1823  1825  1826     2    ga_32
 1823  1825  1827     2    ga_31
 1826  1825  1827     2    ga_18
 1825  1827  1828     2    ga_13
 1825  1827  1832     2    ga_13
 1828  1827  1832     2    ga_13
 1827  1828  1829     2    ga_15
 1828  1829  1830     2    ga_15
 1828  1829  1831     2    ga_15
 1830  1829  1831     2    ga_15
 1827  1832  1833     2    ga_30
 1827  1832  1834     2    ga_19
 1833  1832  1834     2    ga_33
 1832  1834  1835     2    ga_31
 1832  1834  1838     2    ga_31
 1835  1834  1838     2    ga_21
 1834  1835  1836     2    ga_13
 1834  1835  1839     2    ga_13
 1836  1835  1839     2    ga_13
 1835  1836  1837     2    ga_13
 1836  1837  1838     2    ga_13
 1834  1838  1837     2    ga_13
 1835  1839  1840     2    ga_30
 1835  1839  1841     2    ga_19
 1840  1839  1841     2    ga_33
 1839  1841  1842     2    ga_32
 1839  1841  1843     2    ga_31
 1842  1841  1843     2    ga_18
 1841  1843  1844     2    ga_13
 1841  1843  1852     2    ga_13
 1844  1843  1852     2    ga_13
 1843  1844  1845     2    ga_15
 1844  1845  1846     2    ga_15
 1845  1846  1847     2    ga_15
 1846  1847  1848     2    ga_15
 1847  1848  1849     2    ga_11
 1847  1848  1850     2    ga_11
 1847  1848  1851     2    ga_11
 1849  1848  1850     2    ga_10
 1849  1848  1851     2    ga_10
 1850  1848  1851     2    ga_10
 1843  1852  1853     2    ga_30
 1843  1852  1854     2    ga_19
 1853  1852  1854     2    ga_33
 1852  1854  1855     2    ga_32
 1852  1854  1856     2    ga_31
 1855  1854  1856     2    ga_18
 1854  1856  1857     2    ga_13
 1854  1856  1861     2    ga_13
 1857  1856  1861     2    ga_13
 1856  1857  1858     2    ga_15
 1857  1858  1859     2    ga_15
 1857  1858  1860     2    ga_15
 1859  1858  1860     2    ga_15
 1856  1861  1862     2    ga_30
 1856  1861  1863     2    ga_19
 1862  1861  1863     2    ga_33
 1861  1863  1864     2    ga_32
 1861  1863  1865     2    ga_31
 1864  1863  1865     2    ga_18
 1863  1865  1866     2    ga_13
 1863  1865  1870     2    ga_13
 1866  1865  1870     2    ga_13
 1865  1866  1867     2    ga_15
 1866  1867  1868     2    ga_22
 1866  1867  1869     2    ga_22
 1868  1867  1869     2    ga_38
 1865  1870  1871     2    ga_30
 1865  1870  1872     2    ga_19
 1871  1870  1872     2    ga_33
 1870  1872  1873     2    ga_32
 1870  1872  1874     2    ga_31
 1873  1872  1874     2    ga_18
 1872  1874  1875     2    ga_13
 1872  1874  1880     2    ga_13
 1875  1874  1880     2    ga_13
 1874  1875  1876     2    ga_15
 1875  1876  1877     2    ga_15
 1876  1877  1878     2    ga_22
 1876  1877  1879     2    ga_22
 1878  1877  1879     2    ga_38
 1874  1880  1881     2    ga_30
 1874  1880  1882     2    ga_19
 1881  1880  1882     2    ga_33
 1880  1882  1883     2    ga_32
 1880  1882  1884     2    ga_31
 1883  1882  1884     2    ga_18
 1882  1884  1885     2    ga_13
 1882  1884  1889     2    ga_13
 1885  1884  1889     2    ga_13
 1884  1885  1886     2    ga_15
 1885  1886  1887     2    ga_15
 1885  1886  1888     2    ga_15
 1887  1886  1888     2    ga_15
 1884  1889  1890     2    ga_30
 1884  1889  1891     2    ga_19
 1890  1889  1891     2    ga_33
 1889  1891  1892     2    ga_32
 1889  1891  1893     2    ga_31
 1892  1891  1893     2    ga_18
 1891  1893  1894     2    ga_13
 1891  1893  1906     2    ga_13
 1894  1893  1906     2    ga_13
 1893  1894  1895     2    ga_15
 1894  1895  1896     2    ga_15
 1895  1896  1897     2    ga_13
 1896  1897  1898     2    ga_20
 1896  1897  1899     2    ga_33
 1898  1897  1899     2    ga_23
 1897  1899  1900     2    ga_28
 1897  1899  1903     2    ga_28
 1900  1899  1903     2    ga_28
 1899  1900  1901     2    ga_23
 1899  1900  1902     2    ga_23
 1901  1900  1902     2    ga_24
 1899  1903  1904     2    ga_23
 1899  1903  1905     2    ga_23
 1904  1903  1905     2    ga_24
 1893  1906  1907     2    ga_30
 1893  1906  1908     2    ga_19
 1907  1906  1908     2    ga_33
 1906  1908  1909     2    ga_32
 1906  1908  1910     2    ga_31
 1909  1908  1910     2    ga_18
 1908  1910  1911     2    ga_13
 1908  1910  1915     2    ga_13
 1911  1910  1915     2    ga_13
 1910  1911  1912     2    ga_15
 1911  1912  1913     2    ga_22
 1911  1912  1914     2    ga_22
 1913  1912  1914     2    ga_38
 1910  1915  1916     2    ga_30
 1910  1915  1917     2    ga_19
 1916  1915  1917     2    ga_33
 1915  1917  1918     2    ga_32
 1915  1917  1919     2    ga_31
 1918  1917  1919     2    ga_18
 1917  1919  1920     2    ga_13
 1917  1919  1925     2    ga_13
 1920  1919  1925     2    ga_13
 1919  1920  1921     2    ga_15
 1920  1921  1922     2    ga_15
 1921  1922  1923     2    ga_22
 1921  1922  1924     2    ga_22
 1923  1922  1924     2    ga_38
 1919  1925  1926     2    ga_30
 1919  1925  1927     2    ga_19
 1926  1925  1927     2    ga_33
 1925  1927  1928     2    ga_32
 1925  1927  1929     2    ga_31
 1928  1927  1929     2    ga_18
 1927  1929  1930     2    ga_13
 1929  1930  1931     2    ga_30
 1929  1930  1932     2    ga_19
 1931  1930  1932     2    ga_33
 1930  1932  1933     2    ga_32
 1930  1932  1934     2    ga_31
 1933  1932  1934     2    ga_18
 1932  1934  1935     2    ga_13
 1932  1934  1943     2    ga_13
 1935  1934  1943     2    ga_13
 1934  1935  1936     2    ga_15
 1935  1936  1937     2    ga_15
 1936  1937  1938     2    ga_15
 1937  1938  1939     2    ga_15
 1938  1939  1940     2    ga_11
 1938  1939  1941     2    ga_11
 1938  1939  1942     2    ga_11
 1940  1939  1941     2    ga_10
 1940  1939  1942     2    ga_10
 1941  1939  1942     2    ga_10
 1934  1943  1944     2    ga_30
 1934  1943  1945     2    ga_19
 1944  1943  1945     2    ga_33
 1943  1945  1946     2    ga_32
 1943  1945  1947     2    ga_31
 1946  1945  1947     2    ga_18
 1945  1947  1948     2    ga_13
 1945  1947  1949     2    ga_13
 1948  1947  1949     2    ga_13
 1947  1949  1950     2    ga_30
 1947  1949  1951     2    ga_19
 1950  1949  1951     2    ga_33
 1949  1951  1952     2    ga_32
 1949  1951  1953     2    ga_31
 1952  1951  1953     2    ga_18
 1951  1953  1954     2    ga_13
 1951  1953  1957     2    ga_13
 1954  1953  1957     2    ga_13
 1953  1954  1955     2    ga_13
 1954  1955  1956     2    ga_12
 1953  1957  1958     2    ga_30
 1953  1957  1959     2    ga_19
 1958  1957  1959     2    ga_33
 1957  1959  1960     2    ga_32
 1957  1959  1961     2    ga_31
 1960  1959  1961     2    ga_18
 1959  1961  1962     2    ga_13
 1959  1961  1965     2    ga_13
 1962  1961  1965     2    ga_13
 1961  1962  1963     2    ga_13
 1962  1963  1964     2    ga_12
 1961  1965  1966     2    ga_30
 1961  1965  1967     2    ga_19
 1966  1965  1967     2    ga_33
 1965  1967  1968     2    ga_32
 1965  1967  1969     2    ga_31
 1968  1967  1969     2    ga_18
 1967  1969  1970     2    ga_13
 1967  1969  1971     2    ga_13
 1970  1969  1971     2    ga_13
 1969  1971  1972     2    ga_30
 1969  1971  1973     2    ga_19
 1972  1971  1973     2    ga_33
 1971  1973  1974     2    ga_32
 1971  1973  1975     2    ga_31
 1974  1973  1975     2    ga_18
 1973  1975  1976     2    ga_13
 1973  1975  1984     2    ga_13
 1976  1975  1984     2    ga_13
 1975  1976  1977     2    ga_15
 1976  1977  1978     2    ga_15
 1977  1978  1979     2    ga_15
 1978  1979  1980     2    ga_15
 1979  1980  1981     2    ga_11
 1979  1980  1982     2    ga_11
 1979  1980  1983     2    ga_11
 1981  1980  1982     2    ga_10
 1981  1980  1983     2    ga_10
 1982  1980  1983     2    ga_10
 1975  1984  1985     2    ga_22
 1975  1984  1986     2    ga_22
 1985  1984  1986     2    ga_38
 1988  1987  1989     2    ga_2
 1988  1987  1990     2 
 1988  1987  1991     2    ga_2
 1989  1987  1990     2    ga_2
 1989  1987  1991     2 
 1990  1987  1991     2    ga_2
 1987  1988  1994     2    ga_36
 1987  1988  1997     2    ga_36
 1994  1988  1997     2    ga_6
 1987  1989  2006     2    ga_36
 1987  1989  2009     2    ga_36
 2006  1989  2009     2    ga_6
 1987  1990  2015     2    ga_36
 1987  1990  2018     2    ga_36
 2015  1990  2018     2    ga_6
 1987  1991  2024     2    ga_36
 1987  1991  2027     2    ga_36
 2024  1991  2027     2    ga_6
 1993  1992  1994     2    ga_20
 1993  1992  2027     2    ga_20
 1994  1992  2027     2    ga_37
 1988  1994  1992     2    ga_33
 1988  1994  1995     2    ga_15
 1992  1994  1995     2    ga_38
 1994  1995  1996     2    ga_7
 1994  1995  1999     2    ga_37
 1996  1995  1999     2    ga_37
 1995  1996  1997     2    ga_7
 1995  1996  1998     2    ga_37
 1997  1996  1998     2    ga_37
 1988  1997  1996     2    ga_15
 1988  1997  2004     2    ga_33
 1996  1997  2004     2    ga_38
 1995  1999  2000     2    ga_15
 1999  2000  2001     2    ga_15
 2000  2001  2002     2    ga_22
 2000  2001  2003     2    ga_22
 2002  2001  2003     2    ga_38
 1997  2004  2005     2    ga_20
 1997  2004  2006     2    ga_37
 2005  2004  2006     2    ga_20
 1989  2006  2004     2    ga_33
 1989  2006  2007     2    ga_15
 2004  2006  2007     2    ga_38
 2006  2007  2008     2    ga_7
 2006  2007  2010     2    ga_37
 2008  2007  2010     2    ga_37
 2007  2008  2009     2    ga_7
 2007  2008  2011     2    ga_37
 2009  2008  2011     2    ga_37
 1989  2009  2008     2    ga_15
 1989  2009  2013     2    ga_33
 2008  2009  2013     2    ga_38
 2008  2011  2012     2    ga_37
 2009  2013  2014     2    ga_20
 2009  2013  2015     2    ga_37
 2014  2013  2015     2    ga_20
 1990  2015  2013     2    ga_33
 1990  2015  2016     2    ga_15
 2013  2015  2016     2    ga_38
 2015  2016  2017     2    ga_7
 2015  2016  2019     2    ga_37
 2017  2016  2019     2    ga_37
 2016  2017  2018     2    ga_7
 2016  2017  2020     2    ga_37
 2018  2017  2020     2    ga_37
 1990  2018  2017     2    ga_15
 1990  2018  2022     2    ga_33
 2017  2018  2022     2    ga_38
 2017  2020  2021     2    ga_37
 2018  2022  2023     2    ga_20
 2018  2022  2024     2    ga_37
 2023  2022  2024     2    ga_20
 1991  2024  2022     2    ga_33
 1991  2024  2025     2    ga_15
 2022  2024  2025     2    ga_38
 2024  2025  2026     2    ga_7
 2024  2025  2028     2    ga_37
 2026  2025  2028     2    ga_37
 2025  2026  2027     2    ga_7
 2025  2026  2029     2    ga_37
 2027  2026  2029     2    ga_37
 1991  2027  1992     2    ga_33
 1991  2027  2026     2    ga_15
 1992  2027  2026     2    ga_38
 2026  2029  2030     2    ga_15
 2029  2030  2031     2    ga_15
 2030  2031  2032     2    ga_22
 2030  2031  2033     2    ga_22
 2032  2031  2033     2    ga_38

[ dihedrals ]
;  ai    aj    ak    al funct            c0            c1            c2            c3            c4            c5
    2     1     5    14     1    gd_29
    1     5     6     7     1    gd_34
    1     5    14    16     1    gd_40
    5     6     7     8     1    gd_34
    6     7     8     9     1    gd_34
    7     8     9    10     1    gd_34
    8     9    10    11     1    gd_29
    5    14    16    18     1    gd_14
   14    16    18    22     1    gd_39
   16    18    19    20     1    gd_34
   16    18    22    24     1    gd_40
   18    19    20    21     1    gd_23
   18    22    24    26     1    gd_14
   22    24    26    32     1    gd_39
   24    26    27    28     1    gd_34
   24    26    32    34     1    gd_40
   26    27    28    29     1    gd_34
   27    28    29    31     1    gd_40
   26    32    34    36     1    gd_14
   32    34    36    40     1    gd_39
   34    36    37    38     1    gd_34
   34    36    40    42     1    gd_40
   36    40    42    44     1    gd_14
   40    42    44    46     1    gd_39
   42    44    46    48     1    gd_40
   44    46    48    50     1    gd_14
   46    48    50    60     1    gd_39
   48    50    51    52     1    gd_34
   48    50    60    62     1    gd_40
   50    51    52    53     1    gd_40
   50    60    62    64     1    gd_14
   60    62    64    77     1    gd_39
   62    64    65    66     1    gd_34
   62    64    77    79     1    gd_40
   64    65    66    67     1    gd_34
   65    66    67    68     1    gd_34
   66    67    68    70     1    gd_39
   67    68    70    71     1    gd_14
   68    70    71    72     1    gd_14
   68    70    74    75     1    gd_14
   64    77    79    81     1    gd_14
   77    79    81    94     1    gd_39
   79    81    82    83     1    gd_34
   79    81    94    96     1    gd_40
   81    82    83    84     1    gd_40
   81    94    96    98     1    gd_14
   94    96    98   107     1    gd_39
   96    98    99   100     1    gd_34
   96    98   107   109     1    gd_40
   98    99   100   101     1    gd_34
   99   100   101   102     1    gd_34
  100   101   102   103     1    gd_34
  101   102   103   104     1    gd_29
   98   107   109   111     1    gd_14
  107   109   111   116     1    gd_39
  109   111   112   113     1    gd_34
  109   111   116   118     1    gd_40
  111   112   113   114     1    gd_40
  111   116   118   120     1    gd_14
  116   118   120   125     1    gd_39
  118   120   121   122     1    gd_34
  118   120   125   127     1    gd_40
  120   121   122   123     1    gd_34
  120   125   127   129     1    gd_14
  125   127   129   130     1    gd_39
  127   129   130   132     1    gd_40
  129   130   132   134     1    gd_14
  130   132   134   140     1    gd_39
  132   134   135   136     1    gd_34
  132   134   140   142     1    gd_40
  134   135   136   137     1    gd_34
  135   136   137   139     1    gd_40
  134   140   142   144     1    gd_14
  140   142   144   150     1    gd_39
  142   144   145   146     1    gd_34
  142   144   150   152     1    gd_40
  144   145   146   147     1    gd_34
  145   146   147   149     1    gd_40
  144   150   152   154     1    gd_14
  150   152   154   161     1    gd_39
  152   154   155   156     1    gd_34
  152   154   161   163     1    gd_40
  154   155   156   158     1    gd_40
  155   156   158   159     1    gd_14
  154   161   163   165     1    gd_14
  161   163   165   178     1    gd_39
  163   165   166   167     1    gd_34
  163   165   178   180     1    gd_40
  165   166   167   168     1    gd_40
  165   178   180   182     1    gd_14
  178   180   182   191     1    gd_39
  180   182   183   184     1    gd_34
  180   182   191   193     1    gd_40
  182   183   184   185     1    gd_34
  183   184   185   186     1    gd_34
  184   185   186   187     1    gd_34
  185   186   187   188     1    gd_29
  182   191   193   195     1    gd_14
  191   193   195   197     1    gd_39
  193   195   197   199     1    gd_40
  195   197   199   201     1    gd_14
  197   199   201   206     1    gd_39
  199   201   202   203     1    gd_34
  199   201   206   208     1    gd_40
  201   202   203   204     1    gd_34
  201   206   208   210     1    gd_14
  206   208   210   214     1    gd_39
  208   210   211   212     1    gd_34
  208   210   214   216     1    gd_40
  210   214   216   218     1    gd_14
  214   216   218   223     1    gd_39
  216   218   219   220     1    gd_34
  216   218   223   225     1    gd_40
  218   219   220   221     1    gd_34
  218   223   225   227     1    gd_14
  223   225   227   232     1    gd_39
  225   227   228   229     1    gd_34
  225   227   232   234     1    gd_40
  227   228   229   231     1    gd_34
  227   232   234   236     1    gd_14
  232   234   236   238     1    gd_39
  234   236   238   240     1    gd_40
  236   238   240   242     1    gd_14
  238   240   242   255     1    gd_39
  240   242   243   244     1    gd_34
  240   242   255   257     1    gd_40
  242   243   244   245     1    gd_40
  242   255   257   259     1    gd_14
  255   257   259   261     1    gd_39
  257   259   261   263     1    gd_40
  259   261   263   265     1    gd_14
  261   263   265   273     1    gd_39
  263   265   266   267     1    gd_34
  263   265   273   275     1    gd_40
  265   266   267   268     1    gd_34
  266   267   268   270     1    gd_40
  267   268   270   271     1    gd_14
  265   273   275   277     1    gd_14
  273   275   277   291     1    gd_39
  275   277   278   279     1    gd_34
  275   277   291   293     1    gd_40
  277   278   279   280     1    gd_40
  284   288   289   290     1    gd_11
  277   291   293   295     1    gd_14
  291   293   295   300     1    gd_39
  293   295   296   297     1    gd_34
  293   295   300   302     1    gd_40
  295   296   297   298     1    gd_34
  295   300   302   304     1    gd_14
  300   302   304   312     1    gd_39
  302   304   305   306     1    gd_34
  302   304   312   314     1    gd_40
  304   305   306   307     1    gd_34
  305   306   307   309     1    gd_40
  306   307   309   310     1    gd_14
  304   312   314   316     1    gd_14
  312   314   316   324     1    gd_39
  314   316   317   318     1    gd_34
  314   316   324   326     1    gd_40
  316   317   318   319     1    gd_34
  317   318   319   321     1    gd_40
  318   319   321   322     1    gd_14
  316   324   326   328     1    gd_14
  324   326   328   332     1    gd_39
  326   328   329   330     1    gd_34
  326   328   332   334     1    gd_40
  328   329   330   331     1    gd_26
  328   332   334   335     1    gd_14
  332   334   335   339     1    gd_39
  335   334   338   337     1    gd_39
  334   335   336   337     1    gd_34
  334   335   339   341     1    gd_40
  335   336   337   338     1    gd_34
  336   337   338   334     1    gd_34
  335   339   341   343     1    gd_14
  339   341   343   356     1    gd_39
  341   343   344   345     1    gd_34
  341   343   356   358     1    gd_40
  343   344   345   346     1    gd_40
  343   356   358   360     1    gd_14
  356   358   360   366     1    gd_39
  358   360   361   362     1    gd_34
  358   360   366   368     1    gd_40
  360   361   362   363     1    gd_34
  361   362   363   365     1    gd_40
  360   366   368   370     1    gd_14
  366   368   370   375     1    gd_39
  368   370   371   372     1    gd_34
  368   370   375   377     1    gd_40
  370   371   372   373     1    gd_40
  370   375   377   379     1    gd_14
  375   377   379   389     1    gd_39
  377   379   380   381     1    gd_34
  377   379   389   391     1    gd_40
  379   380   381   382     1    gd_40
  379   389   391   393     1    gd_14
  389   391   393   397     1    gd_39
  391   393   394   395     1    gd_34
  391   393   397   399     1    gd_40
  393   397   399   401     1    gd_14
  397   399   401   410     1    gd_39
  399   401   402   403     1    gd_34
  399   401   410   412     1    gd_40
  401   402   403   404     1    gd_34
  402   403   404   405     1    gd_34
  403   404   405   406     1    gd_34
  404   405   406   407     1    gd_29
  401   410   412   414     1    gd_14
  410   412   414   419     1    gd_39
  412   414   415   416     1    gd_34
  412   414   419   421     1    gd_40
  414   415   416   417     1    gd_34
  414   419   421   423     1    gd_14
  419   421   423   427     1    gd_39
  421   423   424   425     1    gd_34
  421   423   427   429     1    gd_40
  423   427   429   431     1    gd_14
  427   429   431   438     1    gd_39
  429   431   432   433     1    gd_34
  429   431   438   440     1    gd_40
  431   432   433   435     1    gd_40
  432   433   435   436     1    gd_14
  431   438   440   442     1    gd_14
  438   440   442   448     1    gd_39
  440   442   443   444     1    gd_34
  440   442   448   450     1    gd_40
  442   443   444   445     1    gd_34
  443   444   445   447     1    gd_40
  442   448   450   452     1    gd_14
  448   450   452   456     1    gd_39
  450   452   453   454     1    gd_34
  450   452   456   458     1    gd_40
  452   456   458   460     1    gd_14
  456   458   460   465     1    gd_39
  458   460   461   462     1    gd_34
  458   460   465   467     1    gd_40
  460   461   462   463     1    gd_23
  460   465   467   469     1    gd_14
  465   467   469   475     1    gd_39
  467   469   470   471     1    gd_34
  467   469   475   477     1    gd_40
  469   470   471   472     1    gd_34
  470   471   472   474     1    gd_40
  469   475   477   479     1    gd_14
  475   477   479   492     1    gd_39
  477   479   480   481     1    gd_34
  477   479   492   494     1    gd_40
  479   480   481   482     1    gd_40
  479   492   494   496     1    gd_14
  492   494   496   498     1    gd_39
  494   496   498   500     1    gd_40
  496   498   500   502     1    gd_14
  498   500   502   511     1    gd_39
  500   502   503   504     1    gd_34
  500   502   511   513     1    gd_40
  502   503   504   505     1    gd_34
  503   504   505   506     1    gd_34
  504   505   506   507     1    gd_34
  505   506   507   508     1    gd_29
  502   511   513   515     1    gd_14
[truncated: 72,302 more chars]
