# Supplementary material for: The Five-To-Six-Coordination Transition of Ferric Human Serum Heme-Albumin Is Allosterically-Modulated by Ibuprofen and Warfarin: A Combined XAS and MD Study
Source: PLoS One. 2014 Aug 25;9(8):e104231. doi: 10.1371/journal.pone.0104231 (PMC4143227; doi:10.1371/journal.pone.0104231)
Supplement: File S2 — MD data. Atomic coordinates of HSA-heme-Fe(III) accommodating a six-coordinated atom. The .pdb file of the final proposed model, minimized after MD, is reported together with the force field parameters and the topology for the protein and the prosthetic group. (GZ) [file pone.0104231.s002.gz › Albumin_pone_files/Mini_After_Dyna.pdb]

MODEL        1
ATOM      1  N   LYS X   4      27.029  41.665  36.874  1.00  0.00           N1+
ATOM      2  CA  LYS X   4      27.414  42.457  38.051  1.00  0.00           C
ATOM      3  C   LYS X   4      28.083  43.753  37.573  1.00  0.00           C
ATOM      4  O   LYS X   4      28.689  43.784  36.499  1.00  0.00           O
ATOM      5  CB  LYS X   4      28.324  41.664  39.019  1.00  0.00           C
ATOM      6  CG  LYS X   4      27.601  40.496  39.720  1.00  0.00           C
ATOM      7  CD  LYS X   4      28.471  39.799  40.780  1.00  0.00           C
ATOM      8  CE  LYS X   4      27.730  38.646  41.484  1.00  0.00           C
ATOM      9  NZ  LYS X   4      28.560  37.990  42.509  1.00  0.00           N1+
ATOM     10  H1  LYS X   4      27.844  41.433  36.335  1.00  0.00           H
ATOM     11  H2  LYS X   4      26.500  40.847  37.106  1.00  0.00           H
ATOM     12  H3  LYS X   4      26.449  42.280  36.274  1.00  0.00           H
ATOM     13 1HZ  LYS X   4      28.825  38.641  43.226  1.00  0.00           H
ATOM     14 2HZ  LYS X   4      28.041  37.245  42.940  1.00  0.00           H
ATOM     15 3HZ  LYS X   4      29.389  37.595  42.102  1.00  0.00           H
ATOM     16  HA  LYS X   4      26.495  42.736  38.570  1.00  0.00           H
ATOM     17  HB2 LYS X   4      29.209  41.300  38.494  1.00  0.00           H
ATOM     18  HB3 LYS X   4      28.695  42.344  39.788  1.00  0.00           H
ATOM     19  HG2 LYS X   4      26.695  40.871  40.198  1.00  0.00           H
ATOM     20  HG3 LYS X   4      27.279  39.760  38.982  1.00  0.00           H
ATOM     21  HD2 LYS X   4      29.380  39.421  40.310  1.00  0.00           H
ATOM     22  HD3 LYS X   4      28.790  40.535  41.520  1.00  0.00           H
ATOM     23  HE2 LYS X   4      26.820  39.018  41.957  1.00  0.00           H
ATOM     24  HE3 LYS X   4      27.420  37.897  40.753  1.00  0.00           H
ATOM     25  N   SER X   5      27.961  44.827  38.353  1.00  0.00           N
ATOM     26  CA  SER X   5      28.409  46.168  38.011  1.00  0.00           C
ATOM     27  C   SER X   5      29.927  46.263  38.244  1.00  0.00           C
ATOM     28  O   SER X   5      30.400  46.179  39.381  1.00  0.00           O
ATOM     29  CB  SER X   5      27.659  47.155  38.935  1.00  0.00           C
ATOM     30  OG  SER X   5      27.936  48.516  38.645  1.00  0.00           O
ATOM     31  H   SER X   5      27.581  44.683  39.304  1.00  0.00           H
ATOM     32  HG  SER X   5      27.297  48.792  37.985  1.00  0.00           H
ATOM     33  HA  SER X   5      28.169  46.387  36.969  1.00  0.00           H
ATOM     34  HB2 SER X   5      26.583  47.003  38.847  1.00  0.00           H
ATOM     35  HB3 SER X   5      27.900  46.950  39.974  1.00  0.00           H
ATOM     36  N   GLU X   6      30.692  46.463  37.162  1.00  0.00           N
ATOM     37  CA  GLU X   6      32.134  46.718  37.187  1.00  0.00           C
ATOM     38  C   GLU X   6      32.434  48.046  37.905  1.00  0.00           C
ATOM     39  O   GLU X   6      33.384  48.135  38.679  1.00  0.00           O
ATOM     40  CB  GLU X   6      32.646  46.734  35.730  1.00  0.00           C
ATOM     41  CG  GLU X   6      34.123  47.138  35.523  1.00  0.00           C
ATOM     42  CD  GLU X   6      34.488  47.170  34.044  1.00  0.00           C
ATOM     43  OE1 GLU X   6      34.952  46.133  33.529  1.00  0.00           O
ATOM     44  OE2 GLU X   6      34.271  48.224  33.415  1.00  0.00           O1-
ATOM     45  H   GLU X   6      30.232  46.511  36.262  1.00  0.00           H
ATOM     46  HA  GLU X   6      32.628  45.911  37.732  1.00  0.00           H
ATOM     47  HB2 GLU X   6      32.480  45.755  35.280  1.00  0.00           H
ATOM     48  HB3 GLU X   6      32.030  47.432  35.168  1.00  0.00           H
ATOM     49  HG2 GLU X   6      34.326  48.127  35.937  1.00  0.00           H
ATOM     50  HG3 GLU X   6      34.780  46.444  36.050  1.00  0.00           H
ATOM     51  N   VAL X   7      31.569  49.044  37.686  1.00  0.00           N
ATOM     52  CA  VAL X   7      31.580  50.371  38.292  1.00  0.00           C
ATOM     53  C   VAL X   7      31.495  50.255  39.827  1.00  0.00           C
ATOM     54  O   VAL X   7      32.328  50.816  40.541  1.00  0.00           O
ATOM     55  CB  VAL X   7      30.407  51.204  37.702  1.00  0.00           C
ATOM     56  CG1 VAL X   7      30.435  52.667  38.177  1.00  0.00           C
ATOM     57  CG2 VAL X   7      30.342  51.149  36.160  1.00  0.00           C
ATOM     58  H   VAL X   7      30.809  48.849  37.051  1.00  0.00           H
ATOM     59  HA  VAL X   7      32.528  50.846  38.036  1.00  0.00           H
ATOM     60  HB  VAL X   7      29.471  50.774  38.065  1.00  0.00           H
ATOM     61 HG11 VAL X   7      29.582  53.219  37.792  1.00  0.00           H
ATOM     62 HG12 VAL X   7      30.391  52.738  39.262  1.00  0.00           H
ATOM     63 HG13 VAL X   7      31.338  53.181  37.847  1.00  0.00           H
ATOM     64 HG21 VAL X   7      29.490  51.711  35.783  1.00  0.00           H
ATOM     65 HG22 VAL X   7      31.240  51.562  35.705  1.00  0.00           H
ATOM     66 HG23 VAL X   7      30.220  50.136  35.782  1.00  0.00           H
ATOM     67  N   ALA X   8      30.531  49.466  40.328  1.00  0.00           N
ATOM     68  CA  ALA X   8      30.356  49.209  41.752  1.00  0.00           C
ATOM     69  C   ALA X   8      31.515  48.370  42.304  1.00  0.00           C
ATOM     70  O   ALA X   8      32.068  48.724  43.337  1.00  0.00           O
ATOM     71  CB  ALA X   8      29.042  48.459  41.997  1.00  0.00           C
ATOM     72  H   ALA X   8      29.876  49.039  39.682  1.00  0.00           H
ATOM     73  HA  ALA X   8      30.320  50.168  42.274  1.00  0.00           H
ATOM     74  HB1 ALA X   8      28.749  48.512  43.044  1.00  0.00           H
ATOM     75  HB2 ALA X   8      28.234  48.894  41.418  1.00  0.00           H
ATOM     76  HB3 ALA X   8      29.114  47.404  41.734  1.00  0.00           H
ATOM     77  N   HIS X   9      31.909  47.279  41.634  1.00  0.00           N
ATOM     78  CA  HIS X   9      32.983  46.390  42.094  1.00  0.00           C
ATOM     79  C   HIS X   9      34.374  47.044  42.135  1.00  0.00           C
ATOM     80  O   HIS X   9      35.175  46.707  43.007  1.00  0.00           O
ATOM     81  CB  HIS X   9      32.989  45.079  41.285  1.00  0.00           C
ATOM     82  CG  HIS X   9      32.109  44.031  41.924  1.00  0.00           C
ATOM     83  ND1 HIS X   9      32.572  43.161  42.899  1.00  0.00           N
ATOM     84  CD2 HIS X   9      30.763  43.762  41.804  1.00  0.00           C
ATOM     85  CE1 HIS X   9      31.547  42.411  43.301  1.00  0.00           C
ATOM     86  NE2 HIS X   9      30.409  42.749  42.702  1.00  0.00           N
ATOM     87  H   HIS X   9      31.406  47.023  40.788  1.00  0.00           H
ATOM     88  HD1 HIS X   9      33.526  43.064  43.238  1.00  0.00           H
ATOM     89  HD2 HIS X   9      30.023  44.239  41.173  1.00  0.00           H
ATOM     90  HE1 HIS X   9      31.627  41.635  44.053  1.00  0.00           H
ATOM     91  HA  HIS X   9      32.769  46.138  43.131  1.00  0.00           H
ATOM     92  HB2 HIS X   9      32.676  45.252  40.255  1.00  0.00           H
ATOM     93  HB3 HIS X   9      33.996  44.663  41.218  1.00  0.00           H
ATOM     94  N   ARG X  10      34.646  48.027  41.268  1.00  0.00           N
ATOM     95  CA  ARG X  10      35.826  48.884  41.361  1.00  0.00           C
ATOM     96  C   ARG X  10      35.694  49.863  42.541  1.00  0.00           C
ATOM     97  O   ARG X  10      36.651  50.018  43.296  1.00  0.00           O
ATOM     98  CB  ARG X  10      36.015  49.649  40.035  1.00  0.00           C
ATOM     99  CG  ARG X  10      36.527  48.745  38.895  1.00  0.00           C
ATOM    100  CD  ARG X  10      38.047  48.514  38.929  1.00  0.00           C
ATOM    101  NE  ARG X  10      38.487  47.720  37.768  1.00  0.00           N
ATOM    102  CZ  ARG X  10      39.232  46.603  37.765  1.00  0.00           C
ATOM    103  NH1 ARG X  10      39.674  46.059  38.900  1.00  0.00           N
ATOM    104  NH2 ARG X  10      39.532  46.025  36.603  1.00  0.00           N1+
ATOM    105  H   ARG X  10      33.977  48.216  40.526  1.00  0.00           H
ATOM    106  HE  ARG X  10      38.218  48.125  36.878  1.00  0.00           H
ATOM    107 1HH1 ARG X  10      39.481  46.474  39.799  1.00  0.00           H
ATOM    108 2HH1 ARG X  10      40.231  45.216  38.921  1.00  0.00           H
ATOM    109 1HH2 ARG X  10      39.213  46.392  35.716  1.00  0.00           H
ATOM    110 2HH2 ARG X  10      40.087  45.183  36.548  1.00  0.00           H
ATOM    111  HA  ARG X  10      36.707  48.266  41.548  1.00  0.00           H
ATOM    112  HB2 ARG X  10      35.066  50.099  39.740  1.00  0.00           H
ATOM    113  HB3 ARG X  10      36.702  50.485  40.163  1.00  0.00           H
ATOM    114  HG2 ARG X  10      36.010  47.785  38.912  1.00  0.00           H
ATOM    115  HG3 ARG X  10      36.260  49.195  37.941  1.00  0.00           H
ATOM    116  HD2 ARG X  10      38.573  49.470  38.908  1.00  0.00           H
ATOM    117  HD3 ARG X  10      38.329  48.029  39.862  1.00  0.00           H
ATOM    118  N   PHE X  11      34.514  50.462  42.762  1.00  0.00           N
ATOM    119  CA  PHE X  11      34.220  51.336  43.905  1.00  0.00           C
ATOM    120  C   PHE X  11      34.362  50.592  45.254  1.00  0.00           C
ATOM    121  O   PHE X  11      34.997  51.113  46.173  1.00  0.00           O
ATOM    122  CB  PHE X  11      32.812  51.951  43.736  1.00  0.00           C
ATOM    123  CG  PHE X  11      32.459  53.062  44.711  1.00  0.00           C
ATOM    124  CD1 PHE X  11      32.658  54.410  44.348  1.00  0.00           C
ATOM    125  CD2 PHE X  11      31.927  52.753  45.981  1.00  0.00           C
ATOM    126  CE1 PHE X  11      32.333  55.441  45.248  1.00  0.00           C
ATOM    127  CE2 PHE X  11      31.603  53.783  46.883  1.00  0.00           C
ATOM    128  CZ  PHE X  11      31.811  55.126  46.517  1.00  0.00           C
ATOM    129  H   PHE X  11      33.762  50.291  42.105  1.00  0.00           H
ATOM    130  HD1 PHE X  11      33.061  54.654  43.376  1.00  0.00           H
ATOM    131  HD2 PHE X  11      31.780  51.724  46.276  1.00  0.00           H
ATOM    132  HE1 PHE X  11      32.492  56.472  44.966  1.00  0.00           H
ATOM    133  HE2 PHE X  11      31.203  53.542  47.857  1.00  0.00           H
ATOM    134  HZ  PHE X  11      31.574  55.910  47.219  1.00  0.00           H
ATOM    135  HA  PHE X  11      34.950  52.148  43.891  1.00  0.00           H
ATOM    136  HB2 PHE X  11      32.720  52.358  42.728  1.00  0.00           H
ATOM    137  HB3 PHE X  11      32.042  51.186  43.813  1.00  0.00           H
ATOM    138  N   LYS X  12      33.843  49.354  45.347  1.00  0.00           N
ATOM    139  CA  LYS X  12      33.941  48.444  46.498  1.00  0.00           C
ATOM    140  C   LYS X  12      35.406  48.133  46.873  1.00  0.00           C
ATOM    141  O   LYS X  12      35.727  47.993  48.054  1.00  0.00           O
ATOM    142  CB  LYS X  12      33.210  47.104  46.198  1.00  0.00           C
ATOM    143  CG  LYS X  12      31.665  47.151  46.138  1.00  0.00           C
ATOM    144  CD  LYS X  12      31.035  45.826  45.634  1.00  0.00           C
ATOM    145  CE  LYS X  12      29.661  46.009  44.948  1.00  0.00           C
ATOM    146  NZ  LYS X  12      29.084  44.749  44.437  1.00  0.00           N1+
ATOM    147  H   LYS X  12      33.291  49.034  44.551  1.00  0.00           H
ATOM    148 1HZ  LYS X  12      29.705  44.252  43.809  1.00  0.00           H
ATOM    149 2HZ  LYS X  12      28.824  44.133  45.185  1.00  0.00           H
ATOM    150 3HZ  LYS X  12      28.228  44.934  43.881  1.00  0.00           H
ATOM    151  HA  LYS X  12      33.471  48.927  47.357  1.00  0.00           H
ATOM    152  HB2 LYS X  12      33.601  46.701  45.264  1.00  0.00           H
ATOM    153  HB3 LYS X  12      33.481  46.370  46.960  1.00  0.00           H
ATOM    154  HG2 LYS X  12      31.263  47.395  47.123  1.00  0.00           H
ATOM    155  HG3 LYS X  12      31.354  47.972  45.501  1.00  0.00           H
ATOM    156  HD2 LYS X  12      31.707  45.346  44.924  1.00  0.00           H
ATOM    157  HD3 LYS X  12      30.950  45.130  46.469  1.00  0.00           H
ATOM    158  HE2 LYS X  12      28.950  46.470  45.634  1.00  0.00           H
ATOM    159  HE3 LYS X  12      29.769  46.687  44.104  1.00  0.00           H
ATOM    160  N   ASP X  13      36.284  48.011  45.869  1.00  0.00           N
ATOM    161  CA  ASP X  13      37.693  47.648  46.023  1.00  0.00           C
ATOM    162  C   ASP X  13      38.571  48.885  46.301  1.00  0.00           C
ATOM    163  O   ASP X  13      39.376  48.873  47.233  1.00  0.00           O
ATOM    164  CB  ASP X  13      38.164  46.947  44.721  1.00  0.00           C
ATOM    165  CG  ASP X  13      39.624  46.486  44.735  1.00  0.00           C
ATOM    166  OD1 ASP X  13      40.357  46.806  43.779  1.00  0.00           O
ATOM    167  OD2 ASP X  13      40.011  45.759  45.672  1.00  0.00           O1-
ATOM    168  H   ASP X  13      35.935  48.152  44.931  1.00  0.00           H
ATOM    169  HA  ASP X  13      37.802  46.948  46.855  1.00  0.00           H
ATOM    170  HB2 ASP X  13      37.541  46.071  44.535  1.00  0.00           H
ATOM    171  HB3 ASP X  13      38.012  47.608  43.866  1.00  0.00           H
ATOM    172  N   LEU X  14      38.426  49.950  45.501  1.00  0.00           N
ATOM    173  CA  LEU X  14      39.312  51.115  45.505  1.00  0.00           C
ATOM    174  C   LEU X  14      38.982  52.107  46.633  1.00  0.00           C
ATOM    175  O   LEU X  14      39.898  52.690  47.219  1.00  0.00           O
ATOM    176  CB  LEU X  14      39.151  51.867  44.160  1.00  0.00           C
ATOM    177  CG  LEU X  14      39.746  51.142  42.933  1.00  0.00           C
ATOM    178  CD1 LEU X  14      39.219  51.762  41.632  1.00  0.00           C
ATOM    179  CD2 LEU X  14      41.284  51.162  42.937  1.00  0.00           C
ATOM    180  H   LEU X  14      37.736  49.898  44.754  1.00  0.00           H
ATOM    181  HA  LEU X  14      40.346  50.792  45.634  1.00  0.00           H
ATOM    182  HB2 LEU X  14      38.091  52.065  43.993  1.00  0.00           H
ATOM    183  HB3 LEU X  14      39.603  52.856  44.216  1.00  0.00           H
ATOM    184  HG  LEU X  14      39.420  50.101  42.950  1.00  0.00           H
ATOM    185 HD11 LEU X  14      39.605  51.236  40.759  1.00  0.00           H
ATOM    186 HD12 LEU X  14      38.133  51.708  41.585  1.00  0.00           H
ATOM    187 HD13 LEU X  14      39.503  52.811  41.545  1.00  0.00           H
ATOM    188 HD21 LEU X  14      41.683  50.652  42.059  1.00  0.00           H
ATOM    189 HD22 LEU X  14      41.671  52.181  42.927  1.00  0.00           H
ATOM    190 HD23 LEU X  14      41.695  50.656  43.810  1.00  0.00           H
ATOM    191  N   GLY X  15      37.695  52.333  46.922  1.00  0.00           N
ATOM    192  CA  GLY X  15      37.217  53.423  47.773  1.00  0.00           C
ATOM    193  C   GLY X  15      37.231  54.779  47.044  1.00  0.00           C
ATOM    194  O   GLY X  15      37.897  54.935  46.015  1.00  0.00           O
ATOM    195  H   GLY X  15      36.989  51.803  46.422  1.00  0.00           H
ATOM    196  HA2 GLY X  15      36.197  53.191  48.081  1.00  0.00           H
ATOM    197  HA3 GLY X  15      37.817  53.494  48.681  1.00  0.00           H
ATOM    198  N   GLU X  16      36.490  55.760  47.578  1.00  0.00           N
ATOM    199  CA  GLU X  16      36.244  57.087  47.001  1.00  0.00           C
ATOM    200  C   GLU X  16      37.518  57.831  46.565  1.00  0.00           C
ATOM    201  O   GLU X  16      37.582  58.319  45.437  1.00  0.00           O
ATOM    202  CB  GLU X  16      35.431  57.953  47.990  1.00  0.00           C
ATOM    203  CG  GLU X  16      33.946  57.557  48.096  1.00  0.00           C
ATOM    204  CD  GLU X  16      33.116  58.609  48.824  1.00  0.00           C
ATOM    205  OE1 GLU X  16      32.850  58.437  50.027  1.00  0.00           O
ATOM    206  OE2 GLU X  16      32.704  59.594  48.166  1.00  0.00           O1-
ATOM    207  H   GLU X  16      36.023  55.562  48.450  1.00  0.00           H
ATOM    208  HA  GLU X  16      35.650  56.939  46.097  1.00  0.00           H
ATOM    209  HB2 GLU X  16      35.891  57.928  48.979  1.00  0.00           H
ATOM    210  HB3 GLU X  16      35.490  58.995  47.676  1.00  0.00           H
ATOM    211  HG2 GLU X  16      33.527  57.442  47.096  1.00  0.00           H
ATOM    212  HG3 GLU X  16      33.840  56.589  48.588  1.00  0.00           H
ATOM    213  N   GLU X  17      38.526  57.907  47.440  1.00  0.00           N
ATOM    214  CA  GLU X  17      39.746  58.692  47.275  1.00  0.00           C
ATOM    215  C   GLU X  17      40.610  58.216  46.091  1.00  0.00           C
ATOM    216  O   GLU X  17      41.221  59.034  45.404  1.00  0.00           O
ATOM    217  CB  GLU X  17      40.579  58.635  48.578  1.00  0.00           C
ATOM    218  CG  GLU X  17      39.848  59.108  49.862  1.00  0.00           C
ATOM    219  CD  GLU X  17      39.074  58.028  50.624  1.00  0.00           C
ATOM    220  OE1 GLU X  17      38.924  58.182  51.852  1.00  0.00           O
ATOM    221  OE2 GLU X  17      38.617  57.051  49.998  1.00  0.00           O1-
ATOM    222  H   GLU X  17      38.412  57.455  48.357  1.00  0.00           H
ATOM    223  HA  GLU X  17      39.456  59.727  47.083  1.00  0.00           H
ATOM    224  HB2 GLU X  17      40.967  57.626  48.731  1.00  0.00           H
ATOM    225  HB3 GLU X  17      41.462  59.261  48.445  1.00  0.00           H
ATOM    226  HG2 GLU X  17      40.594  59.515  50.546  1.00  0.00           H
ATOM    227  HG3 GLU X  17      39.176  59.935  49.630  1.00  0.00           H
ATOM    228  N   ASN X  18      40.639  56.902  45.839  1.00  0.00           N
ATOM    229  CA  ASN X  18      41.363  56.296  44.719  1.00  0.00           C
ATOM    230  C   ASN X  18      40.485  56.307  43.461  1.00  0.00           C
ATOM    231  O   ASN X  18      40.974  56.624  42.379  1.00  0.00           O
ATOM    232  CB  ASN X  18      41.701  54.820  45.027  1.00  0.00           C
ATOM    233  CG  ASN X  18      42.774  54.645  46.098  1.00  0.00           C
ATOM    234  OD1 ASN X  18      43.905  55.100  45.933  1.00  0.00           O
ATOM    235  ND2 ASN X  18      42.443  53.995  47.207  1.00  0.00           N
ATOM    236  H   ASN X  18      40.066  56.310  46.425  1.00  0.00           H
ATOM    237 1HD2 ASN X  18      41.513  53.587  47.309  1.00  0.00           H
ATOM    238 2HD2 ASN X  18      43.116  53.865  47.948  1.00  0.00           H
ATOM    239  HA  ASN X  18      42.284  56.846  44.509  1.00  0.00           H
ATOM    240  HB2 ASN X  18      40.799  54.292  45.328  1.00  0.00           H
ATOM    241  HB3 ASN X  18      42.065  54.321  44.127  1.00  0.00           H
ATOM    242  N   PHE X  19      39.191  55.985  43.601  1.00  0.00           N
ATOM    243  CA  PHE X  19      38.213  55.897  42.517  1.00  0.00           C
ATOM    244  C   PHE X  19      38.015  57.256  41.819  1.00  0.00           C
ATOM    245  O   PHE X  19      38.098  57.326  40.594  1.00  0.00           O
ATOM    246  CB  PHE X  19      36.892  55.339  43.093  1.00  0.00           C
ATOM    247  CG  PHE X  19      35.769  55.075  42.106  1.00  0.00           C
ATOM    248  CD1 PHE X  19      34.848  56.098  41.807  1.00  0.00           C
ATOM    249  CD2 PHE X  19      35.611  53.802  41.517  1.00  0.00           C
ATOM    250  CE1 PHE X  19      33.762  55.847  40.949  1.00  0.00           C
ATOM    251  CE2 PHE X  19      34.533  53.555  40.644  1.00  0.00           C
ATOM    252  CZ  PHE X  19      33.605  54.576  40.363  1.00  0.00           C
ATOM    253  H   PHE X  19      38.856  55.747  44.531  1.00  0.00           H
ATOM    254  HD1 PHE X  19      34.973  57.075  42.248  1.00  0.00           H
ATOM    255  HD2 PHE X  19      36.303  53.006  41.745  1.00  0.00           H
ATOM    256  HE1 PHE X  19      33.049  56.632  40.747  1.00  0.00           H
ATOM    257  HE2 PHE X  19      34.409  52.578  40.199  1.00  0.00           H
ATOM    258  HZ  PHE X  19      32.772  54.383  39.701  1.00  0.00           H
ATOM    259  HA  PHE X  19      38.593  55.189  41.777  1.00  0.00           H
ATOM    260  HB2 PHE X  19      37.098  54.395  43.598  1.00  0.00           H
ATOM    261  HB3 PHE X  19      36.514  56.009  43.866  1.00  0.00           H
ATOM    262  N   LYS X  20      37.839  58.349  42.581  1.00  0.00           N
ATOM    263  CA  LYS X  20      37.673  59.711  42.061  1.00  0.00           C
ATOM    264  C   LYS X  20      38.894  60.184  41.256  1.00  0.00           C
ATOM    265  O   LYS X  20      38.735  60.798  40.203  1.00  0.00           O
ATOM    266  CB  LYS X  20      37.402  60.688  43.226  1.00  0.00           C
ATOM    267  CG  LYS X  20      35.971  60.568  43.773  1.00  0.00           C
ATOM    268  CD  LYS X  20      35.756  61.278  45.121  1.00  0.00           C
ATOM    269  CE  LYS X  20      34.381  60.940  45.729  1.00  0.00           C
ATOM    270  NZ  LYS X  20      34.198  61.483  47.084  1.00  0.00           N1+
ATOM    271  H   LYS X  20      37.806  58.232  43.592  1.00  0.00           H
ATOM    272 1HZ  LYS X  20      33.520  60.877  47.568  1.00  0.00           H
ATOM    273 2HZ  LYS X  20      35.049  61.457  47.615  1.00  0.00           H
ATOM    274 3HZ  LYS X  20      33.848  62.425  47.066  1.00  0.00           H
ATOM    275  HA  LYS X  20      36.816  59.717  41.382  1.00  0.00           H
ATOM    276  HB2 LYS X  20      38.133  60.524  44.019  1.00  0.00           H
ATOM    277  HB3 LYS X  20      37.552  61.718  42.896  1.00  0.00           H
ATOM    278  HG2 LYS X  20      35.283  60.971  43.030  1.00  0.00           H
ATOM    279  HG3 LYS X  20      35.720  59.512  43.886  1.00  0.00           H
ATOM    280  HD2 LYS X  20      36.540  60.966  45.813  1.00  0.00           H
ATOM    281  HD3 LYS X  20      35.862  62.356  44.995  1.00  0.00           H
ATOM    282  HE2 LYS X  20      33.574  61.300  45.090  1.00  0.00           H
ATOM    283  HE3 LYS X  20      34.268  59.856  45.786  1.00  0.00           H
ATOM    284  N   ALA X  21      40.104  59.854  41.728  1.00  0.00           N
ATOM    285  CA  ALA X  21      41.362  60.161  41.055  1.00  0.00           C
ATOM    286  C   ALA X  21      41.513  59.339  39.765  1.00  0.00           C
ATOM    287  O   ALA X  21      41.839  59.903  38.723  1.00  0.00           O
ATOM    288  CB  ALA X  21      42.528  59.862  42.009  1.00  0.00           C
ATOM    289  H   ALA X  21      40.141  59.309  42.577  1.00  0.00           H
ATOM    290  HA  ALA X  21      41.376  61.223  40.800  1.00  0.00           H
ATOM    291  HB1 ALA X  21      43.479  60.138  41.552  1.00  0.00           H
ATOM    292  HB2 ALA X  21      42.437  60.433  42.934  1.00  0.00           H
ATOM    293  HB3 ALA X  21      42.580  58.806  42.276  1.00  0.00           H
ATOM    294  N   LEU X  22      41.216  58.030  39.814  1.00  0.00           N
ATOM    295  CA  LEU X  22      41.263  57.110  38.675  1.00  0.00           C
ATOM    296  C   LEU X  22      40.320  57.560  37.543  1.00  0.00           C
ATOM    297  O   LEU X  22      40.747  57.667  36.394  1.00  0.00           O
ATOM    298  CB  LEU X  22      40.915  55.678  39.154  1.00  0.00           C
ATOM    299  CG  LEU X  22      41.152  54.556  38.118  1.00  0.00           C
ATOM    300  CD1 LEU X  22      42.645  54.351  37.816  1.00  0.00           C
ATOM    301  CD2 LEU X  22      40.529  53.237  38.597  1.00  0.00           C
ATOM    302  H   LEU X  22      40.961  57.639  40.716  1.00  0.00           H
ATOM    303  HA  LEU X  22      42.286  57.133  38.299  1.00  0.00           H
ATOM    304  HB2 LEU X  22      41.477  55.437  40.054  1.00  0.00           H
ATOM    305  HB3 LEU X  22      39.869  55.656  39.462  1.00  0.00           H
ATOM    306  HG  LEU X  22      40.652  54.821  37.185  1.00  0.00           H
ATOM    307 HD11 LEU X  22      42.787  53.547  37.094  1.00  0.00           H
ATOM    308 HD12 LEU X  22      43.104  55.244  37.394  1.00  0.00           H
ATOM    309 HD13 LEU X  22      43.202  54.087  38.715  1.00  0.00           H
ATOM    310 HD21 LEU X  22      40.642  52.451  37.849  1.00  0.00           H
ATOM    311 HD22 LEU X  22      41.002  52.889  39.516  1.00  0.00           H
ATOM    312 HD23 LEU X  22      39.462  53.349  38.793  1.00  0.00           H
ATOM    313  N   VAL X  23      39.059  57.861  37.882  1.00  0.00           N
ATOM    314  CA  VAL X  23      38.021  58.354  36.978  1.00  0.00           C
ATOM    315  C   VAL X  23      38.403  59.726  36.372  1.00  0.00           C
ATOM    316  O   VAL X  23      38.235  59.924  35.169  1.00  0.00           O
ATOM    317  CB  VAL X  23      36.662  58.353  37.741  1.00  0.00           C
ATOM    318  CG1 VAL X  23      35.511  59.064  37.008  1.00  0.00           C
ATOM    319  CG2 VAL X  23      36.206  56.914  38.067  1.00  0.00           C
ATOM    320  H   VAL X  23      38.792  57.730  38.855  1.00  0.00           H
ATOM    321  HA  VAL X  23      37.944  57.650  36.147  1.00  0.00           H
ATOM    322  HB  VAL X  23      36.805  58.881  38.685  1.00  0.00           H
ATOM    323 HG11 VAL X  23      34.575  58.976  37.561  1.00  0.00           H
ATOM    324 HG12 VAL X  23      35.703  60.126  36.885  1.00  0.00           H
ATOM    325 HG13 VAL X  23      35.354  58.640  36.016  1.00  0.00           H
ATOM    326 HG21 VAL X  23      35.330  56.918  38.715  1.00  0.00           H
ATOM    327 HG22 VAL X  23      35.942  56.367  37.163  1.00  0.00           H
ATOM    328 HG23 VAL X  23      36.975  56.332  38.572  1.00  0.00           H
ATOM    329  N   LEU X  24      38.966  60.651  37.168  1.00  0.00           N
ATOM    330  CA  LEU X  24      39.433  61.968  36.721  1.00  0.00           C
ATOM    331  C   LEU X  24      40.575  61.852  35.692  1.00  0.00           C
ATOM    332  O   LEU X  24      40.512  62.490  34.639  1.00  0.00           O
ATOM    333  CB  LEU X  24      39.841  62.814  37.952  1.00  0.00           C
ATOM    334  CG  LEU X  24      40.213  64.293  37.675  1.00  0.00           C
ATOM    335  CD1 LEU X  24      39.720  65.200  38.815  1.00  0.00           C
ATOM    336  CD2 LEU X  24      41.725  64.503  37.465  1.00  0.00           C
ATOM    337  H   LEU X  24      39.070  60.431  38.153  1.00  0.00           H
ATOM    338  HA  LEU X  24      38.591  62.461  36.231  1.00  0.00           H
ATOM    339  HB2 LEU X  24      38.983  62.808  38.624  1.00  0.00           H
ATOM    340  HB3 LEU X  24      40.643  62.326  38.507  1.00  0.00           H
ATOM    341  HG  LEU X  24      39.695  64.616  36.770  1.00  0.00           H
ATOM    342 HD11 LEU X  24      39.943  66.247  38.613  1.00  0.00           H
ATOM    343 HD12 LEU X  24      38.640  65.124  38.947  1.00  0.00           H
ATOM    344 HD13 LEU X  24      40.190  64.940  39.764  1.00  0.00           H
ATOM    345 HD21 LEU X  24      41.950  65.552  37.273  1.00  0.00           H
ATOM    346 HD22 LEU X  24      42.296  64.202  38.344  1.00  0.00           H
ATOM    347 HD23 LEU X  24      42.110  63.941  36.616  1.00  0.00           H
ATOM    348  N   ILE X  25      41.589  61.011  35.965  1.00  0.00           N
ATOM    349  CA  ILE X  25      42.695  60.717  35.047  1.00  0.00           C
ATOM    350  C   ILE X  25      42.156  60.043  33.766  1.00  0.00           C
ATOM    351  O   ILE X  25      42.517  60.457  32.664  1.00  0.00           O
ATOM    352  CB  ILE X  25      43.782  59.846  35.752  1.00  0.00           C
ATOM    353  CG1 ILE X  25      44.433  60.575  36.954  1.00  0.00           C
ATOM    354  CG2 ILE X  25      44.900  59.393  34.787  1.00  0.00           C
ATOM    355  CD  ILE X  25      45.144  59.630  37.940  1.00  0.00           C
ATOM    356  H   ILE X  25      41.582  60.531  36.861  1.00  0.00           H
ATOM    357  HA  ILE X  25      43.148  61.666  34.755  1.00  0.00           H
ATOM    358  HB  ILE X  25      43.287  58.949  36.128  1.00  0.00           H
ATOM    359 HG12 ILE X  25      45.140  61.320  36.590  1.00  0.00           H
ATOM    360 HG13 ILE X  25      43.689  61.142  37.511  1.00  0.00           H
ATOM    361 HG21 ILE X  25      45.640  58.780  35.297  1.00  0.00           H
ATOM    362 HG22 ILE X  25      44.526  58.791  33.959  1.00  0.00           H
ATOM    363 HG23 ILE X  25      45.420  60.249  34.356  1.00  0.00           H
ATOM    364  HD1 ILE X  25      45.515  60.180  38.804  1.00  0.00           H
ATOM    365  HD2 ILE X  25      44.464  58.862  38.310  1.00  0.00           H
ATOM    366  HD3 ILE X  25      46.000  59.129  37.488  1.00  0.00           H
ATOM    367  N   ALA X  26      41.273  59.041  33.909  1.00  0.00           N
ATOM    368  CA  ALA X  26      40.651  58.308  32.809  1.00  0.00           C
ATOM    369  C   ALA X  26      39.876  59.230  31.859  1.00  0.00           C
ATOM    370  O   ALA X  26      40.147  59.213  30.661  1.00  0.00           O
ATOM    371  CB  ALA X  26      39.745  57.192  33.349  1.00  0.00           C
ATOM    372  H   ALA X  26      41.034  58.748  34.853  1.00  0.00           H
ATOM    373  HA  ALA X  26      41.455  57.843  32.234  1.00  0.00           H
ATOM    374  HB1 ALA X  26      39.301  56.626  32.529  1.00  0.00           H
ATOM    375  HB2 ALA X  26      40.305  56.488  33.963  1.00  0.00           H
ATOM    376  HB3 ALA X  26      38.927  57.588  33.950  1.00  0.00           H
ATOM    377  N   PHE X  27      38.980  60.082  32.381  1.00  0.00           N
ATOM    378  CA  PHE X  27      38.212  61.059  31.603  1.00  0.00           C
ATOM    379  C   PHE X  27      39.096  62.027  30.797  1.00  0.00           C
ATOM    380  O   PHE X  27      38.809  62.288  29.627  1.00  0.00           O
ATOM    381  CB  PHE X  27      37.244  61.855  32.508  1.00  0.00           C
ATOM    382  CG  PHE X  27      35.861  61.256  32.694  1.00  0.00           C
ATOM    383  CD1 PHE X  27      35.352  61.026  33.989  1.00  0.00           C
ATOM    384  CD2 PHE X  27      35.053  60.979  31.570  1.00  0.00           C
ATOM    385  CE1 PHE X  27      34.059  60.495  34.157  1.00  0.00           C
ATOM    386  CE2 PHE X  27      33.762  60.447  31.739  1.00  0.00           C
ATOM    387  CZ  PHE X  27      33.268  60.193  33.033  1.00  0.00           C
ATOM    388  H   PHE X  27      38.799  60.032  33.382  1.00  0.00           H
ATOM    389  HD1 PHE X  27      35.951  61.259  34.857  1.00  0.00           H
ATOM    390  HD2 PHE X  27      35.413  61.177  30.571  1.00  0.00           H
ATOM    391  HE1 PHE X  27      33.671  60.324  35.151  1.00  0.00           H
ATOM    392  HE2 PHE X  27      33.153  60.242  30.871  1.00  0.00           H
ATOM    393  HZ  PHE X  27      32.277  59.785  33.168  1.00  0.00           H
ATOM    394  HA  PHE X  27      37.631  60.496  30.872  1.00  0.00           H
ATOM    395  HB2 PHE X  27      37.707  62.064  33.473  1.00  0.00           H
ATOM    396  HB3 PHE X  27      37.059  62.832  32.067  1.00  0.00           H
ATOM    397  N   ALA X  28      40.186  62.523  31.400  1.00  0.00           N
ATOM    398  CA  ALA X  28      41.115  63.458  30.772  1.00  0.00           C
ATOM    399  C   ALA X  28      41.968  62.788  29.677  1.00  0.00           C
ATOM    400  O   ALA X  28      42.331  63.445  28.701  1.00  0.00           O
ATOM    401  CB  ALA X  28      42.030  64.043  31.858  1.00  0.00           C
ATOM    402  H   ALA X  28      40.365  62.252  32.360  1.00  0.00           H
ATOM    403  HA  ALA X  28      40.547  64.268  30.311  1.00  0.00           H
ATOM    404  HB1 ALA X  28      42.678  64.813  31.439  1.00  0.00           H
ATOM    405  HB2 ALA X  28      41.447  64.514  32.650  1.00  0.00           H
ATOM    406  HB3 ALA X  28      42.662  63.280  32.315  1.00  0.00           H
ATOM    407  N   GLN X  29      42.261  61.484  29.805  1.00  0.00           N
ATOM    408  CA  GLN X  29      42.919  60.689  28.766  1.00  0.00           C
ATOM    409  C   GLN X  29      41.932  60.296  27.649  1.00  0.00           C
ATOM    410  O   GLN X  29      42.348  60.178  26.494  1.00  0.00           O
ATOM    411  CB  GLN X  29      43.495  59.391  29.375  1.00  0.00           C
ATOM    412  CG  GLN X  29      44.800  59.599  30.171  1.00  0.00           C
ATOM    413  CD  GLN X  29      45.540  58.280  30.411  1.00  0.00           C
ATOM    414  OE1 GLN X  29      44.935  57.265  30.748  1.00  0.00           O
ATOM    415  NE2 GLN X  29      46.851  58.275  30.203  1.00  0.00           N
ATOM    416  H   GLN X  29      41.977  61.014  30.658  1.00  0.00           H
ATOM    417 1HE2 GLN X  29      47.326  59.119  29.923  1.00  0.00           H
ATOM    418 2HE2 GLN X  29      47.394  57.416  30.280  1.00  0.00           H
ATOM    419  HA  GLN X  29      43.726  61.269  28.311  1.00  0.00           H
ATOM    420  HB2 GLN X  29      42.753  58.894  30.002  1.00  0.00           H
ATOM    421  HB3 GLN X  29      43.710  58.688  28.566  1.00  0.00           H
ATOM    422  HG2 GLN X  29      45.454  60.280  29.625  1.00  0.00           H
ATOM    423  HG3 GLN X  29      44.595  60.073  31.130  1.00  0.00           H
ATOM    424  N   TYR X  30      40.650  60.086  27.979  1.00  0.00           N
ATOM    425  CA  TYR X  30      39.575  59.704  27.060  1.00  0.00           C
ATOM    426  C   TYR X  30      39.184  60.851  26.116  1.00  0.00           C
ATOM    427  O   TYR X  30      39.048  60.629  24.914  1.00  0.00           O
ATOM    428  CB  TYR X  30      38.323  59.266  27.862  1.00  0.00           C
ATOM    429  CG  TYR X  30      38.022  57.783  27.790  1.00  0.00           C
ATOM    430  CD1 TYR X  30      38.620  56.882  28.696  1.00  0.00           C
ATOM    431  CD2 TYR X  30      37.134  57.301  26.809  1.00  0.00           C
ATOM    432  CE1 TYR X  30      38.321  55.508  28.628  1.00  0.00           C
ATOM    433  CE2 TYR X  30      36.833  55.930  26.743  1.00  0.00           C
ATOM    434  CZ  TYR X  30      37.423  55.033  27.656  1.00  0.00           C
ATOM    435  OH  TYR X  30      37.124  53.706  27.601  1.00  0.00           O
ATOM    436  H   TYR X  30      40.423  60.110  28.970  1.00  0.00           H
ATOM    437  HD1 TYR X  30      39.309  57.233  29.447  1.00  0.00           H
ATOM    438  HD2 TYR X  30      36.677  57.978  26.100  1.00  0.00           H
ATOM    439  HE1 TYR X  30      38.779  54.824  29.329  1.00  0.00           H
ATOM    440  HE2 TYR X  30      36.150  55.584  25.982  1.00  0.00           H
ATOM    441  HH  TYR X  30      36.456  53.541  26.923  1.00  0.00           H
ATOM    442  HA  TYR X  30      39.924  58.871  26.446  1.00  0.00           H
ATOM    443  HB2 TYR X  30      38.400  59.557  28.906  1.00  0.00           H
ATOM    444  HB3 TYR X  30      37.429  59.789  27.519  1.00  0.00           H
ATOM    445  N   LEU X  31      39.010  62.065  26.652  1.00  0.00           N
ATOM    446  CA  LEU X  31      38.651  63.265  25.909  1.00  0.00           C
ATOM    447  C   LEU X  31      39.470  64.425  26.470  1.00  0.00           C
ATOM    448  O   LEU X  31      39.207  64.914  27.569  1.00  0.00           O
ATOM    449  CB  LEU X  31      37.123  63.485  25.934  1.00  0.00           C
ATOM    450  CG  LEU X  31      36.606  64.664  25.076  1.00  0.00           C
ATOM    451  CD1 LEU X  31      36.790  64.419  23.570  1.00  0.00           C
ATOM    452  CD2 LEU X  31      35.127  64.952  25.366  1.00  0.00           C
ATOM    453  H   LEU X  31      39.131  62.176  27.656  1.00  0.00           H
ATOM    454  HA  LEU X  31      38.949  63.127  24.868  1.00  0.00           H
ATOM    455  HB2 LEU X  31      36.623  62.571  25.616  1.00  0.00           H
ATOM    456  HB3 LEU X  31      36.825  63.644  26.971  1.00  0.00           H
ATOM    457  HG  LEU X  31      37.161  65.563  25.343  1.00  0.00           H
ATOM    458 HD11 LEU X  31      36.387  65.248  22.989  1.00  0.00           H
ATOM    459 HD12 LEU X  31      37.839  64.317  23.295  1.00  0.00           H
ATOM    460 HD13 LEU X  31      36.274  63.513  23.248  1.00  0.00           H
ATOM    461 HD21 LEU X  31      34.810  65.864  24.865  1.00  0.00           H
ATOM    462 HD22 LEU X  31      34.486  64.140  25.022  1.00  0.00           H
ATOM    463 HD23 LEU X  31      34.936  65.092  26.429  1.00  0.00           H
ATOM    464  N   GLN X  32      40.463  64.867  25.697  1.00  0.00           N
ATOM    465  CA  GLN X  32      41.404  65.924  26.051  1.00  0.00           C
ATOM    466  C   GLN X  32      40.759  67.313  25.886  1.00  0.00           C
ATOM    467  O   GLN X  32      41.153  68.265  26.554  1.00  0.00           O
ATOM    468  CB  GLN X  32      42.585  65.821  25.065  1.00  0.00           C
ATOM    469  CG  GLN X  32      43.425  64.535  25.251  1.00  0.00           C
ATOM    470  CD  GLN X  32      44.271  64.182  24.027  1.00  0.00           C
ATOM    471  OE1 GLN X  32      43.999  64.625  22.913  1.00  0.00           O
ATOM    472  NE2 GLN X  32      45.292  63.357  24.208  1.00  0.00           N
ATOM    473  H   GLN X  32      40.581  64.435  24.791  1.00  0.00           H
ATOM    474 1HE2 GLN X  32      45.538  63.019  25.127  1.00  0.00           H
ATOM    475 2HE2 GLN X  32      45.833  63.058  23.396  1.00  0.00           H
ATOM    476  HA  GLN X  32      41.750  65.803  27.080  1.00  0.00           H
ATOM    477  HB2 GLN X  32      42.190  65.877  24.050  1.00  0.00           H
ATOM    478  HB3 GLN X  32      43.241  66.687  25.158  1.00  0.00           H
ATOM    479  HG2 GLN X  32      44.057  64.629  26.134  1.00  0.00           H
ATOM    480  HG3 GLN X  32      42.779  63.676  25.436  1.00  0.00           H
ATOM    481  N   GLN X  33      39.765  67.427  25.001  1.00  0.00           N
ATOM    482  CA  GLN X  33      39.103  68.657  24.571  1.00  0.00           C
ATOM    483  C   GLN X  33      38.042  69.136  25.588  1.00  0.00           C
ATOM    484  O   GLN X  33      37.487  70.223  25.437  1.00  0.00           O
ATOM    485  CB  GLN X  33      38.408  68.371  23.213  1.00  0.00           C
ATOM    486  CG  GLN X  33      39.363  68.207  22.002  1.00  0.00           C
ATOM    487  CD  GLN X  33      40.223  66.937  22.007  1.00  0.00           C
ATOM    488  OE1 GLN X  33      39.844  65.913  22.571  1.00  0.00           O
ATOM    489  NE2 GLN X  33      41.413  67.000  21.427  1.00  0.00           N
ATOM    490  H   GLN X  33      39.564  66.599  24.449  1.00  0.00           H
ATOM    491 1HE2 GLN X  33      41.725  67.847  20.974  1.00  0.00           H
ATOM    492 2HE2 GLN X  33      42.034  66.205  21.460  1.00  0.00           H
ATOM    493  HA  GLN X  33      39.840  69.453  24.451  1.00  0.00           H
ATOM    494  HB2 GLN X  33      37.754  67.501  23.295  1.00  0.00           H
ATOM    495  HB3 GLN X  33      37.741  69.202  22.972  1.00  0.00           H
ATOM    496  HG2 GLN X  33      38.775  68.197  21.085  1.00  0.00           H
ATOM    497  HG3 GLN X  33      40.007  69.085  21.934  1.00  0.00           H
ATOM    498  N   CYS X  34      37.768  68.342  26.627  1.00  0.00           N
ATOM    499  CA  CYS X  34      36.832  68.637  27.709  1.00  0.00           C
ATOM    500  C   CYS X  34      37.552  69.489  28.787  1.00  0.00           C
ATOM    501  O   CYS X  34      38.673  69.138  29.167  1.00  0.00           O
ATOM    502  CB  CYS X  34      36.442  67.279  28.324  1.00  0.00           C
ATOM    503  SG  CYS X  34      35.056  67.418  29.489  1.00  0.00           S
ATOM    504  H   CYS X  34      38.330  67.508  26.719  1.00  0.00           H
ATOM    505  HG  CYS X  34      34.145  67.791  28.584  1.00  0.00           H
ATOM    506  HA  CYS X  34      35.944  69.113  27.296  1.00  0.00           H
ATOM    507  HB2 CYS X  34      36.142  66.586  27.542  1.00  0.00           H
ATOM    508  HB3 CYS X  34      37.297  66.825  28.820  1.00  0.00           H
ATOM    509  N   PRO X  35      36.965  70.611  29.264  1.00  0.00           N
ATOM    510  CA  PRO X  35      37.452  71.370  30.431  1.00  0.00           C
ATOM    511  C   PRO X  35      37.448  70.555  31.743  1.00  0.00           C
ATOM    512  O   PRO X  35      36.600  69.681  31.937  1.00  0.00           O
ATOM    513  CB  PRO X  35      36.453  72.533  30.594  1.00  0.00           C
ATOM    514  CG  PRO X  35      35.771  72.685  29.247  1.00  0.00           C
ATOM    515  CD  PRO X  35      35.873  71.312  28.587  1.00  0.00           C
ATOM    516  HA  PRO X  35      38.451  71.748  30.209  1.00  0.00           H
ATOM    517  HB2 PRO X  35      35.686  72.306  31.338  1.00  0.00           H
ATOM    518  HB3 PRO X  35      36.943  73.452  30.916  1.00  0.00           H
ATOM    519  HG2 PRO X  35      34.742  73.039  29.329  1.00  0.00           H
ATOM    520  HG3 PRO X  35      36.320  73.413  28.650  1.00  0.00           H
ATOM    521  HD3 PRO X  35      36.046  71.413  27.514  1.00  0.00           H
ATOM    522  HD2 PRO X  35      34.946  70.755  28.733  1.00  0.00           H
ATOM    523  N   PHE X  36      38.306  70.933  32.702  1.00  0.00           N
ATOM    524  CA  PHE X  36      38.307  70.438  34.088  1.00  0.00           C
ATOM    525  C   PHE X  36      36.969  70.750  34.782  1.00  0.00           C
ATOM    526  O   PHE X  36      36.399  69.903  35.469  1.00  0.00           O
ATOM    527  CB  PHE X  36      39.479  71.069  34.871  1.00  0.00           C
ATOM    528  CG  PHE X  36      39.739  70.486  36.252  1.00  0.00           C
ATOM    529  CD1 PHE X  36      40.573  69.358  36.392  1.00  0.00           C
ATOM    530  CD2 PHE X  36      39.161  71.069  37.401  1.00  0.00           C
ATOM    531  CE1 PHE X  36      40.837  68.823  37.666  1.00  0.00           C
ATOM    532  CE2 PHE X  36      39.421  70.530  38.676  1.00  0.00           C
ATOM    533  CZ  PHE X  36      40.262  69.408  38.810  1.00  0.00           C
ATOM    534  H   PHE X  36      38.943  71.687  32.484  1.00  0.00           H
ATOM    535  HD1 PHE X  36      41.015  68.900  35.519  1.00  0.00           H
ATOM    536  HD2 PHE X  36      38.513  71.930  37.308  1.00  0.00           H
ATOM    537  HE1 PHE X  36      41.482  67.960  37.763  1.00  0.00           H
ATOM    538  HE2 PHE X  36      38.976  70.977  39.554  1.00  0.00           H
ATOM    539  HZ  PHE X  36      40.464  68.997  39.789  1.00  0.00           H
ATOM    540  HA  PHE X  36      38.444  69.358  34.061  1.00  0.00           H
ATOM    541  HB2 PHE X  36      40.397  70.951  34.301  1.00  0.00           H
ATOM    542  HB3 PHE X  36      39.334  72.147  34.965  1.00  0.00           H
ATOM    543  N   GLU X  37      36.431  71.946  34.517  1.00  0.00           N
ATOM    544  CA  GLU X  37      35.155  72.474  34.972  1.00  0.00           C
ATOM    545  C   GLU X  37      33.947  71.675  34.437  1.00  0.00           C
ATOM    546  O   GLU X  37      32.861  71.777  35.009  1.00  0.00           O
ATOM    547  CB  GLU X  37      35.043  73.953  34.529  1.00  0.00           C
ATOM    548  CG  GLU X  37      36.090  74.919  35.144  1.00  0.00           C
ATOM    549  CD  GLU X  37      37.487  74.914  34.515  1.00  0.00           C
ATOM    550  OE1 GLU X  37      38.328  75.705  34.985  1.00  0.00           O
ATOM    551  OE2 GLU X  37      37.734  74.129  33.576  1.00  0.00           O1-
ATOM    552  H   GLU X  37      37.003  72.611  33.981  1.00  0.00           H
ATOM    553  HA  GLU X  37      35.133  72.421  36.062  1.00  0.00           H
ATOM    554  HB2 GLU X  37      35.073  74.021  33.439  1.00  0.00           H
ATOM    555  HB3 GLU X  37      34.055  74.323  34.809  1.00  0.00           H
ATOM    556  HG2 GLU X  37      35.708  75.937  35.055  1.00  0.00           H
ATOM    557  HG3 GLU X  37      36.182  74.727  36.214  1.00  0.00           H
ATOM    558  N   ASP X  38      34.125  70.860  33.386  1.00  0.00           N
ATOM    559  CA  ASP X  38      33.139  69.878  32.937  1.00  0.00           C
ATOM    560  C   ASP X  38      33.448  68.499  33.529  1.00  0.00           C
ATOM    561  O   ASP X  38      32.517  67.850  34.004  1.00  0.00           O
ATOM    562  CB  ASP X  38      33.043  69.800  31.396  1.00  0.00           C
ATOM    563  CG  ASP X  38      32.040  70.804  30.831  1.00  0.00           C
ATOM    564  OD1 ASP X  38      32.462  71.846  30.297  1.00  0.00           O
ATOM    565  OD2 ASP X  38      30.820  70.534  30.936  1.00  0.00           O1-
ATOM    566  H   ASP X  38      35.057  70.797  32.995  1.00  0.00           H
ATOM    567  HA  ASP X  38      32.161  70.148  33.317  1.00  0.00           H
ATOM    568  HB2 ASP X  38      34.021  69.941  30.935  1.00  0.00           H
ATOM    569  HB3 ASP X  38      32.705  68.809  31.083  1.00  0.00           H
ATOM    570  N   HIS X  39      34.721  68.071  33.588  1.00  0.00           N
ATOM    571  CA  HIS X  39      35.154  66.799  34.191  1.00  0.00           C
ATOM    572  C   HIS X  39      34.647  66.569  35.624  1.00  0.00           C
ATOM    573  O   HIS X  39      34.221  65.460  35.946  1.00  0.00           O
ATOM    574  CB  HIS X  39      36.688  66.634  34.188  1.00  0.00           C
ATOM    575  CG  HIS X  39      37.368  66.377  32.868  1.00  0.00           C
ATOM    576  ND1 HIS X  39      36.938  65.437  31.946  1.00  0.00           N
ATOM    577  CD2 HIS X  39      38.533  66.890  32.347  1.00  0.00           C
ATOM    578  CE1 HIS X  39      37.836  65.402  30.959  1.00  0.00           C
ATOM    579  NE2 HIS X  39      38.833  66.260  31.140  1.00  0.00           N
ATOM    580  H   HIS X  39      35.431  68.634  33.130  1.00  0.00           H
ATOM    581  HD1 HIS X  39      36.087  64.889  31.978  1.00  0.00           H
ATOM    582  HD2 HIS X  39      39.191  67.635  32.768  1.00  0.00           H
ATOM    583  HE1 HIS X  39      37.755  64.757  30.093  1.00  0.00           H
ATOM    584  HA  HIS X  39      34.722  66.001  33.584  1.00  0.00           H
ATOM    585  HB2 HIS X  39      37.158  67.494  34.664  1.00  0.00           H
ATOM    586  HB3 HIS X  39      36.957  65.782  34.816  1.00  0.00           H
ATOM    587  N   VAL X  40      34.656  67.604  36.478  1.00  0.00           N
ATOM    588  CA  VAL X  40      34.194  67.535  37.867  1.00  0.00           C
ATOM    589  C   VAL X  40      32.706  67.144  38.011  1.00  0.00           C
ATOM    590  O   VAL X  40      32.343  66.520  39.009  1.00  0.00           O
ATOM    591  CB  VAL X  40      34.510  68.857  38.616  1.00  0.00           C
ATOM    592  CG1 VAL X  40      36.024  69.035  38.836  1.00  0.00           C
ATOM    593  CG2 VAL X  40      33.898  70.109  37.959  1.00  0.00           C
ATOM    594  H   VAL X  40      35.061  68.478  36.158  1.00  0.00           H
ATOM    595  HA  VAL X  40      34.759  66.734  38.350  1.00  0.00           H
ATOM    596  HB  VAL X  40      34.069  68.779  39.612  1.00  0.00           H
ATOM    597 HG11 VAL X  40      36.237  69.939  39.408  1.00  0.00           H
ATOM    598 HG12 VAL X  40      36.443  68.195  39.392  1.00  0.00           H
ATOM    599 HG13 VAL X  40      36.571  69.106  37.898  1.00  0.00           H
ATOM    600 HG21 VAL X  40      34.123  71.006  38.537  1.00  0.00           H
ATOM    601 HG22 VAL X  40      34.286  70.264  36.955  1.00  0.00           H
ATOM    602 HG23 VAL X  40      32.813  70.040  37.885  1.00  0.00           H
ATOM    603  N   LYS X  41      31.855  67.437  37.013  1.00  0.00           N
ATOM    604  CA  LYS X  41      30.465  66.979  36.984  1.00  0.00           C
ATOM    605  C   LYS X  41      30.418  65.483  36.636  1.00  0.00           C
ATOM    606  O   LYS X  41      29.674  64.736  37.265  1.00  0.00           O
ATOM    607  CB  LYS X  41      29.662  67.726  35.899  1.00  0.00           C
ATOM    608  CG  LYS X  41      29.418  69.220  36.184  1.00  0.00           C
ATOM    609  CD  LYS X  41      28.645  69.916  35.045  1.00  0.00           C
ATOM    610  CE  LYS X  41      29.548  70.195  33.831  1.00  0.00           C
ATOM    611  NZ  LYS X  41      28.836  70.664  32.635  1.00  0.00           N1+
ATOM    612  H   LYS X  41      32.228  67.884  36.185  1.00  0.00           H
ATOM    613 1HZ  LYS X  41      28.119  70.019  32.354  1.00  0.00           H
ATOM    614 2HZ  LYS X  41      28.449  71.582  32.766  1.00  0.00           H
ATOM    615 3HZ  LYS X  41      29.546  70.698  31.885  1.00  0.00           H
ATOM    616  HA  LYS X  41      29.997  67.134  37.958  1.00  0.00           H
ATOM    617  HB2 LYS X  41      30.145  67.589  34.934  1.00  0.00           H
ATOM    618  HB3 LYS X  41      28.685  67.248  35.798  1.00  0.00           H
ATOM    619  HG2 LYS X  41      28.847  69.310  37.109  1.00  0.00           H
ATOM    620  HG3 LYS X  41      30.363  69.736  36.363  1.00  0.00           H
ATOM    621  HD2 LYS X  41      27.788  69.305  34.757  1.00  0.00           H
ATOM    622  HD3 LYS X  41      28.239  70.860  35.409  1.00  0.00           H
ATOM    623  HE2 LYS X  41      30.292  70.943  34.103  1.00  0.00           H
ATOM    624  HE3 LYS X  41      30.082  69.292  33.538  1.00  0.00           H
ATOM    625  N   LEU X  42      31.228  65.044  35.663  1.00  0.00           N
ATOM    626  CA  LEU X  42      31.264  63.666  35.174  1.00  0.00           C
ATOM    627  C   LEU X  42      31.804  62.709  36.250  1.00  0.00           C
ATOM    628  O   LEU X  42      31.225  61.645  36.459  1.00  0.00           O
ATOM    629  CB  LEU X  42      32.124  63.560  33.895  1.00  0.00           C
ATOM    630  CG  LEU X  42      31.796  64.556  32.760  1.00  0.00           C
ATOM    631  CD1 LEU X  42      32.642  64.243  31.516  1.00  0.00           C
ATOM    632  CD2 LEU X  42      30.300  64.603  32.404  1.00  0.00           C
ATOM    633  H   LEU X  42      31.851  65.711  35.228  1.00  0.00           H
ATOM    634  HA  LEU X  42      30.243  63.363  34.935  1.00  0.00           H
ATOM    635  HB2 LEU X  42      33.181  63.655  34.149  1.00  0.00           H
ATOM    636  HB3 LEU X  42      32.009  62.549  33.507  1.00  0.00           H
ATOM    637  HG  LEU X  42      32.081  65.551  33.091  1.00  0.00           H
ATOM    638 HD11 LEU X  42      32.474  64.978  30.729  1.00  0.00           H
ATOM    639 HD12 LEU X  42      33.707  64.250  31.749  1.00  0.00           H
ATOM    640 HD13 LEU X  42      32.401  63.261  31.107  1.00  0.00           H
ATOM    641 HD21 LEU X  42      30.124  65.256  31.548  1.00  0.00           H
ATOM    642 HD22 LEU X  42      29.917  63.615  32.153  1.00  0.00           H
ATOM    643 HD23 LEU X  42      29.701  64.992  33.228  1.00  0.00           H
ATOM    644  N   VAL X  43      32.846  63.115  36.992  1.00  0.00           N
ATOM    645  CA  VAL X  43      33.373  62.413  38.167  1.00  0.00           C
ATOM    646  C   VAL X  43      32.274  62.243  39.243  1.00  0.00           C
ATOM    647  O   VAL X  43      32.071  61.136  39.739  1.00  0.00           O
ATOM    648  CB  VAL X  43      34.642  63.149  38.697  1.00  0.00           C
ATOM    649  CG1 VAL X  43      35.175  62.599  40.038  1.00  0.00           C
ATOM    650  CG2 VAL X  43      35.798  63.134  37.675  1.00  0.00           C
ATOM    651  H   VAL X  43      33.290  63.991  36.725  1.00  0.00           H
ATOM    652  HA  VAL X  43      33.665  61.411  37.846  1.00  0.00           H
ATOM    653  HB  VAL X  43      34.369  64.192  38.865  1.00  0.00           H
ATOM    654 HG11 VAL X  43      36.093  63.107  40.334  1.00  0.00           H
ATOM    655 HG12 VAL X  43      34.463  62.735  40.852  1.00  0.00           H
ATOM    656 HG13 VAL X  43      35.400  61.533  39.967  1.00  0.00           H
ATOM    657 HG21 VAL X  43      36.575  63.845  37.955  1.00  0.00           H
ATOM    658 HG22 VAL X  43      36.268  62.153  37.623  1.00  0.00           H
ATOM    659 HG23 VAL X  43      35.476  63.387  36.666  1.00  0.00           H
ATOM    660  N   ASN X  44      31.536  63.320  39.558  1.00  0.00           N
ATOM    661  CA  ASN X  44      30.428  63.321  40.524  1.00  0.00           C
ATOM    662  C   ASN X  44      29.225  62.474  40.076  1.00  0.00           C
ATOM    663  O   ASN X  44      28.602  61.812  40.904  1.00  0.00           O
ATOM    664  CB  ASN X  44      29.963  64.764  40.841  1.00  0.00           C
ATOM    665  CG  ASN X  44      30.758  65.397  41.984  1.00  0.00           C
ATOM    666  OD1 ASN X  44      30.482  65.140  43.154  1.00  0.00           O
ATOM    667  ND2 ASN X  44      31.745  66.226  41.678  1.00  0.00           N
ATOM    668  H   ASN X  44      31.745  64.186  39.079  1.00  0.00           H
ATOM    669 1HD2 ASN X  44      31.978  66.405  40.699  1.00  0.00           H
ATOM    670 2HD2 ASN X  44      32.290  66.667  42.405  1.00  0.00           H
ATOM    671  HA  ASN X  44      30.796  62.868  41.444  1.00  0.00           H
ATOM    672  HB2 ASN X  44      29.992  65.394  39.951  1.00  0.00           H
ATOM    673  HB3 ASN X  44      28.919  64.764  41.160  1.00  0.00           H
ATOM    674  N   GLU X  45      28.907  62.451  38.776  1.00  0.00           N
ATOM    675  CA  GLU X  45      27.863  61.605  38.196  1.00  0.00           C
ATOM    676  C   GLU X  45      28.240  60.118  38.335  1.00  0.00           C
ATOM    677  O   GLU X  45      27.419  59.321  38.788  1.00  0.00           O
ATOM    678  CB  GLU X  45      27.683  61.959  36.703  1.00  0.00           C
ATOM    679  CG  GLU X  45      26.817  63.212  36.442  1.00  0.00           C
ATOM    680  CD  GLU X  45      25.325  63.006  36.705  1.00  0.00           C
ATOM    681  OE1 GLU X  45      24.691  63.933  37.246  1.00  0.00           O
ATOM    682  OE2 GLU X  45      24.791  61.941  36.338  1.00  0.00           O1-
ATOM    683  H   GLU X  45      29.404  63.083  38.153  1.00  0.00           H
ATOM    684  HA  GLU X  45      26.928  61.766  38.736  1.00  0.00           H
ATOM    685  HB2 GLU X  45      28.655  62.090  36.231  1.00  0.00           H
ATOM    686  HB3 GLU X  45      27.232  61.113  36.186  1.00  0.00           H
ATOM    687  HG2 GLU X  45      27.179  64.047  37.042  1.00  0.00           H
ATOM    688  HG3 GLU X  45      26.931  63.514  35.400  1.00  0.00           H
ATOM    689  N   VAL X  46      29.482  59.751  37.984  1.00  0.00           N
ATOM    690  CA  VAL X  46      30.019  58.396  38.097  1.00  0.00           C
ATOM    691  C   VAL X  46      30.043  57.899  39.563  1.00  0.00           C
ATOM    692  O   VAL X  46      29.633  56.763  39.803  1.00  0.00           O
ATOM    693  CB  VAL X  46      31.392  58.311  37.367  1.00  0.00           C
ATOM    694  CG1 VAL X  46      32.172  57.007  37.623  1.00  0.00           C
ATOM    695  CG2 VAL X  46      31.217  58.471  35.844  1.00  0.00           C
ATOM    696  H   VAL X  46      30.102  60.464  37.611  1.00  0.00           H
ATOM    697  HA  VAL X  46      29.328  57.736  37.567  1.00  0.00           H
ATOM    698  HB  VAL X  46      32.018  59.132  37.722  1.00  0.00           H
ATOM    699 HG11 VAL X  46      33.078  56.960  37.019  1.00  0.00           H
ATOM    700 HG12 VAL X  46      32.488  56.930  38.659  1.00  0.00           H
ATOM    701 HG13 VAL X  46      31.573  56.126  37.392  1.00  0.00           H
ATOM    702 HG21 VAL X  46      32.181  58.478  35.335  1.00  0.00           H
ATOM    703 HG22 VAL X  46      30.637  57.651  35.427  1.00  0.00           H
ATOM    704 HG23 VAL X  46      30.698  59.388  35.574  1.00  0.00           H
ATOM    705  N   THR X  47      30.447  58.717  40.548  1.00  0.00           N
ATOM    706  CA  THR X  47      30.441  58.319  41.960  1.00  0.00           C
ATOM    707  C   THR X  47      29.018  58.206  42.539  1.00  0.00           C
ATOM    708  O   THR X  47      28.749  57.248  43.262  1.00  0.00           O
ATOM    709  CB  THR X  47      31.299  59.285  42.809  1.00  0.00           C
ATOM    710  OG1 THR X  47      30.891  60.632  42.674  1.00  0.00           O
ATOM    711  CG2 THR X  47      32.793  59.176  42.505  1.00  0.00           C
ATOM    712  H   THR X  47      30.789  59.650  40.333  1.00  0.00           H
ATOM    713  HG1 THR X  47      31.405  61.167  43.264  1.00  0.00           H
ATOM    714  HA  THR X  47      30.894  57.328  42.034  1.00  0.00           H
ATOM    715  HB  THR X  47      31.167  59.019  43.861  1.00  0.00           H
ATOM    716 HG21 THR X  47      33.361  59.868  43.117  1.00  0.00           H
ATOM    717 HG22 THR X  47      33.143  58.174  42.741  1.00  0.00           H
ATOM    718 HG23 THR X  47      33.023  59.378  41.459  1.00  0.00           H
ATOM    719  N   GLU X  48      28.092  59.124  42.215  1.00  0.00           N
ATOM    720  CA  GLU X  48      26.698  59.044  42.660  1.00  0.00           C
ATOM    721  C   GLU X  48      25.988  57.835  42.023  1.00  0.00           C
ATOM    722  O   GLU X  48      25.242  57.140  42.713  1.00  0.00           O
ATOM    723  CB  GLU X  48      25.943  60.345  42.329  1.00  0.00           C
ATOM    724  CG  GLU X  48      26.303  61.501  43.291  1.00  0.00           C
ATOM    725  CD  GLU X  48      25.484  62.773  43.080  1.00  0.00           C
ATOM    726  OE1 GLU X  48      24.450  62.732  42.384  1.00  0.00           O
ATOM    727  OE2 GLU X  48      25.861  63.810  43.660  1.00  0.00           O1-
ATOM    728  H   GLU X  48      28.380  59.930  41.666  1.00  0.00           H
ATOM    729  HA  GLU X  48      26.684  58.893  43.742  1.00  0.00           H
ATOM    730  HB2 GLU X  48      26.120  60.641  41.294  1.00  0.00           H
ATOM    731  HB3 GLU X  48      24.870  60.159  42.407  1.00  0.00           H
ATOM    732  HG2 GLU X  48      26.151  61.176  44.321  1.00  0.00           H
ATOM    733  HG3 GLU X  48      27.363  61.742  43.203  1.00  0.00           H
ATOM    734  N   PHE X  49      26.277  57.528  40.749  1.00  0.00           N
ATOM    735  CA  PHE X  49      25.871  56.294  40.079  1.00  0.00           C
ATOM    736  C   PHE X  49      26.439  55.066  40.818  1.00  0.00           C
ATOM    737  O   PHE X  49      25.656  54.249  41.298  1.00  0.00           O
ATOM    738  CB  PHE X  49      26.275  56.336  38.589  1.00  0.00           C
ATOM    739  CG  PHE X  49      25.859  55.132  37.755  1.00  0.00           C
ATOM    740  CD1 PHE X  49      24.495  54.826  37.562  1.00  0.00           C
ATOM    741  CD2 PHE X  49      26.844  54.314  37.166  1.00  0.00           C
ATOM    742  CE1 PHE X  49      24.124  53.706  36.790  1.00  0.00           C
ATOM    743  CE2 PHE X  49      26.475  53.196  36.393  1.00  0.00           C
ATOM    744  CZ  PHE X  49      25.113  52.892  36.204  1.00  0.00           C
ATOM    745  H   PHE X  49      26.872  58.167  40.228  1.00  0.00           H
ATOM    746  HD1 PHE X  49      23.728  55.442  38.008  1.00  0.00           H
ATOM    747  HD2 PHE X  49      27.889  54.546  37.307  1.00  0.00           H
ATOM    748  HE1 PHE X  49      23.079  53.467  36.649  1.00  0.00           H
ATOM    749  HE2 PHE X  49      27.235  52.572  35.946  1.00  0.00           H
ATOM    750  HZ  PHE X  49      24.829  52.032  35.614  1.00  0.00           H
ATOM    751  HA  PHE X  49      24.782  56.242  40.130  1.00  0.00           H
ATOM    752  HB2 PHE X  49      25.829  57.214  38.122  1.00  0.00           H
ATOM    753  HB3 PHE X  49      27.352  56.472  38.501  1.00  0.00           H
ATOM    754  N   ALA X  50      27.766  54.993  41.021  1.00  0.00           N
ATOM    755  CA  ALA X  50      28.465  53.921  41.738  1.00  0.00           C
ATOM    756  C   ALA X  50      27.904  53.652  43.146  1.00  0.00           C
ATOM    757  O   ALA X  50      27.684  52.498  43.506  1.00  0.00           O
ATOM    758  CB  ALA X  50      29.969  54.219  41.811  1.00  0.00           C
ATOM    759  H   ALA X  50      28.350  55.722  40.616  1.00  0.00           H
ATOM    760  HA  ALA X  50      28.330  53.012  41.150  1.00  0.00           H
ATOM    761  HB1 ALA X  50      30.510  53.372  42.234  1.00  0.00           H
ATOM    762  HB2 ALA X  50      30.393  54.416  40.828  1.00  0.00           H
ATOM    763  HB3 ALA X  50      30.180  55.083  42.441  1.00  0.00           H
ATOM    764  N   LYS X  51      27.606  54.708  43.914  1.00  0.00           N
ATOM    765  CA  LYS X  51      26.987  54.632  45.237  1.00  0.00           C
ATOM    766  C   LYS X  51      25.578  54.009  45.198  1.00  0.00           C
ATOM    767  O   LYS X  51      25.274  53.156  46.033  1.00  0.00           O
ATOM    768  CB  LYS X  51      26.968  56.035  45.881  1.00  0.00           C
ATOM    769  CG  LYS X  51      28.358  56.438  46.411  1.00  0.00           C
ATOM    770  CD  LYS X  51      28.452  57.893  46.902  1.00  0.00           C
ATOM    771  CE  LYS X  51      29.882  58.220  47.372  1.00  0.00           C
ATOM    772  NZ  LYS X  51      30.050  59.594  47.870  1.00  0.00           N1+
ATOM    773  H   LYS X  51      27.863  55.629  43.565  1.00  0.00           H
ATOM    774 1HZ  LYS X  51      29.538  59.743  48.721  1.00  0.00           H
ATOM    775 2HZ  LYS X  51      31.051  59.714  48.074  1.00  0.00           H
ATOM    776 3HZ  LYS X  51      29.782  60.280  47.188  1.00  0.00           H
ATOM    777  HA  LYS X  51      27.602  53.974  45.855  1.00  0.00           H
ATOM    778  HB2 LYS X  51      26.603  56.771  45.163  1.00  0.00           H
ATOM    779  HB3 LYS X  51      26.264  56.054  46.714  1.00  0.00           H
ATOM    780  HG2 LYS X  51      28.637  55.762  47.221  1.00  0.00           H
ATOM    781  HG3 LYS X  51      29.103  56.280  45.630  1.00  0.00           H
ATOM    782  HD2 LYS X  51      28.165  58.568  46.094  1.00  0.00           H
ATOM    783  HD3 LYS X  51      27.743  58.052  47.715  1.00  0.00           H
ATOM    784  HE2 LYS X  51      30.178  57.536  48.167  1.00  0.00           H
ATOM    785  HE3 LYS X  51      30.584  58.070  46.550  1.00  0.00           H
ATOM    786  N   THR X  52      24.738  54.364  44.213  1.00  0.00           N
ATOM    787  CA  THR X  52      23.434  53.720  44.013  1.00  0.00           C
ATOM    788  C   THR X  52      23.572  52.264  43.506  1.00  0.00           C
ATOM    789  O   THR X  52      22.776  51.415  43.909  1.00  0.00           O
ATOM    790  CB  THR X  52      22.516  54.586  43.110  1.00  0.00           C
ATOM    791  OG1 THR X  52      22.993  54.765  41.788  1.00  0.00           O
ATOM    792  CG2 THR X  52      22.186  55.955  43.724  1.00  0.00           C
ATOM    793  H   THR X  52      25.030  55.082  43.561  1.00  0.00           H
ATOM    794  HG1 THR X  52      23.950  54.731  41.785  1.00  0.00           H
ATOM    795  HA  THR X  52      22.945  53.661  44.988  1.00  0.00           H
ATOM    796  HB  THR X  52      21.567  54.055  43.011  1.00  0.00           H
ATOM    797 HG21 THR X  52      21.498  56.516  43.092  1.00  0.00           H
ATOM    798 HG22 THR X  52      21.708  55.836  44.697  1.00  0.00           H
ATOM    799 HG23 THR X  52      23.073  56.567  43.876  1.00  0.00           H
ATOM    800  N   CYS X  53      24.613  51.939  42.720  1.00  0.00           N
ATOM    801  CA  CYS X  53      24.912  50.573  42.278  1.00  0.00           C
ATOM    802  C   CYS X  53      25.365  49.686  43.452  1.00  0.00           C
ATOM    803  O   CYS X  53      24.989  48.520  43.509  1.00  0.00           O
ATOM    804  CB  CYS X  53      26.019  50.554  41.203  1.00  0.00           C
ATOM    805  SG  CYS X  53      25.562  51.467  39.706  1.00  0.00           S
ATOM    806  H   CYS X  53      25.200  52.686  42.361  1.00  0.00           H
ATOM    807  HA  CYS X  53      24.004  50.136  41.861  1.00  0.00           H
ATOM    808  HB2 CYS X  53      26.962  50.943  41.584  1.00  0.00           H
ATOM    809  HB3 CYS X  53      26.198  49.524  40.895  1.00  0.00           H
ATOM    810  HG  CYS X  53      26.671  51.175  39.019  1.00  0.00           H
ATOM    811  N   VAL X  54      26.133  50.223  44.411  1.00  0.00           N
ATOM    812  CA  VAL X  54      26.518  49.535  45.646  1.00  0.00           C
ATOM    813  C   VAL X  54      25.301  49.356  46.586  1.00  0.00           C
ATOM    814  O   VAL X  54      25.205  48.333  47.266  1.00  0.00           O
ATOM    815  CB  VAL X  54      27.687  50.319  46.314  1.00  0.00           C
ATOM    816  CG1 VAL X  54      28.012  49.899  47.762  1.00  0.00           C
ATOM    817  CG2 VAL X  54      28.974  50.197  45.476  1.00  0.00           C
ATOM    818  H   VAL X  54      26.482  51.167  44.267  1.00  0.00           H
ATOM    819  HA  VAL X  54      26.873  48.534  45.391  1.00  0.00           H
ATOM    820  HB  VAL X  54      27.412  51.375  46.349  1.00  0.00           H
ATOM    821 HG11 VAL X  54      28.882  50.437  48.142  1.00  0.00           H
ATOM    822 HG12 VAL X  54      27.191  50.115  48.446  1.00  0.00           H
ATOM    823 HG13 VAL X  54      28.230  48.832  47.828  1.00  0.00           H
ATOM    824 HG21 VAL X  54      29.763  50.827  45.880  1.00  0.00           H
ATOM    825 HG22 VAL X  54      29.340  49.171  45.467  1.00  0.00           H
ATOM    826 HG23 VAL X  54      28.829  50.493  44.440  1.00  0.00           H
ATOM    827  N   ALA X  55      24.365  50.317  46.614  1.00  0.00           N
ATOM    828  CA  ALA X  55      23.148  50.264  47.426  1.00  0.00           C
ATOM    829  C   ALA X  55      22.146  49.221  46.891  1.00  0.00           C
ATOM    830  O   ALA X  55      21.676  48.381  47.658  1.00  0.00           O
ATOM    831  CB  ALA X  55      22.484  51.651  47.440  1.00  0.00           C
ATOM    832  H   ALA X  55      24.538  51.154  46.071  1.00  0.00           H
ATOM    833  HA  ALA X  55      23.420  49.997  48.449  1.00  0.00           H
ATOM    834  HB1 ALA X  55      21.607  51.653  48.088  1.00  0.00           H
ATOM    835  HB2 ALA X  55      23.167  52.412  47.819  1.00  0.00           H
ATOM    836  HB3 ALA X  55      22.154  51.960  46.450  1.00  0.00           H
ATOM    837  N   ASP X  56      21.845  49.254  45.586  1.00  0.00           N
ATOM    838  CA  ASP X  56      20.947  48.341  44.873  1.00  0.00           C
ATOM    839  C   ASP X  56      21.562  48.034  43.508  1.00  0.00           C
ATOM    840  O   ASP X  56      21.445  48.837  42.582  1.00  0.00           O
ATOM    841  CB  ASP X  56      19.504  48.902  44.745  1.00  0.00           C
ATOM    842  CG  ASP X  56      18.685  48.907  46.033  1.00  0.00           C
ATOM    843  OD1 ASP X  56      18.292  47.813  46.488  1.00  0.00           O
ATOM    844  OD2 ASP X  56      18.375  50.002  46.542  1.00  0.00           O1-
ATOM    845  H   ASP X  56      22.288  49.973  45.016  1.00  0.00           H
ATOM    846  HA  ASP X  56      20.888  47.395  45.416  1.00  0.00           H
ATOM    847  HB2 ASP X  56      19.538  49.911  44.332  1.00  0.00           H
ATOM    848  HB3 ASP X  56      18.951  48.309  44.014  1.00  0.00           H
ATOM    849  N   GLU X  57      22.226  46.881  43.367  1.00  0.00           N
ATOM    850  CA  GLU X  57      22.904  46.481  42.137  1.00  0.00           C
ATOM    851  C   GLU X  57      21.891  45.708  41.267  1.00  0.00           C
ATOM    852  O   GLU X  57      21.755  44.488  41.368  1.00  0.00           O
ATOM    853  CB  GLU X  57      24.143  45.619  42.500  1.00  0.00           C
ATOM    854  CG  GLU X  57      25.233  45.692  41.412  1.00  0.00           C
ATOM    855  CD  GLU X  57      26.528  44.970  41.770  1.00  0.00           C
ATOM    856  OE1 GLU X  57      26.991  45.061  42.929  1.00  0.00           O
ATOM    857  OE2 GLU X  57      27.095  44.355  40.847  1.00  0.00           O1-
ATOM    858  H   GLU X  57      22.274  46.251  44.154  1.00  0.00           H
ATOM    859  HA  GLU X  57      23.244  47.369  41.600  1.00  0.00           H
ATOM    860  HB2 GLU X  57      24.576  45.983  43.432  1.00  0.00           H
ATOM    861  HB3 GLU X  57      23.880  44.580  42.701  1.00  0.00           H
ATOM    862  HG2 GLU X  57      24.845  45.291  40.474  1.00  0.00           H
ATOM    863  HG3 GLU X  57      25.489  46.734  41.220  1.00  0.00           H
ATOM    864  N   SER X  58      21.139  46.442  40.438  1.00  0.00           N
ATOM    865  CA  SER X  58      20.191  45.923  39.454  1.00  0.00           C
ATOM    866  C   SER X  58      20.941  45.288  38.261  1.00  0.00           C
ATOM    867  O   SER X  58      22.111  45.596  38.009  1.00  0.00           O
ATOM    868  CB  SER X  58      19.300  47.112  39.004  1.00  0.00           C
ATOM    869  OG  SER X  58      19.969  48.051  38.176  1.00  0.00           O
ATOM    870  H   SER X  58      21.271  47.443  40.432  1.00  0.00           H
ATOM    871  HG  SER X  58      19.525  48.898  38.260  1.00  0.00           H
ATOM    872  HA  SER X  58      19.565  45.166  39.931  1.00  0.00           H
ATOM    873  HB2 SER X  58      18.427  46.753  38.463  1.00  0.00           H
ATOM    874  HB3 SER X  58      18.906  47.631  39.880  1.00  0.00           H
ATOM    875  N   ALA X  59      20.259  44.425  37.502  1.00  0.00           N
ATOM    876  CA  ALA X  59      20.705  43.966  36.186  1.00  0.00           C
ATOM    877  C   ALA X  59      20.180  44.933  35.106  1.00  0.00           C
ATOM    878  O   ALA X  59      20.768  45.057  34.032  1.00  0.00           O
ATOM    879  CB  ALA X  59      20.082  42.586  35.919  1.00  0.00           C
ATOM    880  H   ALA X  59      19.257  44.326  37.694  1.00  0.00           H
ATOM    881  HA  ALA X  59      21.791  43.895  36.129  1.00  0.00           H
ATOM    882  HB1 ALA X  59      20.382  42.204  34.942  1.00  0.00           H
ATOM    883  HB2 ALA X  59      20.407  41.860  36.664  1.00  0.00           H
ATOM    884  HB3 ALA X  59      18.992  42.619  35.941  1.00  0.00           H
ATOM    885  N   GLU X  60      19.064  45.608  35.403  1.00  0.00           N
ATOM    886  CA  GLU X  60      18.279  46.461  34.529  1.00  0.00           C
ATOM    887  C   GLU X  60      18.971  47.795  34.189  1.00  0.00           C
ATOM    888  O   GLU X  60      18.748  48.318  33.096  1.00  0.00           O
ATOM    889  CB  GLU X  60      16.931  46.761  35.231  1.00  0.00           C
ATOM    890  CG  GLU X  60      16.106  45.516  35.654  1.00  0.00           C
ATOM    891  CD  GLU X  60      16.351  45.026  37.084  1.00  0.00           C
ATOM    892  OE1 GLU X  60      17.505  44.676  37.408  1.00  0.00           O
ATOM    893  OE2 GLU X  60      15.381  44.994  37.866  1.00  0.00           O1-
ATOM    894  H   GLU X  60      18.599  45.336  36.276  1.00  0.00           H
ATOM    895  HA  GLU X  60      18.091  45.922  33.599  1.00  0.00           H
ATOM    896  HB2 GLU X  60      17.097  47.398  36.104  1.00  0.00           H
ATOM    897  HB3 GLU X  60      16.319  47.360  34.556  1.00  0.00           H
ATOM    898  HG2 GLU X  60      15.046  45.761  35.565  1.00  0.00           H
ATOM    899  HG3 GLU X  60      16.274  44.693  34.957  1.00  0.00           H
ATOM    900  N   ASN X  61      19.780  48.361  35.099  1.00  0.00           N
ATOM    901  CA  ASN X  61      20.406  49.682  34.925  1.00  0.00           C
ATOM    902  C   ASN X  61      21.793  49.863  35.561  1.00  0.00           C
ATOM    903  O   ASN X  61      22.621  50.576  34.994  1.00  0.00           O
ATOM    904  CB  ASN X  61      19.433  50.866  35.179  1.00  0.00           C
ATOM    905  CG  ASN X  61      18.636  50.794  36.487  1.00  0.00           C
ATOM    906  OD1 ASN X  61      19.199  50.707  37.574  1.00  0.00           O
ATOM    907  ND2 ASN X  61      17.310  50.788  36.406  1.00  0.00           N
ATOM    908  H   ASN X  61      19.903  47.886  35.986  1.00  0.00           H
ATOM    909 1HD2 ASN X  61      16.845  50.855  35.512  1.00  0.00           H
ATOM    910 2HD2 ASN X  61      16.751  50.738  37.246  1.00  0.00           H
ATOM    911  HA  ASN X  61      20.650  49.753  33.863  1.00  0.00           H
ATOM    912  HB2 ASN X  61      19.985  51.807  35.174  1.00  0.00           H
ATOM    913  HB3 ASN X  61      18.739  50.938  34.341  1.00  0.00           H
ATOM    914  N   CYS X  62      22.078  49.231  36.705  1.00  0.00           N
ATOM    915  CA  CYS X  62      23.336  49.407  37.441  1.00  0.00           C
ATOM    916  C   CYS X  62      24.468  48.529  36.871  1.00  0.00           C
ATOM    917  O   CYS X  62      25.648  48.831  37.064  1.00  0.00           O
ATOM    918  CB  CYS X  62      23.110  48.996  38.910  1.00  0.00           C
ATOM    919  SG  CYS X  62      22.005  50.190  39.731  1.00  0.00           S
ATOM    920  H   CYS X  62      21.337  48.720  37.184  1.00  0.00           H
ATOM    921  HA  CYS X  62      23.660  50.449  37.402  1.00  0.00           H
ATOM    922  HB2 CYS X  62      22.690  47.996  38.967  1.00  0.00           H
ATOM    923  HB3 CYS X  62      24.051  48.966  39.458  1.00  0.00           H
ATOM    924  HG  CYS X  62      21.956  49.587  40.932  1.00  0.00           H
ATOM    925  N   ASP X  63      24.124  47.448  36.158  1.00  0.00           N
ATOM    926  CA  ASP X  63      25.055  46.550  35.474  1.00  0.00           C
ATOM    927  C   ASP X  63      25.534  47.240  34.182  1.00  0.00           C
ATOM    928  O   ASP X  63      24.764  47.405  33.234  1.00  0.00           O
ATOM    929  CB  ASP X  63      24.324  45.220  35.170  1.00  0.00           C
ATOM    930  CG  ASP X  63      25.226  44.119  34.612  1.00  0.00           C
ATOM    931  OD1 ASP X  63      25.617  43.239  35.407  1.00  0.00           O
ATOM    932  OD2 ASP X  63      25.510  44.111  33.399  1.00  0.00           O1-
ATOM    933  H   ASP X  63      23.136  47.279  36.037  1.00  0.00           H
ATOM    934  HA  ASP X  63      25.903  46.340  36.128  1.00  0.00           H
ATOM    935  HB2 ASP X  63      23.881  44.845  36.092  1.00  0.00           H
ATOM    936  HB3 ASP X  63      23.495  45.382  34.480  1.00  0.00           H
ATOM    937  N   LYS X  64      26.782  47.717  34.187  1.00  0.00           N
ATOM    938  CA  LYS X  64      27.434  48.487  33.133  1.00  0.00           C
ATOM    939  C   LYS X  64      28.955  48.344  33.325  1.00  0.00           C
ATOM    940  O   LYS X  64      29.405  48.008  34.428  1.00  0.00           O
ATOM    941  CB  LYS X  64      26.925  49.955  33.166  1.00  0.00           C
ATOM    942  CG  LYS X  64      27.032  50.744  31.844  1.00  0.00           C
ATOM    943  CD  LYS X  64      26.145  50.178  30.716  1.00  0.00           C
ATOM    944  CE  LYS X  64      25.980  51.132  29.516  1.00  0.00           C
ATOM    945  NZ  LYS X  64      25.223  50.504  28.418  1.00  0.00           N1+
ATOM    946  H   LYS X  64      27.363  47.558  34.999  1.00  0.00           H
ATOM    947 1HZ  LYS X  64      24.275  50.316  28.689  1.00  0.00           H
ATOM    948 2HZ  LYS X  64      25.187  51.119  27.585  1.00  0.00           H
ATOM    949 3HZ  LYS X  64      25.656  49.647  28.125  1.00  0.00           H
ATOM    950  HA  LYS X  64      27.173  48.016  32.185  1.00  0.00           H
ATOM    951  HB2 LYS X  64      25.880  49.983  33.476  1.00  0.00           H
ATOM    952  HB3 LYS X  64      27.461  50.500  33.947  1.00  0.00           H
ATOM    953  HG2 LYS X  64      26.730  51.773  32.047  1.00  0.00           H
ATOM    954  HG3 LYS X  64      28.070  50.806  31.520  1.00  0.00           H
ATOM    955  HD2 LYS X  64      26.571  49.237  30.368  1.00  0.00           H
ATOM    956  HD3 LYS X  64      25.159  49.941  31.118  1.00  0.00           H
ATOM    957  HE2 LYS X  64      25.468  52.045  29.822  1.00  0.00           H
ATOM    958  HE3 LYS X  64      26.953  51.438  29.137  1.00  0.00           H
ATOM    959  N   SER X  65      29.743  48.594  32.274  1.00  0.00           N
ATOM    960  CA  SER X  65      31.199  48.714  32.346  1.00  0.00           C
ATOM    961  C   SER X  65      31.571  50.193  32.558  1.00  0.00           C
ATOM    962  O   SER X  65      30.796  51.091  32.212  1.00  0.00           O
ATOM    963  CB  SER X  65      31.813  48.166  31.035  1.00  0.00           C
ATOM    964  OG  SER X  65      31.502  48.909  29.862  1.00  0.00           O
ATOM    965  H   SER X  65      29.323  48.922  31.415  1.00  0.00           H
ATOM    966  HG  SER X  65      31.809  48.385  29.127  1.00  0.00           H
ATOM    967  HA  SER X  65      31.586  48.124  33.173  1.00  0.00           H
ATOM    968  HB2 SER X  65      32.900  48.130  31.130  1.00  0.00           H
ATOM    969  HB3 SER X  65      31.497  47.132  30.892  1.00  0.00           H
ATOM    970  N   LEU X  66      32.770  50.459  33.092  1.00  0.00           N
ATOM    971  CA  LEU X  66      33.307  51.814  33.238  1.00  0.00           C
ATOM    972  C   LEU X  66      33.569  52.448  31.863  1.00  0.00           C
ATOM    973  O   LEU X  66      33.280  53.623  31.675  1.00  0.00           O
ATOM    974  CB  LEU X  66      34.613  51.806  34.065  1.00  0.00           C
ATOM    975  CG  LEU X  66      34.416  51.704  35.593  1.00  0.00           C
ATOM    976  CD1 LEU X  66      35.749  51.380  36.279  1.00  0.00           C
ATOM    977  CD2 LEU X  66      33.838  52.996  36.200  1.00  0.00           C
ATOM    978  H   LEU X  66      33.389  49.660  33.299  1.00  0.00           H
ATOM    979  HA  LEU X  66      32.561  52.431  33.739  1.00  0.00           H
ATOM    980  HB2 LEU X  66      35.245  50.989  33.715  1.00  0.00           H
ATOM    981  HB3 LEU X  66      35.183  52.715  33.862  1.00  0.00           H
ATOM    982  HG  LEU X  66      33.728  50.882  35.799  1.00  0.00           H
ATOM    983 HD11 LEU X  66      35.625  51.316  37.360  1.00  0.00           H
ATOM    984 HD12 LEU X  66      36.151  50.429  35.928  1.00  0.00           H
ATOM    985 HD13 LEU X  66      36.496  52.150  36.080  1.00  0.00           H
ATOM    986 HD21 LEU X  66      33.720  52.904  37.280  1.00  0.00           H
ATOM    987 HD22 LEU X  66      34.493  53.848  36.019  1.00  0.00           H
ATOM    988 HD23 LEU X  66      32.861  53.246  35.792  1.00  0.00           H
ATOM    989  N   HIS X  67      34.037  51.665  30.881  1.00  0.00           N
ATOM    990  CA  HIS X  67      34.318  52.108  29.512  1.00  0.00           C
ATOM    991  C   HIS X  67      33.074  52.674  28.804  1.00  0.00           C
ATOM    992  O   HIS X  67      33.126  53.773  28.247  1.00  0.00           O
ATOM    993  CB  HIS X  67      34.919  50.944  28.699  1.00  0.00           C
ATOM    994  CG  HIS X  67      36.298  50.516  29.144  1.00  0.00           C
ATOM    995  ND1 HIS X  67      37.419  51.312  28.975  1.00  0.00           N
ATOM    996  CD2 HIS X  67      36.752  49.376  29.769  1.00  0.00           C
ATOM    997  CE1 HIS X  67      38.466  50.656  29.472  1.00  0.00           C
ATOM    998  NE2 HIS X  67      38.133  49.469  29.971  1.00  0.00           N
ATOM    999  H   HIS X  67      34.238  50.704  31.119  1.00  0.00           H
ATOM   1000  HD1 HIS X  67      37.447  52.240  28.527  1.00  0.00           H
ATOM   1001  HD2 HIS X  67      36.194  48.505  30.087  1.00  0.00           H
ATOM   1002  HE1 HIS X  67      39.476  51.048  29.465  1.00  0.00           H
ATOM   1003  HA  HIS X  67      35.053  52.913  29.566  1.00  0.00           H
ATOM   1004  HB2 HIS X  67      34.256  50.079  28.734  1.00  0.00           H
ATOM   1005  HB3 HIS X  67      34.988  51.223  27.646  1.00  0.00           H
ATOM   1006  N   THR X  68      31.938  51.964  28.864  1.00  0.00           N
ATOM   1007  CA  THR X  68      30.685  52.431  28.270  1.00  0.00           C
ATOM   1008  C   THR X  68      30.027  53.552  29.107  1.00  0.00           C
ATOM   1009  O   THR X  68      29.379  54.422  28.527  1.00  0.00           O
ATOM   1010  CB  THR X  68      29.724  51.237  28.036  1.00  0.00           C
ATOM   1011  OG1 THR X  68      29.415  50.519  29.219  1.00  0.00           O
ATOM   1012  CG2 THR X  68      30.235  50.257  26.969  1.00  0.00           C
ATOM   1013  H   THR X  68      31.923  51.092  29.379  1.00  0.00           H
ATOM   1014  HG1 THR X  68      30.184  50.004  29.481  1.00  0.00           H
ATOM   1015  HA  THR X  68      30.906  52.865  27.292  1.00  0.00           H
ATOM   1016  HB  THR X  68      28.781  51.644  27.672  1.00  0.00           H
ATOM   1017 HG21 THR X  68      29.510  49.465  26.780  1.00  0.00           H
ATOM   1018 HG22 THR X  68      30.410  50.767  26.021  1.00  0.00           H
ATOM   1019 HG23 THR X  68      31.175  49.787  27.259  1.00  0.00           H
ATOM   1020  N   LEU X  69      30.245  53.596  30.433  1.00  0.00           N
ATOM   1021  CA  LEU X  69      29.809  54.691  31.305  1.00  0.00           C
ATOM   1022  C   LEU X  69      30.610  55.976  31.011  1.00  0.00           C
ATOM   1023  O   LEU X  69      30.013  57.041  30.863  1.00  0.00           O
ATOM   1024  CB  LEU X  69      29.967  54.274  32.785  1.00  0.00           C
ATOM   1025  CG  LEU X  69      29.507  55.317  33.830  1.00  0.00           C
ATOM   1026  CD1 LEU X  69      27.998  55.602  33.756  1.00  0.00           C
ATOM   1027  CD2 LEU X  69      29.898  54.867  35.242  1.00  0.00           C
ATOM   1028  H   LEU X  69      30.752  52.830  30.861  1.00  0.00           H
ATOM   1029  HA  LEU X  69      28.755  54.883  31.100  1.00  0.00           H
ATOM   1030  HB2 LEU X  69      29.422  53.344  32.955  1.00  0.00           H
ATOM   1031  HB3 LEU X  69      31.014  54.039  32.973  1.00  0.00           H
ATOM   1032  HG  LEU X  69      30.030  56.257  33.650  1.00  0.00           H
ATOM   1033 HD11 LEU X  69      27.691  56.296  34.539  1.00  0.00           H
ATOM   1034 HD12 LEU X  69      27.718  56.054  32.804  1.00  0.00           H
ATOM   1035 HD13 LEU X  69      27.413  54.689  33.879  1.00  0.00           H
ATOM   1036 HD21 LEU X  69      29.602  55.601  35.991  1.00  0.00           H
ATOM   1037 HD22 LEU X  69      29.415  53.927  35.495  1.00  0.00           H
ATOM   1038 HD23 LEU X  69      30.975  54.725  35.331  1.00  0.00           H
ATOM   1039  N   PHE X  70      31.940  55.882  30.863  1.00  0.00           N
ATOM   1040  CA  PHE X  70      32.814  56.994  30.484  1.00  0.00           C
ATOM   1041  C   PHE X  70      32.432  57.519  29.094  1.00  0.00           C
ATOM   1042  O   PHE X  70      32.213  58.717  28.941  1.00  0.00           O
ATOM   1043  CB  PHE X  70      34.305  56.579  30.489  1.00  0.00           C
ATOM   1044  CG  PHE X  70      34.959  56.211  31.817  1.00  0.00           C
ATOM   1045  CD1 PHE X  70      34.420  56.613  33.061  1.00  0.00           C
ATOM   1046  CD2 PHE X  70      36.146  55.447  31.796  1.00  0.00           C
ATOM   1047  CE1 PHE X  70      35.056  56.243  34.261  1.00  0.00           C
ATOM   1048  CE2 PHE X  70      36.784  55.082  32.997  1.00  0.00           C
ATOM   1049  CZ  PHE X  70      36.239  55.482  34.232  1.00  0.00           C
ATOM   1050  H   PHE X  70      32.391  54.989  31.068  1.00  0.00           H
ATOM   1051  HD1 PHE X  70      33.516  57.200  33.118  1.00  0.00           H
ATOM   1052  HD2 PHE X  70      36.569  55.131  30.853  1.00  0.00           H
ATOM   1053  HE1 PHE X  70      34.628  56.544  35.206  1.00  0.00           H
ATOM   1054  HE2 PHE X  70      37.690  54.494  32.971  1.00  0.00           H
ATOM   1055  HZ  PHE X  70      36.725  55.198  35.155  1.00  0.00           H
ATOM   1056  HA  PHE X  70      32.659  57.811  31.189  1.00  0.00           H
ATOM   1057  HB2 PHE X  70      34.448  55.743  29.801  1.00  0.00           H
ATOM   1058  HB3 PHE X  70      34.898  57.398  30.077  1.00  0.00           H
ATOM   1059  N   GLY X  71      32.258  56.624  28.108  1.00  0.00           N
ATOM   1060  CA  GLY X  71      31.846  56.957  26.746  1.00  0.00           C
ATOM   1061  C   GLY X  71      30.458  57.609  26.658  1.00  0.00           C
ATOM   1062  O   GLY X  71      30.245  58.468  25.806  1.00  0.00           O
ATOM   1063  H   GLY X  71      32.464  55.649  28.308  1.00  0.00           H
ATOM   1064  HA2 GLY X  71      32.586  57.624  26.301  1.00  0.00           H
ATOM   1065  HA3 GLY X  71      31.844  56.045  26.147  1.00  0.00           H
ATOM   1066  N   ASP X  72      29.527  57.243  27.551  1.00  0.00           N
ATOM   1067  CA  ASP X  72      28.218  57.886  27.722  1.00  0.00           C
ATOM   1068  C   ASP X  72      28.377  59.323  28.259  1.00  0.00           C
ATOM   1069  O   ASP X  72      27.796  60.259  27.713  1.00  0.00           O
ATOM   1070  CB  ASP X  72      27.313  57.005  28.634  1.00  0.00           C
ATOM   1071  CG  ASP X  72      26.122  57.711  29.293  1.00  0.00           C
ATOM   1072  OD1 ASP X  72      26.246  58.136  30.461  1.00  0.00           O
ATOM   1073  OD2 ASP X  72      25.068  57.821  28.636  1.00  0.00           O1-
ATOM   1074  H   ASP X  72      29.765  56.503  28.201  1.00  0.00           H
ATOM   1075  HA  ASP X  72      27.736  57.959  26.748  1.00  0.00           H
ATOM   1076  HB2 ASP X  72      26.949  56.148  28.067  1.00  0.00           H
ATOM   1077  HB3 ASP X  72      27.909  56.583  29.443  1.00  0.00           H
ATOM   1078  N   LYS X  73      29.180  59.502  29.312  1.00  0.00           N
ATOM   1079  CA  LYS X  73      29.349  60.767  30.024  1.00  0.00           C
ATOM   1080  C   LYS X  73      30.111  61.842  29.223  1.00  0.00           C
ATOM   1081  O   LYS X  73      29.971  63.032  29.510  1.00  0.00           O
ATOM   1082  CB  LYS X  73      30.029  60.476  31.378  1.00  0.00           C
ATOM   1083  CG  LYS X  73      29.070  59.797  32.379  1.00  0.00           C
ATOM   1084  CD  LYS X  73      28.063  60.768  33.025  1.00  0.00           C
ATOM   1085  CE  LYS X  73      26.739  60.097  33.443  1.00  0.00           C
ATOM   1086  NZ  LYS X  73      25.822  59.885  32.307  1.00  0.00           N1+
ATOM   1087  H   LYS X  73      29.616  58.678  29.716  1.00  0.00           H
ATOM   1088 1HZ  LYS X  73      25.668  60.739  31.802  1.00  0.00           H
ATOM   1089 2HZ  LYS X  73      26.146  59.173  31.628  1.00  0.00           H
ATOM   1090 3HZ  LYS X  73      24.935  59.557  32.646  1.00  0.00           H
ATOM   1091  HA  LYS X  73      28.355  61.176  30.204  1.00  0.00           H
ATOM   1092  HB2 LYS X  73      30.888  59.826  31.208  1.00  0.00           H
ATOM   1093  HB3 LYS X  73      30.431  61.387  31.822  1.00  0.00           H
ATOM   1094  HG2 LYS X  73      28.541  58.987  31.878  1.00  0.00           H
ATOM   1095  HG3 LYS X  73      29.649  59.315  33.167  1.00  0.00           H
ATOM   1096  HD2 LYS X  73      28.536  61.208  33.903  1.00  0.00           H
ATOM   1097  HD3 LYS X  73      27.846  61.612  32.370  1.00  0.00           H
ATOM   1098  HE2 LYS X  73      26.923  59.153  33.958  1.00  0.00           H
ATOM   1099  HE3 LYS X  73      26.220  60.744  34.149  1.00  0.00           H
ATOM   1100  N   LEU X  74      30.827  61.467  28.154  1.00  0.00           N
ATOM   1101  CA  LEU X  74      31.396  62.406  27.181  1.00  0.00           C
ATOM   1102  C   LEU X  74      30.314  63.116  26.331  1.00  0.00           C
ATOM   1103  O   LEU X  74      30.605  64.135  25.707  1.00  0.00           O
ATOM   1104  CB  LEU X  74      32.387  61.678  26.246  1.00  0.00           C
ATOM   1105  CG  LEU X  74      33.644  61.082  26.919  1.00  0.00           C
ATOM   1106  CD1 LEU X  74      34.567  60.454  25.866  1.00  0.00           C
ATOM   1107  CD2 LEU X  74      34.403  62.082  27.804  1.00  0.00           C
ATOM   1108  H   LEU X  74      30.942  60.475  27.992  1.00  0.00           H
ATOM   1109  HA  LEU X  74      31.925  63.191  27.723  1.00  0.00           H
ATOM   1110  HB2 LEU X  74      31.858  60.887  25.712  1.00  0.00           H
ATOM   1111  HB3 LEU X  74      32.716  62.378  25.475  1.00  0.00           H
ATOM   1112  HG  LEU X  74      33.333  60.274  27.568  1.00  0.00           H
ATOM   1113 HD11 LEU X  74      35.478  60.062  26.315  1.00  0.00           H
ATOM   1114 HD12 LEU X  74      34.072  59.623  25.366  1.00  0.00           H
ATOM   1115 HD13 LEU X  74      34.853  61.176  25.100  1.00  0.00           H
ATOM   1116 HD21 LEU X  74      35.359  61.677  28.137  1.00  0.00           H
ATOM   1117 HD22 LEU X  74      34.599  63.008  27.272  1.00  0.00           H
ATOM   1118 HD23 LEU X  74      33.835  62.331  28.701  1.00  0.00           H
ATOM   1119  N   CYS X  75      29.060  62.639  26.340  1.00  0.00           N
ATOM   1120  CA  CYS X  75      27.921  63.288  25.684  1.00  0.00           C
ATOM   1121  C   CYS X  75      27.244  64.327  26.609  1.00  0.00           C
ATOM   1122  O   CYS X  75      26.272  64.958  26.192  1.00  0.00           O
ATOM   1123  CB  CYS X  75      26.856  62.230  25.318  1.00  0.00           C
ATOM   1124  SG  CYS X  75      27.549  60.941  24.240  1.00  0.00           S
ATOM   1125  H   CYS X  75      28.868  61.781  26.847  1.00  0.00           H
ATOM   1126  HA  CYS X  75      28.245  63.793  24.772  1.00  0.00           H
ATOM   1127  HB2 CYS X  75      26.421  61.771  26.206  1.00  0.00           H
ATOM   1128  HB3 CYS X  75      26.030  62.699  24.781  1.00  0.00           H
ATOM   1129  HG  CYS X  75      26.393  60.299  24.039  1.00  0.00           H
ATOM   1130  N   THR X  76      27.738  64.530  27.840  1.00  0.00           N
ATOM   1131  CA  THR X  76      27.166  65.415  28.861  1.00  0.00           C
ATOM   1132  C   THR X  76      28.168  66.492  29.331  1.00  0.00           C
ATOM   1133  O   THR X  76      28.038  67.050  30.422  1.00  0.00           O
ATOM   1134  CB  THR X  76      26.451  64.588  29.967  1.00  0.00           C
ATOM   1135  OG1 THR X  76      27.302  63.621  30.559  1.00  0.00           O
ATOM   1136  CG2 THR X  76      25.205  63.844  29.463  1.00  0.00           C
ATOM   1137  H   THR X  76      28.518  63.956  28.140  1.00  0.00           H
ATOM   1138  HG1 THR X  76      28.136  64.033  30.764  1.00  0.00           H
ATOM   1139  HA  THR X  76      26.384  66.024  28.403  1.00  0.00           H
ATOM   1140  HB  THR X  76      26.132  65.272  30.757  1.00  0.00           H
ATOM   1141 HG21 THR X  76      24.684  63.349  30.282  1.00  0.00           H
ATOM   1142 HG22 THR X  76      24.500  64.533  28.998  1.00  0.00           H
ATOM   1143 HG23 THR X  76      25.459  63.083  28.724  1.00  0.00           H
ATOM   1144  N   VAL X  77      29.130  66.834  28.466  1.00  0.00           N
ATOM   1145  CA  VAL X  77      29.963  68.036  28.526  1.00  0.00           C
ATOM   1146  C   VAL X  77      29.079  69.219  28.054  1.00  0.00           C
ATOM   1147  O   VAL X  77      28.236  69.033  27.172  1.00  0.00           O
ATOM   1148  CB  VAL X  77      31.173  67.828  27.565  1.00  0.00           C
ATOM   1149  CG1 VAL X  77      32.168  69.005  27.561  1.00  0.00           C
ATOM   1150  CG2 VAL X  77      31.942  66.528  27.875  1.00  0.00           C
ATOM   1151  H   VAL X  77      29.135  66.336  27.588  1.00  0.00           H
ATOM   1152  HA  VAL X  77      30.309  68.200  29.548  1.00  0.00           H
ATOM   1153  HB  VAL X  77      30.788  67.738  26.547  1.00  0.00           H
ATOM   1154 HG11 VAL X  77      32.969  68.840  26.840  1.00  0.00           H
ATOM   1155 HG12 VAL X  77      31.692  69.947  27.290  1.00  0.00           H
ATOM   1156 HG13 VAL X  77      32.626  69.140  28.539  1.00  0.00           H
ATOM   1157 HG21 VAL X  77      32.796  66.401  27.210  1.00  0.00           H
ATOM   1158 HG22 VAL X  77      32.309  66.526  28.901  1.00  0.00           H
ATOM   1159 HG23 VAL X  77      31.320  65.643  27.758  1.00  0.00           H
ATOM   1160  N   ALA X  78      29.241  70.413  28.648  1.00  0.00           N
ATOM   1161  CA  ALA X  78      28.426  71.617  28.421  1.00  0.00           C
ATOM   1162  C   ALA X  78      28.282  72.037  26.946  1.00  0.00           C
ATOM   1163  O   ALA X  78      27.200  72.440  26.519  1.00  0.00           O
ATOM   1164  CB  ALA X  78      28.984  72.784  29.249  1.00  0.00           C
ATOM   1165  H   ALA X  78      29.937  70.472  29.400  1.00  0.00           H
ATOM   1166  HA  ALA X  78      27.423  71.392  28.787  1.00  0.00           H
ATOM   1167  HB1 ALA X  78      28.394  73.690  29.102  1.00  0.00           H
ATOM   1168  HB2 ALA X  78      28.971  72.559  30.314  1.00  0.00           H
ATOM   1169  HB3 ALA X  78      30.014  73.012  28.972  1.00  0.00           H
ATOM   1170  N   THR X  79      29.362  71.916  26.172  1.00  0.00           N
ATOM   1171  CA  THR X  79      29.392  72.025  24.722  1.00  0.00           C
ATOM   1172  C   THR X  79      30.579  71.196  24.206  1.00  0.00           C
ATOM   1173  O   THR X  79      31.628  71.142  24.855  1.00  0.00           O
ATOM   1174  CB  THR X  79      29.292  73.507  24.255  1.00  0.00           C
ATOM   1175  OG1 THR X  79      29.320  73.615  22.843  1.00  0.00           O
ATOM   1176  CG2 THR X  79      30.408  74.415  24.799  1.00  0.00           C
ATOM   1177  H   THR X  79      30.215  71.575  26.594  1.00  0.00           H
ATOM   1178  HG1 THR X  79      28.812  72.877  22.474  1.00  0.00           H
ATOM   1179  HA  THR X  79      28.494  71.514  24.369  1.00  0.00           H
ATOM   1180  HB  THR X  79      28.330  73.908  24.577  1.00  0.00           H
ATOM   1181 HG21 THR X  79      30.293  75.440  24.446  1.00  0.00           H
ATOM   1182 HG22 THR X  79      30.393  74.447  25.889  1.00  0.00           H
ATOM   1183 HG23 THR X  79      31.396  74.067  24.494  1.00  0.00           H
ATOM   1184  N   LEU X  80      30.400  70.530  23.063  1.00  0.00           N
ATOM   1185  CA  LEU X  80      31.383  69.683  22.397  1.00  0.00           C
ATOM   1186  C   LEU X  80      30.961  69.474  20.938  1.00  0.00           C
ATOM   1187  O   LEU X  80      31.724  69.746  20.015  1.00  0.00           O
ATOM   1188  CB  LEU X  80      31.556  68.347  23.166  1.00  0.00           C
ATOM   1189  CG  LEU X  80      32.693  67.431  22.663  1.00  0.00           C
ATOM   1190  CD1 LEU X  80      34.078  67.992  23.032  1.00  0.00           C
ATOM   1191  CD2 LEU X  80      32.511  66.009  23.214  1.00  0.00           C
ATOM   1192  H   LEU X  80      29.529  70.739  22.554  1.00  0.00           H
ATOM   1193  HA  LEU X  80      32.330  70.224  22.390  1.00  0.00           H
ATOM   1194  HB2 LEU X  80      31.717  68.539  24.227  1.00  0.00           H
ATOM   1195  HB3 LEU X  80      30.613  67.800  23.118  1.00  0.00           H
ATOM   1196  HG  LEU X  80      32.642  67.356  21.576  1.00  0.00           H
ATOM   1197 HD11 LEU X  80      34.878  67.325  22.712  1.00  0.00           H
ATOM   1198 HD12 LEU X  80      34.260  68.956  22.557  1.00  0.00           H
ATOM   1199 HD13 LEU X  80      34.178  68.132  24.109  1.00  0.00           H
ATOM   1200 HD21 LEU X  80      33.322  65.352  22.902  1.00  0.00           H
ATOM   1201 HD22 LEU X  80      32.479  66.003  24.304  1.00  0.00           H
ATOM   1202 HD23 LEU X  80      31.580  65.562  22.860  1.00  0.00           H
ATOM   1203  N   ARG X  81      29.722  69.008  20.740  1.00  0.00           N
ATOM   1204  CA  ARG X  81      29.142  68.580  19.461  1.00  0.00           C
ATOM   1205  C   ARG X  81      28.913  69.773  18.513  1.00  0.00           C
ATOM   1206  O   ARG X  81      28.868  69.626  17.292  1.00  0.00           O
ATOM   1207  CB  ARG X  81      27.752  67.961  19.739  1.00  0.00           C
ATOM   1208  CG  ARG X  81      27.701  66.856  20.817  1.00  0.00           C
ATOM   1209  CD  ARG X  81      26.272  66.593  21.319  1.00  0.00           C
ATOM   1210  NE  ARG X  81      25.718  67.790  21.976  1.00  0.00           N
ATOM   1211  CZ  ARG X  81      24.667  67.889  22.793  1.00  0.00           C
ATOM   1212  NH1 ARG X  81      23.958  66.824  23.169  1.00  0.00           N
ATOM   1213  NH2 ARG X  81      24.353  69.108  23.212  1.00  0.00           N1+
ATOM   1214  H   ARG X  81      29.134  68.933  21.557  1.00  0.00           H
ATOM   1215  HE  ARG X  81      26.153  68.691  21.741  1.00  0.00           H
ATOM   1216 1HH1 ARG X  81      24.190  65.893  22.855  1.00  0.00           H
ATOM   1217 2HH1 ARG X  81      23.159  66.895  23.783  1.00  0.00           H
ATOM   1218 1HH2 ARG X  81      24.936  69.888  22.838  1.00  0.00           H
ATOM   1219 2HH2 ARG X  81      23.590  69.332  23.833  1.00  0.00           H
ATOM   1220  HA  ARG X  81      29.802  67.849  18.994  1.00  0.00           H
ATOM   1221  HB2 ARG X  81      27.073  68.767  20.021  1.00  0.00           H
ATOM   1222  HB3 ARG X  81      27.339  67.564  18.811  1.00  0.00           H
ATOM   1223  HG2 ARG X  81      28.131  65.941  20.411  1.00  0.00           H
ATOM   1224  HG3 ARG X  81      28.315  67.107  21.682  1.00  0.00           H
ATOM   1225  HD2 ARG X  81      25.619  66.291  20.498  1.00  0.00           H
ATOM   1226  HD3 ARG X  81      26.288  65.770  22.034  1.00  0.00           H
ATOM   1227  N   GLU X  82      28.723  70.951  19.109  1.00  0.00           N
ATOM   1228  CA  GLU X  82      28.335  72.211  18.503  1.00  0.00           C
ATOM   1229  C   GLU X  82      29.560  72.955  17.929  1.00  0.00           C
ATOM   1230  O   GLU X  82      29.395  73.947  17.219  1.00  0.00           O
ATOM   1231  CB  GLU X  82      27.678  73.084  19.606  1.00  0.00           C
ATOM   1232  CG  GLU X  82      26.518  72.417  20.407  1.00  0.00           C
ATOM   1233  CD  GLU X  82      26.933  71.421  21.492  1.00  0.00           C
ATOM   1234  OE1 GLU X  82      28.134  71.393  21.839  1.00  0.00           O
ATOM   1235  OE2 GLU X  82      26.077  70.630  21.938  1.00  0.00           O1-
ATOM   1236  H   GLU X  82      28.746  70.955  20.131  1.00  0.00           H
ATOM   1237  HA  GLU X  82      27.619  72.027  17.699  1.00  0.00           H
ATOM   1238  HB2 GLU X  82      28.442  73.436  20.301  1.00  0.00           H
ATOM   1239  HB3 GLU X  82      27.289  73.990  19.140  1.00  0.00           H
ATOM   1240  HG2 GLU X  82      25.942  73.197  20.906  1.00  0.00           H
ATOM   1241  HG3 GLU X  82      25.829  71.927  19.718  1.00  0.00           H
ATOM   1242  N   THR X  83      30.776  72.471  18.213  1.00  0.00           N
ATOM   1243  CA  THR X  83      32.058  73.016  17.775  1.00  0.00           C
ATOM   1244  C   THR X  83      32.911  71.930  17.087  1.00  0.00           C
ATOM   1245  O   THR X  83      33.450  72.176  16.007  1.00  0.00           O
ATOM   1246  CB  THR X  83      32.746  73.749  18.958  1.00  0.00           C
ATOM   1247  OG1 THR X  83      32.909  72.890  20.076  1.00  0.00           O
ATOM   1248  CG2 THR X  83      31.991  75.005  19.423  1.00  0.00           C
ATOM   1249  H   THR X  83      30.821  71.678  18.838  1.00  0.00           H
ATOM   1250  HG1 THR X  83      33.434  73.345  20.724  1.00  0.00           H
ATOM   1251  HA  THR X  83      31.882  73.765  17.000  1.00  0.00           H
ATOM   1252  HB  THR X  83      33.742  74.057  18.630  1.00  0.00           H
ATOM   1253 HG21 THR X  83      32.551  75.548  20.186  1.00  0.00           H
ATOM   1254 HG22 THR X  83      31.829  75.692  18.591  1.00  0.00           H
ATOM   1255 HG23 THR X  83      31.015  74.761  19.843  1.00  0.00           H
ATOM   1256  N   TYR X  84      33.000  70.723  17.663  1.00  0.00           N
ATOM   1257  CA  TYR X  84      33.676  69.561  17.091  1.00  0.00           C
ATOM   1258  C   TYR X  84      32.593  68.647  16.491  1.00  0.00           C
ATOM   1259  O   TYR X  84      31.782  68.063  17.213  1.00  0.00           O
ATOM   1260  CB  TYR X  84      34.408  68.794  18.214  1.00  0.00           C
ATOM   1261  CG  TYR X  84      35.578  69.529  18.848  1.00  0.00           C
ATOM   1262  CD1 TYR X  84      36.870  69.417  18.294  1.00  0.00           C
ATOM   1263  CD2 TYR X  84      35.380  70.314  20.004  1.00  0.00           C
ATOM   1264  CE1 TYR X  84      37.955  70.091  18.890  1.00  0.00           C
ATOM   1265  CE2 TYR X  84      36.464  70.987  20.599  1.00  0.00           C
ATOM   1266  CZ  TYR X  84      37.753  70.878  20.040  1.00  0.00           C
ATOM   1267  OH  TYR X  84      38.808  71.531  20.606  1.00  0.00           O
ATOM   1268  H   TYR X  84      32.535  70.568  18.555  1.00  0.00           H
ATOM   1269  HD1 TYR X  84      37.035  68.813  17.413  1.00  0.00           H
ATOM   1270  HD2 TYR X  84      34.392  70.406  20.435  1.00  0.00           H
ATOM   1271  HE1 TYR X  84      38.942  69.999  18.460  1.00  0.00           H
ATOM   1272  HE2 TYR X  84      36.293  71.584  21.483  1.00  0.00           H
ATOM   1273  HH  TYR X  84      38.556  72.076  21.344  1.00  0.00           H
ATOM   1274  HA  TYR X  84      34.396  69.846  16.322  1.00  0.00           H
ATOM   1275  HB2 TYR X  84      33.718  68.499  19.004  1.00  0.00           H
ATOM   1276  HB3 TYR X  84      34.791  67.860  17.804  1.00  0.00           H
ATOM   1277  N   GLY X  85      32.586  68.501  15.163  1.00  0.00           N
ATOM   1278  CA  GLY X  85      31.658  67.647  14.422  1.00  0.00           C
ATOM   1279  C   GLY X  85      32.124  66.187  14.404  1.00  0.00           C
ATOM   1280  O   GLY X  85      31.308  65.270  14.323  1.00  0.00           O
ATOM   1281  H   GLY X  85      33.421  68.812  14.665  1.00  0.00           H
ATOM   1282  HA2 GLY X  85      30.653  67.713  14.842  1.00  0.00           H
ATOM   1283  HA3 GLY X  85      31.594  68.005  13.394  1.00  0.00           H
ATOM   1284  N   GLU X  86      33.438  65.971  14.542  1.00  0.00           N
ATOM   1285  CA  GLU X  86      34.105  64.681  14.696  1.00  0.00           C
ATOM   1286  C   GLU X  86      33.647  63.962  15.984  1.00  0.00           C
ATOM   1287  O   GLU X  86      33.414  62.756  15.968  1.00  0.00           O
ATOM   1288  CB  GLU X  86      35.651  64.856  14.675  1.00  0.00           C
ATOM   1289  CG  GLU X  86      36.244  66.173  15.246  1.00  0.00           C
ATOM   1290  CD  GLU X  86      36.226  67.351  14.273  1.00  0.00           C
ATOM   1291  OE1 GLU X  86      37.205  67.522  13.521  1.00  0.00           O
ATOM   1292  OE2 GLU X  86      35.209  68.074  14.264  1.00  0.00           O1-
ATOM   1293  H   GLU X  86      34.039  66.802  14.535  1.00  0.00           H
ATOM   1294  HA  GLU X  86      33.819  64.046  13.856  1.00  0.00           H
ATOM   1295  HB2 GLU X  86      36.115  64.014  15.190  1.00  0.00           H
ATOM   1296  HB3 GLU X  86      35.987  64.756  13.642  1.00  0.00           H
ATOM   1297  HG2 GLU X  86      35.736  66.450  16.169  1.00  0.00           H
ATOM   1298  HG3 GLU X  86      37.282  65.995  15.531  1.00  0.00           H
ATOM   1299  N   MET X  87      33.453  64.713  17.076  1.00  0.00           N
ATOM   1300  CA  MET X  87      32.979  64.207  18.366  1.00  0.00           C
ATOM   1301  C   MET X  87      31.458  63.969  18.343  1.00  0.00           C
ATOM   1302  O   MET X  87      30.971  63.056  19.005  1.00  0.00           O
ATOM   1303  CB  MET X  87      33.297  65.241  19.469  1.00  0.00           C
ATOM   1304  CG  MET X  87      34.708  65.113  20.065  1.00  0.00           C
ATOM   1305  SD  MET X  87      36.079  65.558  18.964  1.00  0.00           S
ATOM   1306  CE  MET X  87      37.431  65.571  20.167  1.00  0.00           C
ATOM   1307  H   MET X  87      33.683  65.692  17.008  1.00  0.00           H
ATOM   1308  HA  MET X  87      33.467  63.258  18.598  1.00  0.00           H
ATOM   1309  HB2 MET X  87      33.113  66.256  19.120  1.00  0.00           H
ATOM   1310  HB3 MET X  87      32.604  65.099  20.301  1.00  0.00           H
ATOM   1311  HG2 MET X  87      34.771  65.764  20.936  1.00  0.00           H
ATOM   1312  HG3 MET X  87      34.876  64.100  20.432  1.00  0.00           H
ATOM   1313  HE1 MET X  87      38.379  65.790  19.675  1.00  0.00           H
ATOM   1314  HE2 MET X  87      37.254  66.329  20.928  1.00  0.00           H
ATOM   1315  HE3 MET X  87      37.517  64.603  20.661  1.00  0.00           H
ATOM   1316  N   ALA X  88      30.702  64.748  17.554  1.00  0.00           N
ATOM   1317  CA  ALA X  88      29.250  64.613  17.405  1.00  0.00           C
ATOM   1318  C   ALA X  88      28.852  63.295  16.710  1.00  0.00           C
ATOM   1319  O   ALA X  88      27.766  62.772  16.961  1.00  0.00           O
ATOM   1320  CB  ALA X  88      28.711  65.802  16.595  1.00  0.00           C
ATOM   1321  H   ALA X  88      31.166  65.478  17.033  1.00  0.00           H
ATOM   1322  HA  ALA X  88      28.799  64.628  18.398  1.00  0.00           H
ATOM   1323  HB1 ALA X  88      27.620  65.799  16.582  1.00  0.00           H
ATOM   1324  HB2 ALA X  88      29.027  66.754  17.019  1.00  0.00           H
ATOM   1325  HB3 ALA X  88      29.046  65.777  15.558  1.00  0.00           H
ATOM   1326  N   ASP X  89      29.745  62.731  15.881  1.00  0.00           N
ATOM   1327  CA  ASP X  89      29.598  61.420  15.239  1.00  0.00           C
ATOM   1328  C   ASP X  89      29.622  60.271  16.270  1.00  0.00           C
ATOM   1329  O   ASP X  89      28.873  59.304  16.137  1.00  0.00           O
ATOM   1330  CB  ASP X  89      30.708  61.237  14.174  1.00  0.00           C
ATOM   1331  CG  ASP X  89      30.639  59.908  13.419  1.00  0.00           C
ATOM   1332  OD1 ASP X  89      31.412  58.984  13.748  1.00  0.00           O
ATOM   1333  OD2 ASP X  89      29.825  59.806  12.481  1.00  0.00           O1-
ATOM   1334  H   ASP X  89      30.603  63.242  15.722  1.00  0.00           H
ATOM   1335  HA  ASP X  89      28.631  61.394  14.733  1.00  0.00           H
ATOM   1336  HB2 ASP X  89      30.664  62.051  13.449  1.00  0.00           H
ATOM   1337  HB3 ASP X  89      31.688  61.306  14.648  1.00  0.00           H
ATOM   1338  N   CYS X  90      30.420  60.409  17.339  1.00  0.00           N
ATOM   1339  CA  CYS X  90      30.519  59.451  18.444  1.00  0.00           C
ATOM   1340  C   CYS X  90      29.198  59.408  19.234  1.00  0.00           C
ATOM   1341  O   CYS X  90      28.716  58.329  19.575  1.00  0.00           O
ATOM   1342  CB  CYS X  90      31.654  59.854  19.411  1.00  0.00           C
ATOM   1343  SG  CYS X  90      33.202  60.276  18.562  1.00  0.00           S
ATOM   1344  H   CYS X  90      31.004  61.233  17.399  1.00  0.00           H
ATOM   1345  HA  CYS X  90      30.726  58.462  18.031  1.00  0.00           H
ATOM   1346  HB2 CYS X  90      31.364  60.712  20.016  1.00  0.00           H
ATOM   1347  HB3 CYS X  90      31.857  59.040  20.107  1.00  0.00           H
ATOM   1348  HG  CYS X  90      33.869  60.568  19.686  1.00  0.00           H
ATOM   1349  N   CYS X  91      28.576  60.571  19.471  1.00  0.00           N
ATOM   1350  CA  CYS X  91      27.330  60.719  20.230  1.00  0.00           C
ATOM   1351  C   CYS X  91      26.111  60.110  19.502  1.00  0.00           C
ATOM   1352  O   CYS X  91      25.098  59.820  20.137  1.00  0.00           O
ATOM   1353  CB  CYS X  91      27.056  62.219  20.477  1.00  0.00           C
ATOM   1354  SG  CYS X  91      28.454  63.033  21.307  1.00  0.00           S
ATOM   1355  H   CYS X  91      29.043  61.423  19.187  1.00  0.00           H
ATOM   1356  HA  CYS X  91      27.445  60.209  21.188  1.00  0.00           H
ATOM   1357  HB2 CYS X  91      26.850  62.740  19.541  1.00  0.00           H
ATOM   1358  HB3 CYS X  91      26.171  62.336  21.104  1.00  0.00           H
ATOM   1359  HG  CYS X  91      27.835  64.198  21.511  1.00  0.00           H
ATOM   1360  N   ALA X  92      26.204  59.902  18.180  1.00  0.00           N
ATOM   1361  CA  ALA X  92      25.176  59.277  17.350  1.00  0.00           C
ATOM   1362  C   ALA X  92      25.328  57.742  17.299  1.00  0.00           C
ATOM   1363  O   ALA X  92      24.389  57.049  16.904  1.00  0.00           O
ATOM   1364  CB  ALA X  92      25.342  59.812  15.918  1.00  0.00           C
ATOM   1365  H   ALA X  92      27.070  60.170  17.730  1.00  0.00           H
ATOM   1366  HA  ALA X  92      24.180  59.528  17.720  1.00  0.00           H
ATOM   1367  HB1 ALA X  92      24.567  59.417  15.260  1.00  0.00           H
ATOM   1368  HB2 ALA X  92      25.263  60.899  15.892  1.00  0.00           H
ATOM   1369  HB3 ALA X  92      26.306  59.539  15.488  1.00  0.00           H
ATOM   1370  N   LYS X  93      26.491  57.206  17.688  1.00  0.00           N
ATOM   1371  CA  LYS X  93      26.806  55.780  17.736  1.00  0.00           C
ATOM   1372  C   LYS X  93      26.496  55.215  19.135  1.00  0.00           C
ATOM   1373  O   LYS X  93      26.382  55.961  20.109  1.00  0.00           O
ATOM   1374  CB  LYS X  93      28.315  55.617  17.432  1.00  0.00           C
ATOM   1375  CG  LYS X  93      28.605  55.740  15.924  1.00  0.00           C
ATOM   1376  CD  LYS X  93      30.086  55.957  15.575  1.00  0.00           C
ATOM   1377  CE  LYS X  93      30.317  55.879  14.053  1.00  0.00           C
ATOM   1378  NZ  LYS X  93      31.620  56.422  13.644  1.00  0.00           N1+
ATOM   1379  H   LYS X  93      27.185  57.833  18.076  1.00  0.00           H
ATOM   1380 1HZ  LYS X  93      31.794  56.211  12.677  1.00  0.00           H
ATOM   1381 2HZ  LYS X  93      31.589  57.456  13.723  1.00  0.00           H
ATOM   1382 3HZ  LYS X  93      32.377  56.067  14.198  1.00  0.00           H
ATOM   1383  HA  LYS X  93      26.218  55.226  17.001  1.00  0.00           H
ATOM   1384  HB2 LYS X  93      28.896  56.349  17.991  1.00  0.00           H
ATOM   1385  HB3 LYS X  93      28.673  54.646  17.773  1.00  0.00           H
ATOM   1386  HG2 LYS X  93      28.233  54.847  15.419  1.00  0.00           H
ATOM   1387  HG3 LYS X  93      28.037  56.576  15.513  1.00  0.00           H
ATOM   1388  HD2 LYS X  93      30.394  56.934  15.951  1.00  0.00           H
ATOM   1389  HD3 LYS X  93      30.708  55.217  16.081  1.00  0.00           H
ATOM   1390  HE2 LYS X  93      30.235  54.844  13.718  1.00  0.00           H
ATOM   1391  HE3 LYS X  93      29.548  56.445  13.525  1.00  0.00           H
ATOM   1392  N   GLN X  94      26.364  53.887  19.225  1.00  0.00           N
ATOM   1393  CA  GLN X  94      26.161  53.093  20.444  1.00  0.00           C
ATOM   1394  C   GLN X  94      27.465  53.076  21.273  1.00  0.00           C
ATOM   1395  O   GLN X  94      28.544  53.214  20.694  1.00  0.00           O
ATOM   1396  CB  GLN X  94      25.819  51.662  19.971  1.00  0.00           C
ATOM   1397  CG  GLN X  94      25.303  50.693  21.060  1.00  0.00           C
ATOM   1398  CD  GLN X  94      25.481  49.200  20.752  1.00  0.00           C
ATOM   1399  OE1 GLN X  94      24.707  48.385  21.246  1.00  0.00           O
ATOM   1400  NE2 GLN X  94      26.456  48.794  19.944  1.00  0.00           N
ATOM   1401  H   GLN X  94      26.516  53.359  18.379  1.00  0.00           H
ATOM   1402 1HE2 GLN X  94      27.193  49.423  19.586  1.00  0.00           H
ATOM   1403 2HE2 GLN X  94      26.554  47.813  19.735  1.00  0.00           H
ATOM   1404  HA  GLN X  94      25.342  53.517  21.029  1.00  0.00           H
ATOM   1405  HB2 GLN X  94      25.053  51.708  19.196  1.00  0.00           H
ATOM   1406  HB3 GLN X  94      26.699  51.267  19.472  1.00  0.00           H
ATOM   1407  HG2 GLN X  94      25.812  50.865  22.006  1.00  0.00           H
ATOM   1408  HG3 GLN X  94      24.251  50.899  21.257  1.00  0.00           H
ATOM   1409  N   GLU X  95      27.384  52.930  22.606  1.00  0.00           N
ATOM   1410  CA  GLU X  95      28.507  52.945  23.557  1.00  0.00           C
ATOM   1411  C   GLU X  95      29.837  52.269  23.131  1.00  0.00           C
ATOM   1412  O   GLU X  95      30.853  52.962  23.175  1.00  0.00           O
ATOM   1413  CB  GLU X  95      28.111  52.666  25.025  1.00  0.00           C
ATOM   1414  CG  GLU X  95      26.830  53.372  25.520  1.00  0.00           C
ATOM   1415  CD  GLU X  95      25.573  52.549  25.273  1.00  0.00           C
ATOM   1416  OE1 GLU X  95      25.123  51.883  26.229  1.00  0.00           O
ATOM   1417  OE2 GLU X  95      25.095  52.547  24.121  1.00  0.00           O1-
ATOM   1418  H   GLU X  95      26.453  52.812  23.023  1.00  0.00           H
ATOM   1419  HA  GLU X  95      28.746  54.006  23.583  1.00  0.00           H
ATOM   1420  HB2 GLU X  95      28.020  51.597  25.208  1.00  0.00           H
ATOM   1421  HB3 GLU X  95      28.938  52.991  25.657  1.00  0.00           H
ATOM   1422  HG2 GLU X  95      26.913  53.548  26.593  1.00  0.00           H
ATOM   1423  HG3 GLU X  95      26.727  54.359  25.066  1.00  0.00           H
ATOM   1424  N   PRO X  96      29.887  50.976  22.720  1.00  0.00           N
ATOM   1425  CA  PRO X  96      31.115  50.321  22.224  1.00  0.00           C
ATOM   1426  C   PRO X  96      31.783  51.049  21.036  1.00  0.00           C
ATOM   1427  O   PRO X  96      32.992  51.289  21.053  1.00  0.00           O
ATOM   1428  CB  PRO X  96      30.691  48.904  21.800  1.00  0.00           C
ATOM   1429  CG  PRO X  96      29.376  48.643  22.513  1.00  0.00           C
ATOM   1430  CD  PRO X  96      28.780  50.022  22.791  1.00  0.00           C
ATOM   1431  HA  PRO X  96      31.822  50.263  23.055  1.00  0.00           H
ATOM   1432  HB2 PRO X  96      30.522  48.836  20.724  1.00  0.00           H
ATOM   1433  HB3 PRO X  96      31.448  48.159  22.048  1.00  0.00           H
ATOM   1434  HG2 PRO X  96      28.704  48.002  21.941  1.00  0.00           H
ATOM   1435  HG3 PRO X  96      29.577  48.141  23.461  1.00  0.00           H
ATOM   1436  HD3 PRO X  96      28.251  50.030  23.742  1.00  0.00           H
ATOM   1437  HD2 PRO X  96      28.068  50.269  22.005  1.00  0.00           H
ATOM   1438  N   GLU X  97      31.001  51.424  20.016  1.00  0.00           N
ATOM   1439  CA  GLU X  97      31.444  52.141  18.824  1.00  0.00           C
ATOM   1440  C   GLU X  97      31.827  53.591  19.179  1.00  0.00           C
ATOM   1441  O   GLU X  97      32.865  54.078  18.736  1.00  0.00           O
ATOM   1442  CB  GLU X  97      30.297  52.150  17.786  1.00  0.00           C
ATOM   1443  CG  GLU X  97      30.037  50.798  17.077  1.00  0.00           C
ATOM   1444  CD  GLU X  97      29.371  49.710  17.922  1.00  0.00           C
ATOM   1445  OE1 GLU X  97      28.739  50.036  18.947  1.00  0.00           O
ATOM   1446  OE2 GLU X  97      29.478  48.532  17.526  1.00  0.00           O1-
ATOM   1447  H   GLU X  97      30.033  51.098  19.997  1.00  0.00           H
ATOM   1448  HA  GLU X  97      32.321  51.645  18.404  1.00  0.00           H
ATOM   1449  HB2 GLU X  97      29.373  52.503  18.245  1.00  0.00           H
ATOM   1450  HB3 GLU X  97      30.532  52.879  17.009  1.00  0.00           H
ATOM   1451  HG2 GLU X  97      29.389  50.976  16.219  1.00  0.00           H
ATOM   1452  HG3 GLU X  97      30.975  50.415  16.672  1.00  0.00           H
ATOM   1453  N   ARG X  98      31.023  54.262  20.015  1.00  0.00           N
ATOM   1454  CA  ARG X  98      31.241  55.598  20.576  1.00  0.00           C
ATOM   1455  C   ARG X  98      32.572  55.687  21.344  1.00  0.00           C
ATOM   1456  O   ARG X  98      33.366  56.591  21.089  1.00  0.00           O
ATOM   1457  CB  ARG X  98      30.021  55.945  21.457  1.00  0.00           C
ATOM   1458  CG  ARG X  98      30.089  57.255  22.265  1.00  0.00           C
ATOM   1459  CD  ARG X  98      28.871  57.494  23.171  1.00  0.00           C
ATOM   1460  NE  ARG X  98      27.586  57.316  22.481  1.00  0.00           N
ATOM   1461  CZ  ARG X  98      26.373  57.416  23.040  1.00  0.00           C
ATOM   1462  NH1 ARG X  98      26.229  57.792  24.310  1.00  0.00           N
ATOM   1463  NH2 ARG X  98      25.304  57.127  22.308  1.00  0.00           N1+
ATOM   1464  H   ARG X  98      30.174  53.775  20.304  1.00  0.00           H
ATOM   1465  HE  ARG X  98      27.646  57.089  21.490  1.00  0.00           H
ATOM   1466 1HH1 ARG X  98      27.027  58.081  24.853  1.00  0.00           H
ATOM   1467 2HH1 ARG X  98      25.330  57.833  24.770  1.00  0.00           H
ATOM   1468 1HH2 ARG X  98      25.443  56.755  21.365  1.00  0.00           H
ATOM   1469 2HH2 ARG X  98      24.356  57.202  22.644  1.00  0.00           H
ATOM   1470  HA  ARG X  98      31.285  56.306  19.747  1.00  0.00           H
ATOM   1471  HB2 ARG X  98      29.139  55.956  20.818  1.00  0.00           H
ATOM   1472  HB3 ARG X  98      29.867  55.138  22.164  1.00  0.00           H
ATOM   1473  HG2 ARG X  98      30.959  57.231  22.920  1.00  0.00           H
ATOM   1474  HG3 ARG X  98      30.240  58.108  21.609  1.00  0.00           H
ATOM   1475  HD2 ARG X  98      28.900  56.800  24.012  1.00  0.00           H
ATOM   1476  HD3 ARG X  98      28.919  58.500  23.584  1.00  0.00           H
ATOM   1477  N   ASN X  99      32.824  54.717  22.236  1.00  0.00           N
ATOM   1478  CA  ASN X  99      34.060  54.488  22.995  1.00  0.00           C
ATOM   1479  C   ASN X  99      35.280  54.451  22.060  1.00  0.00           C
ATOM   1480  O   ASN X  99      36.193  55.262  22.206  1.00  0.00           O
ATOM   1481  CB  ASN X  99      33.898  53.182  23.818  1.00  0.00           C
ATOM   1482  CG  ASN X  99      35.108  52.779  24.660  1.00  0.00           C
ATOM   1483  OD1 ASN X  99      35.281  53.263  25.771  1.00  0.00           O
ATOM   1484  ND2 ASN X  99      35.937  51.861  24.176  1.00  0.00           N
ATOM   1485  H   ASN X  99      32.081  54.037  22.385  1.00  0.00           H
ATOM   1486 1HD2 ASN X  99      35.782  51.438  23.273  1.00  0.00           H
ATOM   1487 2HD2 ASN X  99      36.734  51.564  24.719  1.00  0.00           H
ATOM   1488  HA  ASN X  99      34.190  55.323  23.686  1.00  0.00           H
ATOM   1489  HB2 ASN X  99      33.064  53.300  24.509  1.00  0.00           H
ATOM   1490  HB3 ASN X  99      33.633  52.346  23.177  1.00  0.00           H
ATOM   1491  N   GLU X 100      35.251  53.556  21.063  1.00  0.00           N
ATOM   1492  CA  GLU X 100      36.291  53.382  20.050  1.00  0.00           C
ATOM   1493  C   GLU X 100      36.526  54.671  19.231  1.00  0.00           C
ATOM   1494  O   GLU X 100      37.668  55.075  19.021  1.00  0.00           O
ATOM   1495  CB  GLU X 100      35.894  52.176  19.162  1.00  0.00           C
ATOM   1496  CG  GLU X 100      36.900  51.771  18.059  1.00  0.00           C
ATOM   1497  CD  GLU X 100      38.223  51.203  18.576  1.00  0.00           C
ATOM   1498  OE1 GLU X 100      39.206  51.247  17.810  1.00  0.00           O
ATOM   1499  OE2 GLU X 100      38.263  50.678  19.705  1.00  0.00           O1-
ATOM   1500  H   GLU X 100      34.439  52.953  20.999  1.00  0.00           H
ATOM   1501  HA  GLU X 100      37.219  53.148  20.575  1.00  0.00           H
ATOM   1502  HB2 GLU X 100      35.706  51.309  19.797  1.00  0.00           H
ATOM   1503  HB3 GLU X 100      34.940  52.387  18.680  1.00  0.00           H
ATOM   1504  HG2 GLU X 100      36.441  51.007  17.431  1.00  0.00           H
ATOM   1505  HG3 GLU X 100      37.099  52.616  17.399  1.00  0.00           H
ATOM   1506  N   CYS X 101      35.446  55.341  18.806  1.00  0.00           N
ATOM   1507  CA  CYS X 101      35.478  56.557  17.994  1.00  0.00           C
ATOM   1508  C   CYS X 101      36.054  57.761  18.775  1.00  0.00           C
ATOM   1509  O   CYS X 101      36.898  58.485  18.241  1.00  0.00           O
ATOM   1510  CB  CYS X 101      34.050  56.845  17.479  1.00  0.00           C
ATOM   1511  SG  CYS X 101      34.091  57.808  15.942  1.00  0.00           S
ATOM   1512  H   CYS X 101      34.536  54.931  18.999  1.00  0.00           H
ATOM   1513  HA  CYS X 101      36.128  56.352  17.140  1.00  0.00           H
ATOM   1514  HB2 CYS X 101      33.531  55.923  17.228  1.00  0.00           H
ATOM   1515  HB3 CYS X 101      33.447  57.351  18.233  1.00  0.00           H
ATOM   1516  HG  CYS X 101      32.834  58.265  16.014  1.00  0.00           H
ATOM   1517  N   PHE X 102      35.682  57.942  20.054  1.00  0.00           N
ATOM   1518  CA  PHE X 102      36.229  58.987  20.931  1.00  0.00           C
ATOM   1519  C   PHE X 102      37.726  58.777  21.220  1.00  0.00           C
ATOM   1520  O   PHE X 102      38.480  59.747  21.260  1.00  0.00           O
ATOM   1521  CB  PHE X 102      35.465  59.046  22.277  1.00  0.00           C
ATOM   1522  CG  PHE X 102      34.222  59.923  22.320  1.00  0.00           C
ATOM   1523  CD1 PHE X 102      33.002  59.399  22.796  1.00  0.00           C
ATOM   1524  CD2 PHE X 102      34.301  61.292  21.979  1.00  0.00           C
ATOM   1525  CE1 PHE X 102      31.874  60.233  22.933  1.00  0.00           C
ATOM   1526  CE2 PHE X 102      33.169  62.121  22.107  1.00  0.00           C
ATOM   1527  CZ  PHE X 102      31.956  61.594  22.586  1.00  0.00           C
ATOM   1528  H   PHE X 102      34.967  57.331  20.443  1.00  0.00           H
ATOM   1529  HD1 PHE X 102      32.940  58.363  23.091  1.00  0.00           H
ATOM   1530  HD2 PHE X 102      35.234  61.721  21.643  1.00  0.00           H
ATOM   1531  HE1 PHE X 102      30.948  59.838  23.325  1.00  0.00           H
ATOM   1532  HE2 PHE X 102      33.231  63.169  21.854  1.00  0.00           H
ATOM   1533  HZ  PHE X 102      31.092  62.235  22.698  1.00  0.00           H
ATOM   1534  HA  PHE X 102      36.139  59.945  20.416  1.00  0.00           H
ATOM   1535  HB2 PHE X 102      35.226  58.036  22.616  1.00  0.00           H
ATOM   1536  HB3 PHE X 102      36.116  59.452  23.055  1.00  0.00           H
ATOM   1537  N   LEU X 103      38.171  57.521  21.376  1.00  0.00           N
ATOM   1538  CA  LEU X 103      39.578  57.176  21.588  1.00  0.00           C
ATOM   1539  C   LEU X 103      40.429  57.363  20.312  1.00  0.00           C
ATOM   1540  O   LEU X 103      41.643  57.540  20.420  1.00  0.00           O
ATOM   1541  CB  LEU X 103      39.688  55.717  22.087  1.00  0.00           C
ATOM   1542  CG  LEU X 103      39.166  55.488  23.527  1.00  0.00           C
ATOM   1543  CD1 LEU X 103      38.997  53.988  23.813  1.00  0.00           C
ATOM   1544  CD2 LEU X 103      40.061  56.138  24.596  1.00  0.00           C
ATOM   1545  H   LEU X 103      37.496  56.764  21.364  1.00  0.00           H
ATOM   1546  HA  LEU X 103      39.990  57.843  22.343  1.00  0.00           H
ATOM   1547  HB2 LEU X 103      39.148  55.070  21.393  1.00  0.00           H
ATOM   1548  HB3 LEU X 103      40.727  55.387  22.039  1.00  0.00           H
ATOM   1549  HG  LEU X 103      38.180  55.943  23.621  1.00  0.00           H
ATOM   1550 HD11 LEU X 103      38.578  53.822  24.806  1.00  0.00           H
ATOM   1551 HD12 LEU X 103      38.318  53.524  23.096  1.00  0.00           H
ATOM   1552 HD13 LEU X 103      39.949  53.460  23.760  1.00  0.00           H
ATOM   1553 HD21 LEU X 103      39.711  55.894  25.600  1.00  0.00           H
ATOM   1554 HD22 LEU X 103      41.095  55.798  24.517  1.00  0.00           H
ATOM   1555 HD23 LEU X 103      40.050  57.224  24.519  1.00  0.00           H
ATOM   1556  N   GLN X 104      39.811  57.373  19.123  1.00  0.00           N
ATOM   1557  CA  GLN X 104      40.458  57.674  17.846  1.00  0.00           C
ATOM   1558  C   GLN X 104      40.564  59.199  17.652  1.00  0.00           C
ATOM   1559  O   GLN X 104      41.638  59.698  17.315  1.00  0.00           O
ATOM   1560  CB  GLN X 104      39.629  57.069  16.679  1.00  0.00           C
ATOM   1561  CG  GLN X 104      40.272  55.846  15.990  1.00  0.00           C
ATOM   1562  CD  GLN X 104      40.311  54.584  16.855  1.00  0.00           C
ATOM   1563  OE1 GLN X 104      40.912  54.564  17.926  1.00  0.00           O
ATOM   1564  NE2 GLN X 104      39.700  53.508  16.378  1.00  0.00           N
ATOM   1565  H   GLN X 104      38.818  57.182  19.116  1.00  0.00           H
ATOM   1566 1HE2 GLN X 104      39.233  53.535  15.484  1.00  0.00           H
ATOM   1567 2HE2 GLN X 104      39.631  52.646  16.944  1.00  0.00           H
ATOM   1568  HA  GLN X 104      41.470  57.265  17.836  1.00  0.00           H
ATOM   1569  HB2 GLN X 104      38.625  56.804  17.011  1.00  0.00           H
ATOM   1570  HB3 GLN X 104      39.468  57.813  15.896  1.00  0.00           H
ATOM   1571  HG2 GLN X 104      39.725  55.637  15.070  1.00  0.00           H
ATOM   1572  HG3 GLN X 104      41.290  56.087  15.682  1.00  0.00           H
ATOM   1573  N   HIS X 105      39.471  59.946  17.859  1.00  0.00           N
ATOM   1574  CA  HIS X 105      39.404  61.400  17.672  1.00  0.00           C
ATOM   1575  C   HIS X 105      39.939  62.145  18.911  1.00  0.00           C
ATOM   1576  O   HIS X 105      39.203  62.830  19.619  1.00  0.00           O
ATOM   1577  CB  HIS X 105      37.948  61.825  17.361  1.00  0.00           C
ATOM   1578  CG  HIS X 105      37.479  61.475  15.967  1.00  0.00           C
ATOM   1579  ND1 HIS X 105      38.105  61.932  14.815  1.00  0.00           N
ATOM   1580  CD2 HIS X 105      36.416  60.720  15.526  1.00  0.00           C
ATOM   1581  CE1 HIS X 105      37.433  61.450  13.768  1.00  0.00           C
ATOM   1582  NE2 HIS X 105      36.396  60.703  14.127  1.00  0.00           N
ATOM   1583  H   HIS X 105      38.613  59.470  18.124  1.00  0.00           H
ATOM   1584  HD1 HIS X 105      38.920  62.534  14.748  1.00  0.00           H
ATOM   1585  HD2 HIS X 105      35.669  60.200  16.111  1.00  0.00           H
ATOM   1586  HE1 HIS X 105      37.704  61.649  12.739  1.00  0.00           H
ATOM   1587  HA  HIS X 105      40.032  61.694  16.829  1.00  0.00           H
ATOM   1588  HB2 HIS X 105      37.260  61.395  18.091  1.00  0.00           H
ATOM   1589  HB3 HIS X 105      37.840  62.907  17.451  1.00  0.00           H
ATOM   1590  N   LYS X 106      41.247  62.025  19.149  1.00  0.00           N
ATOM   1591  CA  LYS X 106      42.040  62.767  20.125  1.00  0.00           C
ATOM   1592  C   LYS X 106      43.495  62.829  19.621  1.00  0.00           C
ATOM   1593  O   LYS X 106      43.841  62.144  18.653  1.00  0.00           O
ATOM   1594  CB  LYS X 106      41.826  62.199  21.547  1.00  0.00           C
ATOM   1595  CG  LYS X 106      42.510  60.850  21.823  1.00  0.00           C
ATOM   1596  CD  LYS X 106      41.950  60.175  23.083  1.00  0.00           C
ATOM   1597  CE  LYS X 106      42.759  58.944  23.523  1.00  0.00           C
ATOM   1598  NZ  LYS X 106      43.911  59.321  24.359  1.00  0.00           N1+
ATOM   1599  H   LYS X 106      41.785  61.434  18.520  1.00  0.00           H
ATOM   1600 1HZ  LYS X 106      44.440  58.504  24.612  1.00  0.00           H
ATOM   1601 2HZ  LYS X 106      44.518  59.966  23.882  1.00  0.00           H
ATOM   1602 3HZ  LYS X 106      43.552  59.750  25.207  1.00  0.00           H
ATOM   1603  HA  LYS X 106      41.673  63.795  20.121  1.00  0.00           H
ATOM   1604  HB2 LYS X 106      42.171  62.926  22.279  1.00  0.00           H
ATOM   1605  HB3 LYS X 106      40.755  62.107  21.732  1.00  0.00           H
ATOM   1606  HG2 LYS X 106      42.371  60.182  20.972  1.00  0.00           H
ATOM   1607  HG3 LYS X 106      43.586  61.008  21.919  1.00  0.00           H
ATOM   1608  HD2 LYS X 106      41.872  60.892  23.902  1.00  0.00           H
ATOM   1609  HD3 LYS X 106      40.924  59.871  22.873  1.00  0.00           H
ATOM   1610  HE2 LYS X 106      42.125  58.286  24.118  1.00  0.00           H
ATOM   1611  HE3 LYS X 106      43.089  58.362  22.661  1.00  0.00           H
ATOM   1612  N   ASP X 107      44.350  63.643  20.249  1.00  0.00           N
ATOM   1613  CA  ASP X 107      45.760  63.803  19.874  1.00  0.00           C
ATOM   1614  C   ASP X 107      46.610  62.751  20.600  1.00  0.00           C
ATOM   1615  O   ASP X 107      46.323  62.373  21.740  1.00  0.00           O
ATOM   1616  CB  ASP X 107      46.304  65.192  20.303  1.00  0.00           C
ATOM   1617  CG  ASP X 107      45.749  66.378  19.516  1.00  0.00           C
ATOM   1618  OD1 ASP X 107      45.543  66.252  18.292  1.00  0.00           O
ATOM   1619  OD2 ASP X 107      45.585  67.459  20.117  1.00  0.00           O1-
ATOM   1620  H   ASP X 107      44.062  64.076  21.124  1.00  0.00           H
ATOM   1621  HA  ASP X 107      45.884  63.682  18.795  1.00  0.00           H
ATOM   1622  HB2 ASP X 107      46.127  65.350  21.368  1.00  0.00           H
ATOM   1623  HB3 ASP X 107      47.388  65.218  20.178  1.00  0.00           H
ATOM   1624  N   ASP X 108      47.680  62.303  19.937  1.00  0.00           N
ATOM   1625  CA  ASP X 108      48.747  61.450  20.463  1.00  0.00           C
ATOM   1626  C   ASP X 108      49.777  62.368  21.170  1.00  0.00           C
ATOM   1627  O   ASP X 108      49.418  63.052  22.130  1.00  0.00           O
ATOM   1628  CB  ASP X 108      49.354  60.609  19.298  1.00  0.00           C
ATOM   1629  CG  ASP X 108      49.925  61.386  18.109  1.00  0.00           C
ATOM   1630  OD1 ASP X 108      51.165  61.435  17.999  1.00  0.00           O
ATOM   1631  OD2 ASP X 108      49.133  61.957  17.334  1.00  0.00           O1-
ATOM   1632  H   ASP X 108      47.831  62.645  18.993  1.00  0.00           H
ATOM   1633  HA  ASP X 108      48.340  60.765  21.210  1.00  0.00           H
ATOM   1634  HB2 ASP X 108      50.130  59.953  19.698  1.00  0.00           H
ATOM   1635  HB3 ASP X 108      48.588  59.933  18.916  1.00  0.00           H
ATOM   1636  N   ASN X 109      51.048  62.401  20.752  1.00  0.00           N
ATOM   1637  CA  ASN X 109      52.089  63.274  21.307  1.00  0.00           C
ATOM   1638  C   ASN X 109      51.850  64.732  20.853  1.00  0.00           C
ATOM   1639  O   ASN X 109      51.491  64.944  19.689  1.00  0.00           O
ATOM   1640  CB  ASN X 109      53.488  62.836  20.807  1.00  0.00           C
ATOM   1641  CG  ASN X 109      53.992  61.543  21.451  1.00  0.00           C
ATOM   1642  OD1 ASN X 109      53.532  60.452  21.125  1.00  0.00           O
ATOM   1643  ND2 ASN X 109      54.945  61.638  22.372  1.00  0.00           N
ATOM   1644  H   ASN X 109      51.273  61.904  19.889  1.00  0.00           H
ATOM   1645 1HD2 ASN X 109      55.341  62.532  22.628  1.00  0.00           H
ATOM   1646 2HD2 ASN X 109      55.303  60.802  22.814  1.00  0.00           H
ATOM   1647  HA  ASN X 109      52.054  63.192  22.393  1.00  0.00           H
ATOM   1648  HB2 ASN X 109      53.480  62.709  19.722  1.00  0.00           H
ATOM   1649  HB3 ASN X 109      54.218  63.626  21.001  1.00  0.00           H
ATOM   1650  N   PRO X 110      52.049  65.745  21.725  1.00  0.00           N
ATOM   1651  CA  PRO X 110      51.839  67.157  21.373  1.00  0.00           C
ATOM   1652  C   PRO X 110      53.021  67.733  20.570  1.00  0.00           C
ATOM   1653  O   PRO X 110      54.134  67.204  20.611  1.00  0.00           O
ATOM   1654  CB  PRO X 110      51.721  67.862  22.734  1.00  0.00           C
ATOM   1655  CG  PRO X 110      52.613  67.041  23.650  1.00  0.00           C
ATOM   1656  CD  PRO X 110      52.453  65.611  23.129  1.00  0.00           C
ATOM   1657  HA  PRO X 110      50.916  67.282  20.803  1.00  0.00           H
ATOM   1658  HB2 PRO X 110      51.996  68.916  22.712  1.00  0.00           H
ATOM   1659  HB3 PRO X 110      50.688  67.807  23.084  1.00  0.00           H
ATOM   1660  HG2 PRO X 110      53.650  67.360  23.533  1.00  0.00           H
ATOM   1661  HG3 PRO X 110      52.357  67.146  24.701  1.00  0.00           H
ATOM   1662  HD3 PRO X 110      51.666  65.098  23.685  1.00  0.00           H
ATOM   1663  HD2 PRO X 110      53.379  65.044  23.240  1.00  0.00           H
ATOM   1664  N   ASN X 111      52.789  68.859  19.884  1.00  0.00           N
ATOM   1665  CA  ASN X 111      53.835  69.634  19.197  1.00  0.00           C
ATOM   1666  C   ASN X 111      54.626  70.490  20.202  1.00  0.00           C
ATOM   1667  O   ASN X 111      55.820  70.720  20.012  1.00  0.00           O
ATOM   1668  CB  ASN X 111      53.209  70.598  18.159  1.00  0.00           C
ATOM   1669  CG  ASN X 111      52.657  69.884  16.925  1.00  0.00           C
ATOM   1670  OD1 ASN X 111      53.411  69.308  16.145  1.00  0.00           O
ATOM   1671  ND2 ASN X 111      51.343  69.897  16.729  1.00  0.00           N
ATOM   1672  H   ASN X 111      51.847  69.223  19.875  1.00  0.00           H
ATOM   1673 1HD2 ASN X 111      50.724  70.384  17.363  1.00  0.00           H
ATOM   1674 2HD2 ASN X 111      50.946  69.432  15.924  1.00  0.00           H
ATOM   1675  HA  ASN X 111      54.533  68.960  18.696  1.00  0.00           H
ATOM   1676  HB2 ASN X 111      52.438  71.217  18.620  1.00  0.00           H
ATOM   1677  HB3 ASN X 111      53.968  71.296  17.799  1.00  0.00           H
ATOM   1678  N   LEU X 112      53.965  70.942  21.276  1.00  0.00           N
ATOM   1679  CA  LEU X 112      54.523  71.708  22.386  1.00  0.00           C
ATOM   1680  C   LEU X 112      54.062  71.036  23.695  1.00  0.00           C
ATOM   1681  O   LEU X 112      52.895  71.215  24.055  1.00  0.00           O
ATOM   1682  CB  LEU X 112      54.051  73.182  22.295  1.00  0.00           C
ATOM   1683  CG  LEU X 112      54.565  73.987  21.080  1.00  0.00           C
ATOM   1684  CD1 LEU X 112      53.808  75.319  20.959  1.00  0.00           C
ATOM   1685  CD2 LEU X 112      56.080  74.244  21.147  1.00  0.00           C
ATOM   1686  H   LEU X 112      52.992  70.683  21.360  1.00  0.00           H
ATOM   1687  HA  LEU X 112      55.610  71.704  22.342  1.00  0.00           H
ATOM   1688  HB2 LEU X 112      52.959  73.197  22.288  1.00  0.00           H
ATOM   1689  HB3 LEU X 112      54.337  73.710  23.205  1.00  0.00           H
ATOM   1690  HG  LEU X 112      54.357  73.423  20.170  1.00  0.00           H
ATOM   1691 HD11 LEU X 112      54.137  75.883  20.086  1.00  0.00           H
ATOM   1692 HD12 LEU X 112      52.734  75.156  20.852  1.00  0.00           H
ATOM   1693 HD13 LEU X 112      53.961  75.947  21.837  1.00  0.00           H
ATOM   1694 HD21 LEU X 112      56.412  74.845  20.300  1.00  0.00           H
ATOM   1695 HD22 LEU X 112      56.356  74.777  22.057  1.00  0.00           H
ATOM   1696 HD23 LEU X 112      56.650  73.315  21.117  1.00  0.00           H
ATOM   1697  N   PRO X 113      54.911  70.261  24.411  1.00  0.00           N
ATOM   1698  CA  PRO X 113      54.521  69.608  25.670  1.00  0.00           C
ATOM   1699  C   PRO X 113      54.395  70.621  26.823  1.00  0.00           C
ATOM   1700  O   PRO X 113      53.307  70.765  27.376  1.00  0.00           O
ATOM   1701  CB  PRO X 113      55.597  68.541  25.917  1.00  0.00           C
ATOM   1702  CG  PRO X 113      56.830  69.038  25.173  1.00  0.00           C
ATOM   1703  CD  PRO X 113      56.281  69.901  24.033  1.00  0.00           C
ATOM   1704  HA  PRO X 113      53.554  69.116  25.552  1.00  0.00           H
ATOM   1705  HB2 PRO X 113      55.791  68.350  26.972  1.00  0.00           H
ATOM   1706  HB3 PRO X 113      55.268  67.596  25.482  1.00  0.00           H
ATOM   1707  HG2 PRO X 113      57.441  69.649  25.839  1.00  0.00           H
ATOM   1708  HG3 PRO X 113      57.461  68.223  24.815  1.00  0.00           H
ATOM   1709  HD3 PRO X 113      56.258  69.333  23.101  1.00  0.00           H
ATOM   1710  HD2 PRO X 113      56.913  70.778  23.882  1.00  0.00           H
ATOM   1711  N   ARG X 114      55.472  71.356  27.145  1.00  0.00           N
ATOM   1712  CA  ARG X 114      55.517  72.500  28.073  1.00  0.00           C
ATOM   1713  C   ARG X 114      55.397  72.086  29.555  1.00  0.00           C
ATOM   1714  O   ARG X 114      54.788  72.793  30.358  1.00  0.00           O
ATOM   1715  CB  ARG X 114      54.551  73.648  27.672  1.00  0.00           C
ATOM   1716  CG  ARG X 114      54.679  74.156  26.220  1.00  0.00           C
ATOM   1717  CD  ARG X 114      56.065  74.713  25.849  1.00  0.00           C
ATOM   1718  NE  ARG X 114      56.466  75.813  26.745  1.00  0.00           N
ATOM   1719  CZ  ARG X 114      57.682  76.043  27.264  1.00  0.00           C
ATOM   1720  NH1 ARG X 114      58.715  75.247  26.986  1.00  0.00           N
ATOM   1721  NH2 ARG X 114      57.857  77.085  28.075  1.00  0.00           N1+
ATOM   1722  H   ARG X 114      56.329  71.142  26.656  1.00  0.00           H
ATOM   1723  HE  ARG X 114      55.726  76.485  26.919  1.00  0.00           H
ATOM   1724 1HH1 ARG X 114      58.635  74.473  26.344  1.00  0.00           H
ATOM   1725 2HH1 ARG X 114      59.640  75.399  27.368  1.00  0.00           H
ATOM   1726 1HH2 ARG X 114      57.104  77.715  28.319  1.00  0.00           H
ATOM   1727 2HH2 ARG X 114      58.754  77.302  28.487  1.00  0.00           H
ATOM   1728  HA  ARG X 114      56.530  72.897  27.994  1.00  0.00           H
ATOM   1729  HB2 ARG X 114      53.522  73.337  27.846  1.00  0.00           H
ATOM   1730  HB3 ARG X 114      54.704  74.490  28.348  1.00  0.00           H
ATOM   1731  HG2 ARG X 114      54.425  73.350  25.534  1.00  0.00           H
ATOM   1732  HG3 ARG X 114      53.926  74.925  26.046  1.00  0.00           H
ATOM   1733  HD2 ARG X 114      56.798  73.908  25.868  1.00  0.00           H
ATOM   1734  HD3 ARG X 114      56.052  75.085  24.823  1.00  0.00           H
ATOM   1735  N   LEU X 115      55.969  70.933  29.919  1.00  0.00           N
ATOM   1736  CA  LEU X 115      55.962  70.385  31.276  1.00  0.00           C
ATOM   1737  C   LEU X 115      56.993  71.149  32.128  1.00  0.00           C
ATOM   1738  O   LEU X 115      58.155  71.276  31.734  1.00  0.00           O
ATOM   1739  CB  LEU X 115      56.360  68.890  31.224  1.00  0.00           C
ATOM   1740  CG  LEU X 115      55.517  68.017  30.267  1.00  0.00           C
ATOM   1741  CD1 LEU X 115      56.103  66.601  30.181  1.00  0.00           C
ATOM   1742  CD2 LEU X 115      54.030  67.973  30.655  1.00  0.00           C
ATOM   1743  H   LEU X 115      56.474  70.419  29.214  1.00  0.00           H
ATOM   1744  HA  LEU X 115      54.967  70.490  31.714  1.00  0.00           H
ATOM   1745  HB2 LEU X 115      57.409  68.807  30.934  1.00  0.00           H
ATOM   1746  HB3 LEU X 115      56.304  68.472  32.231  1.00  0.00           H
ATOM   1747  HG  LEU X 115      55.581  68.439  29.266  1.00  0.00           H
ATOM   1748 HD11 LEU X 115      55.609  66.018  29.405  1.00  0.00           H
ATOM   1749 HD12 LEU X 115      57.165  66.624  29.934  1.00  0.00           H
ATOM   1750 HD13 LEU X 115      55.997  66.065  31.125  1.00  0.00           H
ATOM   1751 HD21 LEU X 115      53.457  67.379  29.946  1.00  0.00           H
ATOM   1752 HD22 LEU X 115      53.894  67.537  31.644  1.00  0.00           H
ATOM   1753 HD23 LEU X 115      53.582  68.966  30.659  1.00  0.00           H
ATOM   1754  N   VAL X 116      56.561  71.684  33.273  1.00  0.00           N
ATOM   1755  CA  VAL X 116      57.347  72.500  34.190  1.00  0.00           C
ATOM   1756  C   VAL X 116      56.783  72.341  35.613  1.00  0.00           C
ATOM   1757  O   VAL X 116      55.591  72.074  35.788  1.00  0.00           O
ATOM   1758  CB  VAL X 116      57.456  73.963  33.661  1.00  0.00           C
ATOM   1759  CG1 VAL X 116      56.092  74.663  33.505  1.00  0.00           C
ATOM   1760  CG2 VAL X 116      58.419  74.839  34.483  1.00  0.00           C
ATOM   1761  H   VAL X 116      55.603  71.524  33.558  1.00  0.00           H
ATOM   1762  HA  VAL X 116      58.354  72.077  34.215  1.00  0.00           H
ATOM   1763  HB  VAL X 116      57.892  73.905  32.662  1.00  0.00           H
ATOM   1764 HG11 VAL X 116      56.209  75.658  33.076  1.00  0.00           H
ATOM   1765 HG12 VAL X 116      55.427  74.106  32.844  1.00  0.00           H
ATOM   1766 HG13 VAL X 116      55.585  74.777  34.464  1.00  0.00           H
ATOM   1767 HG21 VAL X 116      58.586  75.799  33.994  1.00  0.00           H
ATOM   1768 HG22 VAL X 116      58.031  75.049  35.480  1.00  0.00           H
ATOM   1769 HG23 VAL X 116      59.393  74.361  34.595  1.00  0.00           H
ATOM   1770  N   ARG X 117      57.639  72.513  36.623  1.00  0.00           N
ATOM   1771  CA  ARG X 117      57.322  72.603  38.048  1.00  0.00           C
ATOM   1772  C   ARG X 117      58.007  73.880  38.581  1.00  0.00           C
ATOM   1773  O   ARG X 117      59.132  74.157  38.148  1.00  0.00           O
ATOM   1774  CB  ARG X 117      57.805  71.325  38.771  1.00  0.00           C
ATOM   1775  CG  ARG X 117      56.950  70.078  38.474  1.00  0.00           C
ATOM   1776  CD  ARG X 117      57.563  68.774  39.016  1.00  0.00           C
ATOM   1777  NE  ARG X 117      56.895  67.582  38.462  1.00  0.00           N
ATOM   1778  CZ  ARG X 117      57.247  66.302  38.657  1.00  0.00           C
ATOM   1779  NH1 ARG X 117      58.296  65.993  39.416  1.00  0.00           N
ATOM   1780  NH2 ARG X 117      56.559  65.326  38.066  1.00  0.00           N1+
ATOM   1781  H   ARG X 117      58.587  72.778  36.390  1.00  0.00           H
ATOM   1782  HE  ARG X 117      56.131  67.790  37.831  1.00  0.00           H
ATOM   1783 1HH1 ARG X 117      58.844  66.698  39.882  1.00  0.00           H
ATOM   1784 2HH1 ARG X 117      58.576  65.031  39.541  1.00  0.00           H
ATOM   1785 1HH2 ARG X 117      55.763  65.508  37.477  1.00  0.00           H
ATOM   1786 2HH2 ARG X 117      56.802  64.330  38.152  1.00  0.00           H
ATOM   1787  HA  ARG X 117      56.244  72.688  38.173  1.00  0.00           H
ATOM   1788  HB2 ARG X 117      58.845  71.134  38.505  1.00  0.00           H
ATOM   1789  HB3 ARG X 117      57.806  71.494  39.846  1.00  0.00           H
ATOM   1790  HG2 ARG X 117      55.954  70.219  38.897  1.00  0.00           H
ATOM   1791  HG3 ARG X 117      56.807  69.990  37.402  1.00  0.00           H
ATOM   1792  HD2 ARG X 117      58.617  68.723  38.745  1.00  0.00           H
ATOM   1793  HD3 ARG X 117      57.509  68.755  40.104  1.00  0.00           H
ATOM   1794  N   PRO X 118      57.372  74.676  39.473  1.00  0.00           N
ATOM   1795  CA  PRO X 118      57.958  75.919  40.004  1.00  0.00           C
ATOM   1796  C   PRO X 118      59.091  75.680  41.026  1.00  0.00           C
ATOM   1797  O   PRO X 118      59.451  74.543  41.335  1.00  0.00           O
ATOM   1798  CB  PRO X 118      56.766  76.674  40.621  1.00  0.00           C
ATOM   1799  CG  PRO X 118      55.757  75.599  40.986  1.00  0.00           C
ATOM   1800  CD  PRO X 118      56.013  74.471  39.984  1.00  0.00           C
ATOM   1801  HA  PRO X 118      58.372  76.509  39.183  1.00  0.00           H
ATOM   1802  HB2 PRO X 118      57.024  77.299  41.477  1.00  0.00           H
ATOM   1803  HB3 PRO X 118      56.333  77.334  39.868  1.00  0.00           H
ATOM   1804  HG2 PRO X 118      55.945  75.244  41.997  1.00  0.00           H
ATOM   1805  HG3 PRO X 118      54.731  75.967  40.958  1.00  0.00           H
ATOM   1806  HD3 PRO X 118      55.302  74.544  39.159  1.00  0.00           H
ATOM   1807  HD2 PRO X 118      55.892  73.492  40.449  1.00  0.00           H
ATOM   1808  N   GLU X 119      59.671  76.778  41.533  1.00  0.00           N
ATOM   1809  CA  GLU X 119      60.761  76.813  42.511  1.00  0.00           C
ATOM   1810  C   GLU X 119      60.287  76.192  43.842  1.00  0.00           C
ATOM   1811  O   GLU X 119      59.178  76.474  44.302  1.00  0.00           O
ATOM   1812  CB  GLU X 119      61.192  78.294  42.702  1.00  0.00           C
ATOM   1813  CG  GLU X 119      62.717  78.525  42.791  1.00  0.00           C
ATOM   1814  CD  GLU X 119      63.394  77.946  44.031  1.00  0.00           C
ATOM   1815  OE1 GLU X 119      64.583  77.589  43.921  1.00  0.00           O
ATOM   1816  OE2 GLU X 119      62.743  77.866  45.090  1.00  0.00           O1-
ATOM   1817  H   GLU X 119      59.296  77.670  41.247  1.00  0.00           H
ATOM   1818  HA  GLU X 119      61.588  76.230  42.101  1.00  0.00           H
ATOM   1819  HB2 GLU X 119      60.839  78.894  41.863  1.00  0.00           H
ATOM   1820  HB3 GLU X 119      60.708  78.731  43.576  1.00  0.00           H
ATOM   1821  HG2 GLU X 119      63.197  78.125  41.896  1.00  0.00           H
ATOM   1822  HG3 GLU X 119      62.913  79.598  42.783  1.00  0.00           H
ATOM   1823  N   VAL X 120      61.124  75.345  44.450  1.00  0.00           N
ATOM   1824  CA  VAL X 120      60.876  74.605  45.687  1.00  0.00           C
ATOM   1825  C   VAL X 120      60.415  75.475  46.877  1.00  0.00           C
ATOM   1826  O   VAL X 120      59.602  75.019  47.681  1.00  0.00           O
ATOM   1827  CB  VAL X 120      62.103  73.719  46.026  1.00  0.00           C
ATOM   1828  CG1 VAL X 120      62.409  72.711  44.904  1.00  0.00           C
ATOM   1829  CG2 VAL X 120      63.378  74.507  46.384  1.00  0.00           C
ATOM   1830  H   VAL X 120      62.042  75.236  44.049  1.00  0.00           H
ATOM   1831  HA  VAL X 120      60.047  73.931  45.476  1.00  0.00           H
ATOM   1832  HB  VAL X 120      61.826  73.133  46.903  1.00  0.00           H
ATOM   1833 HG11 VAL X 120      63.198  72.026  45.207  1.00  0.00           H
ATOM   1834 HG12 VAL X 120      61.533  72.112  44.662  1.00  0.00           H
ATOM   1835 HG13 VAL X 120      62.740  73.202  43.989  1.00  0.00           H
ATOM   1836 HG21 VAL X 120      64.200  73.834  46.628  1.00  0.00           H
ATOM   1837 HG22 VAL X 120      63.708  75.138  45.559  1.00  0.00           H
ATOM   1838 HG23 VAL X 120      63.229  75.150  47.251  1.00  0.00           H
ATOM   1839  N   ASP X 121      60.883  76.732  46.966  1.00  0.00           N
ATOM   1840  CA  ASP X 121      60.524  77.689  48.020  1.00  0.00           C
ATOM   1841  C   ASP X 121      59.023  78.053  48.017  1.00  0.00           C
ATOM   1842  O   ASP X 121      58.439  78.255  49.082  1.00  0.00           O
ATOM   1843  CB  ASP X 121      61.410  78.954  47.890  1.00  0.00           C
ATOM   1844  CG  ASP X 121      61.172  80.027  48.956  1.00  0.00           C
ATOM   1845  OD1 ASP X 121      61.442  79.755  50.143  1.00  0.00           O
ATOM   1846  OD2 ASP X 121      60.775  81.152  48.593  1.00  0.00           O1-
ATOM   1847  H   ASP X 121      61.543  77.052  46.247  1.00  0.00           H
ATOM   1848  HA  ASP X 121      60.744  77.217  48.980  1.00  0.00           H
ATOM   1849  HB2 ASP X 121      62.462  78.667  47.929  1.00  0.00           H
ATOM   1850  HB3 ASP X 121      61.260  79.400  46.905  1.00  0.00           H
ATOM   1851  N   VAL X 122      58.394  78.093  46.833  1.00  0.00           N
ATOM   1852  CA  VAL X 122      56.971  78.387  46.660  1.00  0.00           C
ATOM   1853  C   VAL X 122      56.163  77.113  46.342  1.00  0.00           C
ATOM   1854  O   VAL X 122      54.980  77.056  46.671  1.00  0.00           O
ATOM   1855  CB  VAL X 122      56.781  79.469  45.558  1.00  0.00           C
ATOM   1856  CG1 VAL X 122      57.329  80.832  46.016  1.00  0.00           C
ATOM   1857  CG2 VAL X 122      57.362  79.105  44.177  1.00  0.00           C
ATOM   1858  H   VAL X 122      58.931  77.862  46.006  1.00  0.00           H
ATOM   1859  HA  VAL X 122      56.550  78.785  47.585  1.00  0.00           H
ATOM   1860  HB  VAL X 122      55.704  79.597  45.424  1.00  0.00           H
ATOM   1861 HG11 VAL X 122      57.109  81.612  45.287  1.00  0.00           H
ATOM   1862 HG12 VAL X 122      56.885  81.138  46.964  1.00  0.00           H
ATOM   1863 HG13 VAL X 122      58.411  80.804  46.154  1.00  0.00           H
ATOM   1864 HG21 VAL X 122      57.116  79.869  43.439  1.00  0.00           H
ATOM   1865 HG22 VAL X 122      58.447  79.027  44.208  1.00  0.00           H
ATOM   1866 HG23 VAL X 122      56.966  78.162  43.801  1.00  0.00           H
ATOM   1867  N   MET X 123      56.768  76.085  45.729  1.00  0.00           N
ATOM   1868  CA  MET X 123      56.085  74.855  45.328  1.00  0.00           C
ATOM   1869  C   MET X 123      55.703  74.007  46.550  1.00  0.00           C
ATOM   1870  O   MET X 123      54.572  73.531  46.630  1.00  0.00           O
ATOM   1871  CB  MET X 123      57.007  74.021  44.412  1.00  0.00           C
ATOM   1872  CG  MET X 123      56.314  72.794  43.789  1.00  0.00           C
ATOM   1873  SD  MET X 123      57.297  71.890  42.563  1.00  0.00           S
ATOM   1874  CE  MET X 123      58.717  71.369  43.566  1.00  0.00           C
ATOM   1875  H   MET X 123      57.725  76.218  45.410  1.00  0.00           H
ATOM   1876  HA  MET X 123      55.178  75.121  44.779  1.00  0.00           H
ATOM   1877  HB2 MET X 123      57.385  74.650  43.607  1.00  0.00           H
ATOM   1878  HB3 MET X 123      57.883  73.696  44.971  1.00  0.00           H
ATOM   1879  HG2 MET X 123      56.022  72.084  44.564  1.00  0.00           H
ATOM   1880  HG3 MET X 123      55.391  73.107  43.300  1.00  0.00           H
ATOM   1881  HE1 MET X 123      59.340  70.675  43.002  1.00  0.00           H
ATOM   1882  HE2 MET X 123      59.327  72.231  43.832  1.00  0.00           H
ATOM   1883  HE3 MET X 123      58.393  70.874  44.481  1.00  0.00           H
ATOM   1884  N   CYS X 124      56.632  73.811  47.496  1.00  0.00           N
ATOM   1885  CA  CYS X 124      56.465  72.889  48.621  1.00  0.00           C
ATOM   1886  C   CYS X 124      55.404  73.374  49.628  1.00  0.00           C
ATOM   1887  O   CYS X 124      54.701  72.559  50.222  1.00  0.00           O
ATOM   1888  CB  CYS X 124      57.823  72.700  49.324  1.00  0.00           C
ATOM   1889  SG  CYS X 124      58.931  71.720  48.258  1.00  0.00           S
ATOM   1890  H   CYS X 124      57.542  74.243  47.381  1.00  0.00           H
ATOM   1891  HA  CYS X 124      56.127  71.923  48.240  1.00  0.00           H
ATOM   1892  HB2 CYS X 124      58.284  73.657  49.568  1.00  0.00           H
ATOM   1893  HB3 CYS X 124      57.700  72.166  50.267  1.00  0.00           H
ATOM   1894  HG  CYS X 124      59.957  71.685  49.113  1.00  0.00           H
ATOM   1895  N   THR X 125      55.232  74.692  49.781  1.00  0.00           N
ATOM   1896  CA  THR X 125      54.183  75.298  50.592  1.00  0.00           C
ATOM   1897  C   THR X 125      52.835  75.277  49.836  1.00  0.00           C
ATOM   1898  O   THR X 125      51.817  74.888  50.415  1.00  0.00           O
ATOM   1899  CB  THR X 125      54.634  76.739  50.945  1.00  0.00           C
ATOM   1900  OG1 THR X 125      55.045  77.451  49.788  1.00  0.00           O
ATOM   1901  CG2 THR X 125      55.802  76.759  51.943  1.00  0.00           C
ATOM   1902  H   THR X 125      55.799  75.340  49.251  1.00  0.00           H
ATOM   1903  HG1 THR X 125      55.283  78.333  50.052  1.00  0.00           H
ATOM   1904  HA  THR X 125      54.053  74.733  51.519  1.00  0.00           H
ATOM   1905  HB  THR X 125      53.793  77.272  51.395  1.00  0.00           H
ATOM   1906 HG21 THR X 125      56.071  77.778  52.222  1.00  0.00           H
ATOM   1907 HG22 THR X 125      55.539  76.232  52.860  1.00  0.00           H
ATOM   1908 HG23 THR X 125      56.694  76.282  51.534  1.00  0.00           H
ATOM   1909  N   ALA X 126      52.821  75.617  48.536  1.00  0.00           N
ATOM   1910  CA  ALA X 126      51.622  75.653  47.693  1.00  0.00           C
ATOM   1911  C   ALA X 126      50.995  74.261  47.481  1.00  0.00           C
ATOM   1912  O   ALA X 126      49.772  74.140  47.440  1.00  0.00           O
ATOM   1913  CB  ALA X 126      51.964  76.273  46.336  1.00  0.00           C
ATOM   1914  H   ALA X 126      53.688  75.956  48.132  1.00  0.00           H
ATOM   1915  HA  ALA X 126      50.892  76.297  48.182  1.00  0.00           H
ATOM   1916  HB1 ALA X 126      51.063  76.377  45.734  1.00  0.00           H
ATOM   1917  HB2 ALA X 126      52.379  77.274  46.451  1.00  0.00           H
ATOM   1918  HB3 ALA X 126      52.677  75.668  45.775  1.00  0.00           H
ATOM   1919  N   PHE X 127      51.831  73.216  47.419  1.00  0.00           N
ATOM   1920  CA  PHE X 127      51.480  71.794  47.364  1.00  0.00           C
ATOM   1921  C   PHE X 127      50.579  71.356  48.539  1.00  0.00           C
ATOM   1922  O   PHE X 127      49.626  70.603  48.339  1.00  0.00           O
ATOM   1923  CB  PHE X 127      52.800  70.986  47.303  1.00  0.00           C
ATOM   1924  CG  PHE X 127      52.703  69.476  47.451  1.00  0.00           C
ATOM   1925  CD1 PHE X 127      53.066  68.871  48.673  1.00  0.00           C
ATOM   1926  CD2 PHE X 127      52.267  68.674  46.376  1.00  0.00           C
ATOM   1927  CE1 PHE X 127      52.995  67.474  48.820  1.00  0.00           C
ATOM   1928  CE2 PHE X 127      52.195  67.274  46.525  1.00  0.00           C
ATOM   1929  CZ  PHE X 127      52.559  66.674  47.747  1.00  0.00           C
ATOM   1930  H   PHE X 127      52.823  73.438  47.377  1.00  0.00           H
ATOM   1931  HD1 PHE X 127      53.402  69.475  49.506  1.00  0.00           H
ATOM   1932  HD2 PHE X 127      51.988  69.125  45.433  1.00  0.00           H
ATOM   1933  HE1 PHE X 127      53.285  67.021  49.756  1.00  0.00           H
ATOM   1934  HE2 PHE X 127      51.865  66.661  45.699  1.00  0.00           H
ATOM   1935  HZ  PHE X 127      52.518  65.601  47.861  1.00  0.00           H
ATOM   1936  HA  PHE X 127      50.923  71.622  46.443  1.00  0.00           H
ATOM   1937  HB2 PHE X 127      53.298  71.190  46.355  1.00  0.00           H
ATOM   1938  HB3 PHE X 127      53.481  71.349  48.073  1.00  0.00           H
ATOM   1939  N   HIS X 128      50.850  71.853  49.753  1.00  0.00           N
ATOM   1940  CA  HIS X 128      50.051  71.569  50.947  1.00  0.00           C
ATOM   1941  C   HIS X 128      48.881  72.559  51.097  1.00  0.00           C
ATOM   1942  O   HIS X 128      47.868  72.211  51.704  1.00  0.00           O
ATOM   1943  CB  HIS X 128      50.946  71.678  52.201  1.00  0.00           C
ATOM   1944  CG  HIS X 128      51.907  70.525  52.390  1.00  0.00           C
ATOM   1945  ND1 HIS X 128      51.491  69.216  52.585  1.00  0.00           N
ATOM   1946  CD2 HIS X 128      53.283  70.476  52.429  1.00  0.00           C
ATOM   1947  CE1 HIS X 128      52.579  68.458  52.722  1.00  0.00           C
ATOM   1948  NE2 HIS X 128      53.705  69.159  52.639  1.00  0.00           N
ATOM   1949  H   HIS X 128      51.638  72.480  49.847  1.00  0.00           H
ATOM   1950  HD1 HIS X 128      50.536  68.872  52.632  1.00  0.00           H
ATOM   1951  HD2 HIS X 128      53.997  71.282  52.325  1.00  0.00           H
ATOM   1952  HE1 HIS X 128      52.548  67.390  52.893  1.00  0.00           H
ATOM   1953  HA  HIS X 128      49.631  70.563  50.896  1.00  0.00           H
ATOM   1954  HB2 HIS X 128      51.510  72.613  52.186  1.00  0.00           H
ATOM   1955  HB3 HIS X 128      50.329  71.721  53.100  1.00  0.00           H
ATOM   1956  N   ASP X 129      48.996  73.778  50.551  1.00  0.00           N
ATOM   1957  CA  ASP X 129      47.972  74.826  50.629  1.00  0.00           C
ATOM   1958  C   ASP X 129      46.783  74.546  49.687  1.00  0.00           C
ATOM   1959  O   ASP X 129      45.636  74.791  50.062  1.00  0.00           O
ATOM   1960  CB  ASP X 129      48.610  76.191  50.272  1.00  0.00           C
ATOM   1961  CG  ASP X 129      47.665  77.388  50.401  1.00  0.00           C
ATOM   1962  OD1 ASP X 129      47.207  77.666  51.527  1.00  0.00           O
ATOM   1963  OD2 ASP X 129      47.423  78.068  49.384  1.00  0.00           O1-
ATOM   1964  H   ASP X 129      49.874  74.009  50.101  1.00  0.00           H
ATOM   1965  HA  ASP X 129      47.597  74.875  51.654  1.00  0.00           H
ATOM   1966  HB2 ASP X 129      49.479  76.375  50.905  1.00  0.00           H
ATOM   1967  HB3 ASP X 129      48.977  76.158  49.248  1.00  0.00           H
ATOM   1968  N   ASN X 130      47.043  74.014  48.484  1.00  0.00           N
ATOM   1969  CA  ASN X 130      46.043  73.738  47.452  1.00  0.00           C
ATOM   1970  C   ASN X 130      46.276  72.334  46.875  1.00  0.00           C
ATOM   1971  O   ASN X 130      47.350  72.036  46.352  1.00  0.00           O
ATOM   1972  CB  ASN X 130      46.066  74.853  46.381  1.00  0.00           C
ATOM   1973  CG  ASN X 130      44.802  74.860  45.516  1.00  0.00           C
ATOM   1974  OD1 ASN X 130      44.448  73.853  44.909  1.00  0.00           O
ATOM   1975  ND2 ASN X 130      44.076  75.971  45.476  1.00  0.00           N
ATOM   1976  H   ASN X 130      48.013  73.835  48.233  1.00  0.00           H
ATOM   1977 1HD2 ASN X 130      44.359  76.797  45.985  1.00  0.00           H
ATOM   1978 2HD2 ASN X 130      43.230  76.001  44.925  1.00  0.00           H
ATOM   1979  HA  ASN X 130      45.052  73.744  47.911  1.00  0.00           H
ATOM   1980  HB2 ASN X 130      46.166  75.825  46.866  1.00  0.00           H
ATOM   1981  HB3 ASN X 130      46.940  74.746  45.738  1.00  0.00           H
ATOM   1982  N   GLU X 131      45.251  71.480  46.971  1.00  0.00           N
ATOM   1983  CA  GLU X 131      45.243  70.090  46.515  1.00  0.00           C
ATOM   1984  C   GLU X 131      44.681  69.969  45.077  1.00  0.00           C
ATOM   1985  O   GLU X 131      44.848  68.932  44.435  1.00  0.00           O
ATOM   1986  CB  GLU X 131      44.309  69.322  47.484  1.00  0.00           C
ATOM   1987  CG  GLU X 131      44.473  67.786  47.487  1.00  0.00           C
ATOM   1988  CD  GLU X 131      43.335  67.098  48.233  1.00  0.00           C
ATOM   1989  OE1 GLU X 131      42.226  67.017  47.661  1.00  0.00           O
ATOM   1990  OE2 GLU X 131      43.554  66.655  49.377  1.00  0.00           O1-
ATOM   1991  H   GLU X 131      44.407  71.815  47.413  1.00  0.00           H
ATOM   1992  HA  GLU X 131      46.251  69.673  46.552  1.00  0.00           H
ATOM   1993  HB2 GLU X 131      44.490  69.658  48.507  1.00  0.00           H
ATOM   1994  HB3 GLU X 131      43.269  69.582  47.276  1.00  0.00           H
ATOM   1995  HG2 GLU X 131      44.497  67.392  46.473  1.00  0.00           H
ATOM   1996  HG3 GLU X 131      45.431  67.515  47.933  1.00  0.00           H
ATOM   1997  N   GLU X 132      43.993  70.999  44.563  1.00  0.00           N
ATOM   1998  CA  GLU X 132      43.319  70.973  43.267  1.00  0.00           C
ATOM   1999  C   GLU X 132      44.321  71.275  42.140  1.00  0.00           C
ATOM   2000  O   GLU X 132      44.358  70.554  41.143  1.00  0.00           O
ATOM   2001  CB  GLU X 132      42.189  72.029  43.278  1.00  0.00           C
ATOM   2002  CG  GLU X 132      41.262  72.018  42.044  1.00  0.00           C
ATOM   2003  CD  GLU X 132      40.356  73.243  42.025  1.00  0.00           C
ATOM   2004  OE1 GLU X 132      39.268  73.189  42.631  1.00  0.00           O
ATOM   2005  OE2 GLU X 132      40.754  74.253  41.408  1.00  0.00           O1-
ATOM   2006  H   GLU X 132      43.993  71.878  45.069  1.00  0.00           H
ATOM   2007  HA  GLU X 132      42.882  69.988  43.099  1.00  0.00           H
ATOM   2008  HB2 GLU X 132      41.571  71.886  44.165  1.00  0.00           H
ATOM   2009  HB3 GLU X 132      42.617  73.027  43.378  1.00  0.00           H
ATOM   2010  HG2 GLU X 132      41.840  72.009  41.120  1.00  0.00           H
ATOM   2011  HG3 GLU X 132      40.660  71.108  42.031  1.00  0.00           H
ATOM   2012  N   THR X 133      45.140  72.321  42.298  1.00  0.00           N
ATOM   2013  CA  THR X 133      46.114  72.780  41.315  1.00  0.00           C
ATOM   2014  C   THR X 133      47.264  71.761  41.163  1.00  0.00           C
ATOM   2015  O   THR X 133      47.332  71.035  40.170  1.00  0.00           O
ATOM   2016  CB  THR X 133      46.589  74.200  41.720  1.00  0.00           C
ATOM   2017  OG1 THR X 133      47.072  74.228  43.053  1.00  0.00           O
ATOM   2018  CG2 THR X 133      45.473  75.249  41.598  1.00  0.00           C
ATOM   2019  H   THR X 133      45.088  72.864  43.155  1.00  0.00           H
ATOM   2020  HG1 THR X 133      47.459  75.083  43.203  1.00  0.00           H
ATOM   2021  HA  THR X 133      45.620  72.870  40.350  1.00  0.00           H
ATOM   2022  HB  THR X 133      47.409  74.494  41.061  1.00  0.00           H
ATOM   2023 HG21 THR X 133      45.836  76.249  41.838  1.00  0.00           H
ATOM   2024 HG22 THR X 133      45.080  75.282  40.581  1.00  0.00           H
ATOM   2025 HG23 THR X 133      44.637  75.032  42.264  1.00  0.00           H
ATOM   2026  N   PHE X 134      48.128  71.658  42.178  1.00  0.00           N
ATOM   2027  CA  PHE X 134      49.371  70.879  42.220  1.00  0.00           C
ATOM   2028  C   PHE X 134      49.162  69.357  42.390  1.00  0.00           C
ATOM   2029  O   PHE X 134      50.045  68.657  42.886  1.00  0.00           O
ATOM   2030  CB  PHE X 134      50.263  71.456  43.346  1.00  0.00           C
ATOM   2031  CG  PHE X 134      50.793  72.841  43.015  1.00  0.00           C
ATOM   2032  CD1 PHE X 134      50.233  73.987  43.615  1.00  0.00           C
ATOM   2033  CD2 PHE X 134      51.818  72.985  42.056  1.00  0.00           C
ATOM   2034  CE1 PHE X 134      50.664  75.269  43.223  1.00  0.00           C
ATOM   2035  CE2 PHE X 134      52.261  74.266  41.679  1.00  0.00           C
ATOM   2036  CZ  PHE X 134      51.682  75.410  42.260  1.00  0.00           C
ATOM   2037  H   PHE X 134      47.967  72.314  42.936  1.00  0.00           H
ATOM   2038  HD1 PHE X 134      49.450  73.888  44.356  1.00  0.00           H
ATOM   2039  HD2 PHE X 134      52.254  72.114  41.586  1.00  0.00           H
ATOM   2040  HE1 PHE X 134      50.210  76.149  43.657  1.00  0.00           H
ATOM   2041  HE2 PHE X 134      53.033  74.367  40.930  1.00  0.00           H
ATOM   2042  HZ  PHE X 134      52.012  76.396  41.961  1.00  0.00           H
ATOM   2043  HA  PHE X 134      49.892  71.004  41.272  1.00  0.00           H
ATOM   2044  HB2 PHE X 134      49.719  71.475  44.292  1.00  0.00           H
ATOM   2045  HB3 PHE X 134      51.135  70.822  43.517  1.00  0.00           H
ATOM   2046  N   LEU X 135      48.020  68.828  41.937  1.00  0.00           N
ATOM   2047  CA  LEU X 135      47.743  67.408  41.779  1.00  0.00           C
ATOM   2048  C   LEU X 135      46.755  67.212  40.624  1.00  0.00           C
ATOM   2049  O   LEU X 135      47.156  66.843  39.523  1.00  0.00           O
ATOM   2050  CB  LEU X 135      47.365  66.737  43.125  1.00  0.00           C
ATOM   2051  CG  LEU X 135      47.074  65.219  43.074  1.00  0.00           C
ATOM   2052  CD1 LEU X 135      48.302  64.398  42.641  1.00  0.00           C
ATOM   2053  CD2 LEU X 135      46.558  64.729  44.435  1.00  0.00           C
ATOM   2054  H   LEU X 135      47.387  69.473  41.478  1.00  0.00           H
ATOM   2055  HA  LEU X 135      48.673  66.945  41.442  1.00  0.00           H
ATOM   2056  HB2 LEU X 135      48.162  66.912  43.849  1.00  0.00           H
ATOM   2057  HB3 LEU X 135      46.491  67.243  43.531  1.00  0.00           H
ATOM   2058  HG  LEU X 135      46.278  65.036  42.350  1.00  0.00           H
ATOM   2059 HD11 LEU X 135      48.085  63.330  42.653  1.00  0.00           H
ATOM   2060 HD12 LEU X 135      48.616  64.644  41.627  1.00  0.00           H
ATOM   2061 HD13 LEU X 135      49.151  64.568  43.305  1.00  0.00           H
ATOM   2062 HD21 LEU X 135      46.304  63.668  44.403  1.00  0.00           H
ATOM   2063 HD22 LEU X 135      47.304  64.869  45.218  1.00  0.00           H
ATOM   2064 HD23 LEU X 135      45.658  65.269  44.734  1.00  0.00           H
ATOM   2065  N   LYS X 136      45.466  67.467  40.874  1.00  0.00           N
ATOM   2066  CA  LYS X 136      44.340  67.074  40.021  1.00  0.00           C
ATOM   2067  C   LYS X 136      44.344  67.800  38.663  1.00  0.00           C
ATOM   2068  O   LYS X 136      44.201  67.159  37.620  1.00  0.00           O
ATOM   2069  CB  LYS X 136      43.018  67.329  40.782  1.00  0.00           C
ATOM   2070  CG  LYS X 136      42.953  66.579  42.130  1.00  0.00           C
ATOM   2071  CD  LYS X 136      41.750  66.958  43.011  1.00  0.00           C
ATOM   2072  CE  LYS X 136      41.997  66.551  44.476  1.00  0.00           C
ATOM   2073  NZ  LYS X 136      40.953  67.017  45.400  1.00  0.00           N1+
ATOM   2074  H   LYS X 136      45.237  67.840  41.785  1.00  0.00           H
ATOM   2075 1HZ  LYS X 136      40.130  66.442  45.360  1.00  0.00           H
ATOM   2076 2HZ  LYS X 136      41.352  66.965  46.353  1.00  0.00           H
ATOM   2077 3HZ  LYS X 136      40.708  67.976  45.237  1.00  0.00           H
ATOM   2078  HA  LYS X 136      44.420  66.004  39.822  1.00  0.00           H
ATOM   2079  HB2 LYS X 136      42.891  68.399  40.949  1.00  0.00           H
ATOM   2080  HB3 LYS X 136      42.175  67.023  40.161  1.00  0.00           H
ATOM   2081  HG2 LYS X 136      42.961  65.503  41.957  1.00  0.00           H
ATOM   2082  HG3 LYS X 136      43.858  66.790  42.702  1.00  0.00           H
ATOM   2083  HD2 LYS X 136      41.592  68.036  42.963  1.00  0.00           H
ATOM   2084  HD3 LYS X 136      40.842  66.493  42.624  1.00  0.00           H
ATOM   2085  HE2 LYS X 136      42.102  65.469  44.569  1.00  0.00           H
ATOM   2086  HE3 LYS X 136      42.938  66.983  44.815  1.00  0.00           H
ATOM   2087  N   LYS X 137      44.570  69.119  38.659  1.00  0.00           N
ATOM   2088  CA  LYS X 137      44.709  69.915  37.439  1.00  0.00           C
ATOM   2089  C   LYS X 137      46.032  69.615  36.706  1.00  0.00           C
ATOM   2090  O   LYS X 137      46.060  69.618  35.477  1.00  0.00           O
ATOM   2091  CB  LYS X 137      44.599  71.412  37.775  1.00  0.00           C
ATOM   2092  CG  LYS X 137      43.134  71.850  37.960  1.00  0.00           C
ATOM   2093  CD  LYS X 137      42.966  73.289  38.470  1.00  0.00           C
ATOM   2094  CE  LYS X 137      41.528  73.801  38.260  1.00  0.00           C
ATOM   2095  NZ  LYS X 137      41.253  75.040  39.003  1.00  0.00           N1+
ATOM   2096  H   LYS X 137      44.638  69.598  39.555  1.00  0.00           H
ATOM   2097 1HZ  LYS X 137      41.126  74.800  40.003  1.00  0.00           H
ATOM   2098 2HZ  LYS X 137      41.987  75.717  38.906  1.00  0.00           H
ATOM   2099 3HZ  LYS X 137      40.388  75.446  38.694  1.00  0.00           H
ATOM   2100  HA  LYS X 137      43.887  69.667  36.768  1.00  0.00           H
ATOM   2101  HB2 LYS X 137      45.187  71.628  38.661  1.00  0.00           H
ATOM   2102  HB3 LYS X 137      45.035  72.010  36.973  1.00  0.00           H
ATOM   2103  HG2 LYS X 137      42.617  71.736  37.005  1.00  0.00           H
ATOM   2104  HG3 LYS X 137      42.632  71.174  38.653  1.00  0.00           H
ATOM   2105  HD2 LYS X 137      43.232  73.320  39.527  1.00  0.00           H
ATOM   2106  HD3 LYS X 137      43.662  73.953  37.954  1.00  0.00           H
ATOM   2107  HE2 LYS X 137      41.343  73.967  37.197  1.00  0.00           H
ATOM   2108  HE3 LYS X 137      40.810  73.053  38.592  1.00  0.00           H
ATOM   2109  N   TYR X 138      47.107  69.278  37.433  1.00  0.00           N
ATOM   2110  CA  TYR X 138      48.368  68.790  36.863  1.00  0.00           C
ATOM   2111  C   TYR X 138      48.175  67.455  36.113  1.00  0.00           C
ATOM   2112  O   TYR X 138      48.600  67.337  34.966  1.00  0.00           O
ATOM   2113  CB  TYR X 138      49.458  68.673  37.958  1.00  0.00           C
ATOM   2114  CG  TYR X 138      50.561  69.713  37.843  1.00  0.00           C
ATOM   2115  CD1 TYR X 138      51.736  69.427  37.116  1.00  0.00           C
ATOM   2116  CD2 TYR X 138      50.414  70.977  38.451  1.00  0.00           C
ATOM   2117  CE1 TYR X 138      52.757  70.392  37.006  1.00  0.00           C
ATOM   2118  CE2 TYR X 138      51.437  71.939  38.351  1.00  0.00           C
ATOM   2119  CZ  TYR X 138      52.608  71.649  37.625  1.00  0.00           C
ATOM   2120  OH  TYR X 138      53.585  72.594  37.518  1.00  0.00           O
ATOM   2121  H   TYR X 138      47.016  69.306  38.439  1.00  0.00           H
ATOM   2122  HD1 TYR X 138      51.857  68.469  36.632  1.00  0.00           H
ATOM   2123  HD2 TYR X 138      49.512  71.220  38.990  1.00  0.00           H
ATOM   2124  HE1 TYR X 138      53.650  70.160  36.442  1.00  0.00           H
ATOM   2125  HE2 TYR X 138      51.314  72.903  38.824  1.00  0.00           H
ATOM   2126  HH  TYR X 138      54.267  72.354  36.885  1.00  0.00           H
ATOM   2127  HA  TYR X 138      48.697  69.522  36.122  1.00  0.00           H
ATOM   2128  HB2 TYR X 138      49.020  68.744  38.954  1.00  0.00           H
ATOM   2129  HB3 TYR X 138      49.930  67.689  37.934  1.00  0.00           H
ATOM   2130  N   LEU X 139      47.471  66.483  36.715  1.00  0.00           N
ATOM   2131  CA  LEU X 139      47.114  65.193  36.111  1.00  0.00           C
ATOM   2132  C   LEU X 139      46.266  65.359  34.836  1.00  0.00           C
ATOM   2133  O   LEU X 139      46.536  64.721  33.820  1.00  0.00           O
ATOM   2134  CB  LEU X 139      46.348  64.330  37.140  1.00  0.00           C
ATOM   2135  CG  LEU X 139      47.221  63.737  38.264  1.00  0.00           C
ATOM   2136  CD1 LEU X 139      46.361  63.305  39.463  1.00  0.00           C
ATOM   2137  CD2 LEU X 139      48.066  62.558  37.764  1.00  0.00           C
ATOM   2138  H   LEU X 139      47.185  66.642  37.679  1.00  0.00           H
ATOM   2139  HA  LEU X 139      48.036  64.689  35.818  1.00  0.00           H
ATOM   2140  HB2 LEU X 139      45.550  64.929  37.578  1.00  0.00           H
ATOM   2141  HB3 LEU X 139      45.837  63.512  36.629  1.00  0.00           H
ATOM   2142  HG  LEU X 139      47.906  64.507  38.621  1.00  0.00           H
ATOM   2143 HD11 LEU X 139      46.973  62.861  40.249  1.00  0.00           H
ATOM   2144 HD12 LEU X 139      45.842  64.155  39.902  1.00  0.00           H
ATOM   2145 HD13 LEU X 139      45.609  62.571  39.172  1.00  0.00           H
ATOM   2146 HD21 LEU X 139      48.695  62.184  38.568  1.00  0.00           H
ATOM   2147 HD22 LEU X 139      47.445  61.731  37.419  1.00  0.00           H
ATOM   2148 HD23 LEU X 139      48.726  62.843  36.946  1.00  0.00           H
ATOM   2149  N   TYR X 140      45.275  66.256  34.887  1.00  0.00           N
ATOM   2150  CA  TYR X 140      44.438  66.706  33.773  1.00  0.00           C
ATOM   2151  C   TYR X 140      45.264  67.256  32.589  1.00  0.00           C
ATOM   2152  O   TYR X 140      45.011  66.882  31.443  1.00  0.00           O
ATOM   2153  CB  TYR X 140      43.405  67.705  34.344  1.00  0.00           C
ATOM   2154  CG  TYR X 140      42.807  68.761  33.429  1.00  0.00           C
ATOM   2155  CD1 TYR X 140      41.809  68.417  32.498  1.00  0.00           C
ATOM   2156  CD2 TYR X 140      43.218  70.107  33.543  1.00  0.00           C
ATOM   2157  CE1 TYR X 140      41.205  69.417  31.714  1.00  0.00           C
ATOM   2158  CE2 TYR X 140      42.626  71.105  32.748  1.00  0.00           C
ATOM   2159  CZ  TYR X 140      41.605  70.763  31.842  1.00  0.00           C
ATOM   2160  OH  TYR X 140      41.003  71.732  31.090  1.00  0.00           O
ATOM   2161  H   TYR X 140      45.114  66.696  35.787  1.00  0.00           H
ATOM   2162  HD1 TYR X 140      41.490  67.389  32.393  1.00  0.00           H
ATOM   2163  HD2 TYR X 140      43.982  70.390  34.251  1.00  0.00           H
ATOM   2164  HE1 TYR X 140      40.423  69.140  31.021  1.00  0.00           H
ATOM   2165  HE2 TYR X 140      42.952  72.129  32.858  1.00  0.00           H
ATOM   2166  HH  TYR X 140      41.215  72.611  31.389  1.00  0.00           H
ATOM   2167  HA  TYR X 140      43.894  65.838  33.397  1.00  0.00           H
ATOM   2168  HB2 TYR X 140      42.584  67.142  34.790  1.00  0.00           H
ATOM   2169  HB3 TYR X 140      43.854  68.236  35.175  1.00  0.00           H
ATOM   2170  N   GLU X 141      46.279  68.090  32.855  1.00  0.00           N
ATOM   2171  CA  GLU X 141      47.164  68.645  31.832  1.00  0.00           C
ATOM   2172  C   GLU X 141      48.136  67.577  31.290  1.00  0.00           C
ATOM   2173  O   GLU X 141      48.310  67.481  30.074  1.00  0.00           O
ATOM   2174  CB  GLU X 141      47.955  69.827  32.427  1.00  0.00           C
ATOM   2175  CG  GLU X 141      47.091  71.101  32.573  1.00  0.00           C
ATOM   2176  CD  GLU X 141      47.845  72.318  33.111  1.00  0.00           C
ATOM   2177  OE1 GLU X 141      47.175  73.322  33.422  1.00  0.00           O
ATOM   2178  OE2 GLU X 141      49.089  72.289  33.178  1.00  0.00           O1-
ATOM   2179  H   GLU X 141      46.420  68.388  33.815  1.00  0.00           H
ATOM   2180  HA  GLU X 141      46.564  69.001  30.992  1.00  0.00           H
ATOM   2181  HB2 GLU X 141      48.388  69.556  33.391  1.00  0.00           H
ATOM   2182  HB3 GLU X 141      48.800  70.061  31.780  1.00  0.00           H
ATOM   2183  HG2 GLU X 141      46.670  71.368  31.603  1.00  0.00           H
ATOM   2184  HG3 GLU X 141      46.242  70.901  33.226  1.00  0.00           H
ATOM   2185  N   ILE X 142      48.738  66.743  32.151  1.00  0.00           N
ATOM   2186  CA  ILE X 142      49.617  65.629  31.769  1.00  0.00           C
ATOM   2187  C   ILE X 142      48.892  64.576  30.902  1.00  0.00           C
ATOM   2188  O   ILE X 142      49.504  64.014  29.996  1.00  0.00           O
ATOM   2189  CB  ILE X 142      50.337  65.056  33.035  1.00  0.00           C
ATOM   2190  CG1 ILE X 142      51.716  65.730  33.226  1.00  0.00           C
ATOM   2191  CG2 ILE X 142      50.527  63.521  33.078  1.00  0.00           C
ATOM   2192  CD  ILE X 142      51.675  67.224  33.580  1.00  0.00           C
ATOM   2193  H   ILE X 142      48.583  66.896  33.146  1.00  0.00           H
ATOM   2194  HA  ILE X 142      50.380  66.048  31.109  1.00  0.00           H
ATOM   2195  HB  ILE X 142      49.729  65.279  33.912  1.00  0.00           H
ATOM   2196 HG12 ILE X 142      52.254  65.204  34.010  1.00  0.00           H
ATOM   2197 HG13 ILE X 142      52.327  65.600  32.334  1.00  0.00           H
ATOM   2198 HG21 ILE X 142      51.043  63.214  33.989  1.00  0.00           H
ATOM   2199 HG22 ILE X 142      49.572  62.996  33.076  1.00  0.00           H
ATOM   2200 HG23 ILE X 142      51.114  63.156  32.235  1.00  0.00           H
ATOM   2201  HD1 ILE X 142      52.681  67.608  33.746  1.00  0.00           H
ATOM   2202  HD2 ILE X 142      51.226  67.820  32.786  1.00  0.00           H
ATOM   2203  HD3 ILE X 142      51.111  67.400  34.495  1.00  0.00           H
ATOM   2204  N   ALA X 143      47.586  64.359  31.100  1.00  0.00           N
ATOM   2205  CA  ALA X 143      46.767  63.471  30.274  1.00  0.00           C
ATOM   2206  C   ALA X 143      46.605  63.963  28.817  1.00  0.00           C
ATOM   2207  O   ALA X 143      46.309  63.156  27.935  1.00  0.00           O
ATOM   2208  CB  ALA X 143      45.391  63.320  30.928  1.00  0.00           C
ATOM   2209  H   ALA X 143      47.150  64.797  31.906  1.00  0.00           H
ATOM   2210  HA  ALA X 143      47.248  62.491  30.246  1.00  0.00           H
ATOM   2211  HB1 ALA X 143      44.770  62.630  30.361  1.00  0.00           H
ATOM   2212  HB2 ALA X 143      45.470  62.926  31.942  1.00  0.00           H
ATOM   2213  HB3 ALA X 143      44.869  64.274  30.976  1.00  0.00           H
ATOM   2214  N   ARG X 144      46.838  65.257  28.551  1.00  0.00           N
ATOM   2215  CA  ARG X 144      46.973  65.810  27.205  1.00  0.00           C
ATOM   2216  C   ARG X 144      48.458  65.818  26.788  1.00  0.00           C
ATOM   2217  O   ARG X 144      48.799  65.378  25.692  1.00  0.00           O
ATOM   2218  CB  ARG X 144      46.517  67.289  27.179  1.00  0.00           C
ATOM   2219  CG  ARG X 144      45.074  67.571  27.615  1.00  0.00           C
ATOM   2220  CD  ARG X 144      44.725  69.046  27.357  1.00  0.00           C
ATOM   2221  NE  ARG X 144      43.331  69.351  27.700  1.00  0.00           N
ATOM   2222  CZ  ARG X 144      42.866  70.285  28.535  1.00  0.00           C
ATOM   2223  NH1 ARG X 144      43.687  71.100  29.197  1.00  0.00           N
ATOM   2224  NH2 ARG X 144      41.551  70.389  28.700  1.00  0.00           N1+
ATOM   2225  H   ARG X 144      47.084  65.853  29.333  1.00  0.00           H
ATOM   2226  HE  ARG X 144      42.621  68.826  27.176  1.00  0.00           H
ATOM   2227 1HH1 ARG X 144      44.685  71.051  29.083  1.00  0.00           H
ATOM   2228 2HH1 ARG X 144      43.341  71.809  29.825  1.00  0.00           H
ATOM   2229 1HH2 ARG X 144      40.904  69.754  28.243  1.00  0.00           H
ATOM   2230 2HH2 ARG X 144      41.173  70.947  29.470  1.00  0.00           H
ATOM   2231  HA  ARG X 144      46.394  65.236  26.479  1.00  0.00           H
ATOM   2232  HB2 ARG X 144      47.166  67.907  27.797  1.00  0.00           H
ATOM   2233  HB3 ARG X 144      46.646  67.660  26.161  1.00  0.00           H
ATOM   2234  HG2 ARG X 144      44.388  66.916  27.083  1.00  0.00           H
ATOM   2235  HG3 ARG X 144      44.955  67.344  28.676  1.00  0.00           H
ATOM   2236  HD2 ARG X 144      45.409  69.687  27.911  1.00  0.00           H
ATOM   2237  HD3 ARG X 144      44.865  69.286  26.302  1.00  0.00           H
ATOM   2238  N   ARG X 145      49.331  66.379  27.638  1.00  0.00           N
ATOM   2239  CA  ARG X 145      50.672  66.834  27.267  1.00  0.00           C
ATOM   2240  C   ARG X 145      51.763  65.763  27.451  1.00  0.00           C
ATOM   2241  O   ARG X 145      52.884  65.958  26.983  1.00  0.00           O
ATOM   2242  CB  ARG X 145      51.033  68.040  28.168  1.00  0.00           C
ATOM   2243  CG  ARG X 145      50.175  69.283  27.872  1.00  0.00           C
ATOM   2244  CD  ARG X 145      50.395  70.440  28.858  1.00  0.00           C
ATOM   2245  NE  ARG X 145      49.646  71.633  28.432  1.00  0.00           N
ATOM   2246  CZ  ARG X 145      49.985  72.484  27.453  1.00  0.00           C
ATOM   2247  NH1 ARG X 145      51.121  72.333  26.770  1.00  0.00           N
ATOM   2248  NH2 ARG X 145      49.166  73.489  27.147  1.00  0.00           N1+
ATOM   2249  H   ARG X 145      48.966  66.711  28.528  1.00  0.00           H
ATOM   2250  HE  ARG X 145      48.787  71.786  28.948  1.00  0.00           H
ATOM   2251 1HH1 ARG X 145      51.822  71.635  27.034  1.00  0.00           H
ATOM   2252 2HH1 ARG X 145      51.354  72.897  25.967  1.00  0.00           H
ATOM   2253 1HH2 ARG X 145      48.293  73.643  27.631  1.00  0.00           H
ATOM   2254 2HH2 ARG X 145      49.381  74.154  26.418  1.00  0.00           H
ATOM   2255  HA  ARG X 145      50.678  67.152  26.223  1.00  0.00           H
ATOM   2256  HB2 ARG X 145      50.937  67.762  29.219  1.00  0.00           H
ATOM   2257  HB3 ARG X 145      52.080  68.313  28.027  1.00  0.00           H
ATOM   2258  HG2 ARG X 145      50.382  69.617  26.855  1.00  0.00           H
ATOM   2259  HG3 ARG X 145      49.119  69.024  27.890  1.00  0.00           H
ATOM   2260  HD2 ARG X 145      50.048  70.142  29.846  1.00  0.00           H
ATOM   2261  HD3 ARG X 145      51.448  70.686  28.978  1.00  0.00           H
ATOM   2262  N   HIS X 146      51.476  64.655  28.140  1.00  0.00           N
ATOM   2263  CA  HIS X 146      52.451  63.631  28.521  1.00  0.00           C
ATOM   2264  C   HIS X 146      51.828  62.221  28.609  1.00  0.00           C
ATOM   2265  O   HIS X 146      51.909  61.599  29.671  1.00  0.00           O
ATOM   2266  CB  HIS X 146      53.171  64.119  29.799  1.00  0.00           C
ATOM   2267  CG  HIS X 146      54.391  63.374  30.295  1.00  0.00           C
ATOM   2268  ND1 HIS X 146      55.980  62.576  31.757  1.00  0.00           N
ATOM   2269  CD2 HIS X 146      54.722  63.120  31.581  1.00  0.00           C
ATOM   2270  CE1 HIS X 146      56.375  62.481  30.483  1.00  0.00           C
ATOM   2271  NE2 HIS X 146      55.475  62.939  29.608  1.00  0.00           N
ATOM   2272  H   HIS X 146      50.542  64.551  28.532  1.00  0.00           H
ATOM   2273  HD2 HIS X 146      54.082  63.365  32.422  1.00  0.00           H
ATOM   2274  HE1 HIS X 146      57.341  62.086  30.190  1.00  0.00           H
ATOM   2275  HE2 HIS X 146      55.596  63.014  28.605  1.00  0.00           H
ATOM   2276  HA  HIS X 146      53.204  63.557  27.734  1.00  0.00           H
ATOM   2277  HB2 HIS X 146      53.491  65.147  29.656  1.00  0.00           H
ATOM   2278  HB3 HIS X 146      52.444  64.152  30.609  1.00  0.00           H
ATOM   2279  N   PRO X 147      51.202  61.683  27.533  1.00  0.00           N
ATOM   2280  CA  PRO X 147      50.661  60.315  27.532  1.00  0.00           C
ATOM   2281  C   PRO X 147      51.803  59.284  27.428  1.00  0.00           C
ATOM   2282  O   PRO X 147      52.725  59.462  26.631  1.00  0.00           O
ATOM   2283  CB  PRO X 147      49.740  60.267  26.302  1.00  0.00           C
ATOM   2284  CG  PRO X 147      50.336  61.278  25.331  1.00  0.00           C
ATOM   2285  CD  PRO X 147      50.976  62.334  26.236  1.00  0.00           C
ATOM   2286  HA  PRO X 147      50.078  60.134  28.437  1.00  0.00           H
ATOM   2287  HB2 PRO X 147      49.649  59.271  25.865  1.00  0.00           H
ATOM   2288  HB3 PRO X 147      48.737  60.587  26.589  1.00  0.00           H
ATOM   2289  HG2 PRO X 147      51.107  60.798  24.725  1.00  0.00           H
ATOM   2290  HG3 PRO X 147      49.598  61.700  24.647  1.00  0.00           H
ATOM   2291  HD3 PRO X 147      50.276  63.160  26.362  1.00  0.00           H
ATOM   2292  HD2 PRO X 147      51.896  62.727  25.802  1.00  0.00           H
ATOM   2293  N   TYR X 148      51.743  58.214  28.228  1.00  0.00           N
ATOM   2294  CA  TYR X 148      52.769  57.168  28.307  1.00  0.00           C
ATOM   2295  C   TYR X 148      52.153  55.802  28.641  1.00  0.00           C
ATOM   2296  O   TYR X 148      52.455  54.805  27.984  1.00  0.00           O
ATOM   2297  CB  TYR X 148      53.927  57.587  29.254  1.00  0.00           C
ATOM   2298  CG  TYR X 148      55.314  57.559  28.630  1.00  0.00           C
ATOM   2299  CD1 TYR X 148      55.730  58.618  27.796  1.00  0.00           C
ATOM   2300  CD2 TYR X 148      56.199  56.489  28.886  1.00  0.00           C
ATOM   2301  CE1 TYR X 148      57.011  58.606  27.213  1.00  0.00           C
ATOM   2302  CE2 TYR X 148      57.490  56.487  28.318  1.00  0.00           C
ATOM   2303  CZ  TYR X 148      57.895  57.545  27.479  1.00  0.00           C
ATOM   2304  OH  TYR X 148      59.143  57.558  26.927  1.00  0.00           O
ATOM   2305  H   TYR X 148      50.923  58.104  28.806  1.00  0.00           H
ATOM   2306  HD1 TYR X 148      55.068  59.449  27.599  1.00  0.00           H
ATOM   2307  HD2 TYR X 148      55.897  55.670  29.524  1.00  0.00           H
ATOM   2308  HE1 TYR X 148      57.315  59.422  26.574  1.00  0.00           H
ATOM   2309  HE2 TYR X 148      58.166  55.670  28.530  1.00  0.00           H
ATOM   2310  HH  TYR X 148      59.835  57.230  27.533  1.00  0.00           H
ATOM   2311  HA  TYR X 148      53.185  57.050  27.304  1.00  0.00           H
ATOM   2312  HB2 TYR X 148      53.762  58.595  29.639  1.00  0.00           H
ATOM   2313  HB3 TYR X 148      53.936  56.956  30.145  1.00  0.00           H
ATOM   2314  N   PHE X 149      51.262  55.771  29.638  1.00  0.00           N
ATOM   2315  CA  PHE X 149      50.563  54.594  30.158  1.00  0.00           C
ATOM   2316  C   PHE X 149      49.073  54.947  30.353  1.00  0.00           C
ATOM   2317  O   PHE X 149      48.668  56.075  30.052  1.00  0.00           O
ATOM   2318  CB  PHE X 149      51.256  54.115  31.453  1.00  0.00           C
ATOM   2319  CG  PHE X 149      52.736  53.774  31.361  1.00  0.00           C
ATOM   2320  CD1 PHE X 149      53.163  52.670  30.593  1.00  0.00           C
ATOM   2321  CD2 PHE X 149      53.688  54.544  32.063  1.00  0.00           C
ATOM   2322  CE1 PHE X 149      54.532  52.347  30.514  1.00  0.00           C
ATOM   2323  CE2 PHE X 149      55.055  54.215  31.992  1.00  0.00           C
ATOM   2324  CZ  PHE X 149      55.478  53.121  31.213  1.00  0.00           C
ATOM   2325  H   PHE X 149      51.020  56.638  30.093  1.00  0.00           H
ATOM   2326  HD1 PHE X 149      52.441  52.069  30.057  1.00  0.00           H
ATOM   2327  HD2 PHE X 149      53.376  55.387  32.664  1.00  0.00           H
ATOM   2328  HE1 PHE X 149      54.855  51.505  29.919  1.00  0.00           H
ATOM   2329  HE2 PHE X 149      55.782  54.799  32.538  1.00  0.00           H
ATOM   2330  HZ  PHE X 149      56.530  52.878  31.154  1.00  0.00           H
ATOM   2331  HA  PHE X 149      50.597  53.788  29.423  1.00  0.00           H
ATOM   2332  HB2 PHE X 149      51.109  54.853  32.241  1.00  0.00           H
ATOM   2333  HB3 PHE X 149      50.762  53.211  31.795  1.00  0.00           H
ATOM   2334  N   TYR X 150      48.245  54.016  30.841  1.00  0.00           N
ATOM   2335  CA  TYR X 150      46.828  54.255  31.136  1.00  0.00           C
ATOM   2336  C   TYR X 150      46.649  54.688  32.607  1.00  0.00           C
ATOM   2337  O   TYR X 150      47.587  54.662  33.408  1.00  0.00           O
ATOM   2338  CB  TYR X 150      46.034  52.951  30.892  1.00  0.00           C
ATOM   2339  CG  TYR X 150      45.972  52.520  29.435  1.00  0.00           C
ATOM   2340  CD1 TYR X 150      46.826  51.504  28.958  1.00  0.00           C
ATOM   2341  CD2 TYR X 150      45.062  53.137  28.550  1.00  0.00           C
ATOM   2342  CE1 TYR X 150      46.770  51.107  27.608  1.00  0.00           C
ATOM   2343  CE2 TYR X 150      45.005  52.740  27.200  1.00  0.00           C
ATOM   2344  CZ  TYR X 150      45.860  51.724  26.728  1.00  0.00           C
ATOM   2345  OH  TYR X 150      45.813  51.332  25.422  1.00  0.00           O
ATOM   2346  H   TYR X 150      48.611  53.110  31.154  1.00  0.00           H
ATOM   2347  HD1 TYR X 150      47.530  51.029  29.628  1.00  0.00           H
ATOM   2348  HD2 TYR X 150      44.404  53.920  28.903  1.00  0.00           H
ATOM   2349  HE1 TYR X 150      47.430  50.328  27.252  1.00  0.00           H
ATOM   2350  HE2 TYR X 150      44.301  53.223  26.537  1.00  0.00           H
ATOM   2351  HH  TYR X 150      45.164  51.808  24.913  1.00  0.00           H
ATOM   2352  HA  TYR X 150      46.426  55.038  30.491  1.00  0.00           H
ATOM   2353  HB2 TYR X 150      46.433  52.137  31.495  1.00  0.00           H
ATOM   2354  HB3 TYR X 150      45.003  53.073  31.229  1.00  0.00           H
ATOM   2355  N   ALA X 151      45.430  55.136  32.946  1.00  0.00           N
ATOM   2356  CA  ALA X 151      44.990  55.637  34.250  1.00  0.00           C
ATOM   2357  C   ALA X 151      45.500  54.911  35.522  1.00  0.00           C
ATOM   2358  O   ALA X 151      46.040  55.606  36.385  1.00  0.00           O
ATOM   2359  CB  ALA X 151      43.479  55.932  34.251  1.00  0.00           C
ATOM   2360  H   ALA X 151      44.766  55.229  32.190  1.00  0.00           H
ATOM   2361  HA  ALA X 151      45.461  56.616  34.301  1.00  0.00           H
ATOM   2362  HB1 ALA X 151      43.154  56.322  35.216  1.00  0.00           H
ATOM   2363  HB2 ALA X 151      43.237  56.689  33.506  1.00  0.00           H
ATOM   2364  HB3 ALA X 151      42.876  55.055  34.026  1.00  0.00           H
ATOM   2365  N   PRO X 152      45.361  53.569  35.682  1.00  0.00           N
ATOM   2366  CA  PRO X 152      45.919  52.819  36.825  1.00  0.00           C
ATOM   2367  C   PRO X 152      47.432  53.036  37.040  1.00  0.00           C
ATOM   2368  O   PRO X 152      47.857  53.332  38.158  1.00  0.00           O
ATOM   2369  CB  PRO X 152      45.621  51.337  36.544  1.00  0.00           C
ATOM   2370  CG  PRO X 152      44.477  51.341  35.544  1.00  0.00           C
ATOM   2371  CD  PRO X 152      44.565  52.688  34.825  1.00  0.00           C
ATOM   2372  HA  PRO X 152      45.384  53.137  37.722  1.00  0.00           H
ATOM   2373  HB2 PRO X 152      46.477  50.832  36.093  1.00  0.00           H
ATOM   2374  HB3 PRO X 152      45.372  50.789  37.453  1.00  0.00           H
ATOM   2375  HG2 PRO X 152      44.517  50.495  34.856  1.00  0.00           H
ATOM   2376  HG3 PRO X 152      43.531  51.280  36.083  1.00  0.00           H
ATOM   2377  HD3 PRO X 152      43.568  53.077  34.628  1.00  0.00           H
ATOM   2378  HD2 PRO X 152      45.076  52.559  33.871  1.00  0.00           H
ATOM   2379  N   GLU X 153      48.238  52.928  35.975  1.00  0.00           N
ATOM   2380  CA  GLU X 153      49.676  53.187  35.979  1.00  0.00           C
ATOM   2381  C   GLU X 153      49.991  54.658  36.307  1.00  0.00           C
ATOM   2382  O   GLU X 153      50.896  54.924  37.096  1.00  0.00           O
ATOM   2383  CB  GLU X 153      50.313  52.827  34.621  1.00  0.00           C
ATOM   2384  CG  GLU X 153      50.005  51.415  34.076  1.00  0.00           C
ATOM   2385  CD  GLU X 153      48.779  51.379  33.170  1.00  0.00           C
ATOM   2386  OE1 GLU X 153      48.955  51.479  31.938  1.00  0.00           O
ATOM   2387  OE2 GLU X 153      47.662  51.290  33.714  1.00  0.00           O1-
ATOM   2388  H   GLU X 153      47.842  52.568  35.102  1.00  0.00           H
ATOM   2389  HA  GLU X 153      50.126  52.557  36.749  1.00  0.00           H
ATOM   2390  HB2 GLU X 153      50.005  53.570  33.885  1.00  0.00           H
ATOM   2391  HB3 GLU X 153      51.395  52.936  34.705  1.00  0.00           H
ATOM   2392  HG2 GLU X 153      50.860  51.065  33.495  1.00  0.00           H
ATOM   2393  HG3 GLU X 153      49.891  50.703  34.895  1.00  0.00           H
ATOM   2394  N   LEU X 154      49.225  55.612  35.753  1.00  0.00           N
ATOM   2395  CA  LEU X 154      49.336  57.042  36.059  1.00  0.00           C
ATOM   2396  C   LEU X 154      49.044  57.336  37.540  1.00  0.00           C
ATOM   2397  O   LEU X 154      49.809  58.059  38.173  1.00  0.00           O
ATOM   2398  CB  LEU X 154      48.420  57.891  35.144  1.00  0.00           C
ATOM   2399  CG  LEU X 154      49.124  58.509  33.918  1.00  0.00           C
ATOM   2400  CD1 LEU X 154      49.578  57.449  32.910  1.00  0.00           C
ATOM   2401  CD2 LEU X 154      48.227  59.555  33.239  1.00  0.00           C
ATOM   2402  H   LEU X 154      48.517  55.315  35.088  1.00  0.00           H
ATOM   2403  HA  LEU X 154      50.371  57.329  35.891  1.00  0.00           H
ATOM   2404  HB2 LEU X 154      47.555  57.312  34.828  1.00  0.00           H
ATOM   2405  HB3 LEU X 154      48.010  58.723  35.723  1.00  0.00           H
ATOM   2406  HG  LEU X 154      50.016  59.030  34.259  1.00  0.00           H
ATOM   2407 HD11 LEU X 154      50.081  57.903  32.056  1.00  0.00           H
ATOM   2408 HD12 LEU X 154      50.273  56.741  33.361  1.00  0.00           H
ATOM   2409 HD13 LEU X 154      48.722  56.891  32.536  1.00  0.00           H
ATOM   2410 HD21 LEU X 154      48.723  60.004  32.378  1.00  0.00           H
ATOM   2411 HD22 LEU X 154      47.294  59.111  32.892  1.00  0.00           H
ATOM   2412 HD23 LEU X 154      47.974  60.364  33.925  1.00  0.00           H
ATOM   2413  N   LEU X 155      47.983  56.742  38.104  1.00  0.00           N
ATOM   2414  CA  LEU X 155      47.606  56.864  39.513  1.00  0.00           C
ATOM   2415  C   LEU X 155      48.685  56.274  40.442  1.00  0.00           C
ATOM   2416  O   LEU X 155      48.996  56.868  41.474  1.00  0.00           O
ATOM   2417  CB  LEU X 155      46.234  56.182  39.731  1.00  0.00           C
ATOM   2418  CG  LEU X 155      45.646  56.288  41.159  1.00  0.00           C
ATOM   2419  CD1 LEU X 155      45.435  57.746  41.596  1.00  0.00           C
ATOM   2420  CD2 LEU X 155      44.323  55.516  41.255  1.00  0.00           C
ATOM   2421  H   LEU X 155      47.380  56.187  37.500  1.00  0.00           H
ATOM   2422  HA  LEU X 155      47.517  57.930  39.727  1.00  0.00           H
ATOM   2423  HB2 LEU X 155      45.516  56.605  39.028  1.00  0.00           H
ATOM   2424  HB3 LEU X 155      46.316  55.127  39.465  1.00  0.00           H
ATOM   2425  HG  LEU X 155      46.335  55.821  41.863  1.00  0.00           H
ATOM   2426 HD11 LEU X 155      44.943  57.800  42.568  1.00  0.00           H
ATOM   2427 HD12 LEU X 155      46.379  58.283  41.690  1.00  0.00           H
ATOM   2428 HD13 LEU X 155      44.815  58.284  40.879  1.00  0.00           H
ATOM   2429 HD21 LEU X 155      43.914  55.545  42.265  1.00  0.00           H
ATOM   2430 HD22 LEU X 155      43.580  55.948  40.587  1.00  0.00           H
ATOM   2431 HD23 LEU X 155      44.451  54.468  40.982  1.00  0.00           H
ATOM   2432  N   PHE X 156      49.293  55.141  40.059  1.00  0.00           N
ATOM   2433  CA  PHE X 156      50.450  54.545  40.731  1.00  0.00           C
ATOM   2434  C   PHE X 156      51.664  55.496  40.705  1.00  0.00           C
ATOM   2435  O   PHE X 156      52.246  55.773  41.754  1.00  0.00           O
ATOM   2436  CB  PHE X 156      50.777  53.176  40.086  1.00  0.00           C
ATOM   2437  CG  PHE X 156      52.057  52.508  40.567  1.00  0.00           C
ATOM   2438  CD1 PHE X 156      52.109  51.898  41.838  1.00  0.00           C
ATOM   2439  CD2 PHE X 156      53.211  52.523  39.752  1.00  0.00           C
ATOM   2440  CE1 PHE X 156      53.307  51.313  42.293  1.00  0.00           C
ATOM   2441  CE2 PHE X 156      54.409  51.941  40.209  1.00  0.00           C
ATOM   2442  CZ  PHE X 156      54.457  51.335  41.479  1.00  0.00           C
ATOM   2443  H   PHE X 156      48.947  54.687  39.220  1.00  0.00           H
ATOM   2444  HD1 PHE X 156      51.233  51.884  42.473  1.00  0.00           H
ATOM   2445  HD2 PHE X 156      53.186  52.990  38.776  1.00  0.00           H
ATOM   2446  HE1 PHE X 156      53.346  50.849  43.268  1.00  0.00           H
ATOM   2447  HE2 PHE X 156      55.292  51.965  39.586  1.00  0.00           H
ATOM   2448  HZ  PHE X 156      55.377  50.890  41.831  1.00  0.00           H
ATOM   2449  HA  PHE X 156      50.185  54.376  41.777  1.00  0.00           H
ATOM   2450  HB2 PHE X 156      49.950  52.488  40.265  1.00  0.00           H
ATOM   2451  HB3 PHE X 156      50.837  53.275  39.004  1.00  0.00           H
ATOM   2452  N   PHE X 157      52.024  56.030  39.530  1.00  0.00           N
ATOM   2453  CA  PHE X 157      53.186  56.900  39.336  1.00  0.00           C
ATOM   2454  C   PHE X 157      53.011  58.263  40.036  1.00  0.00           C
ATOM   2455  O   PHE X 157      53.960  58.781  40.623  1.00  0.00           O
ATOM   2456  CB  PHE X 157      53.426  57.099  37.825  1.00  0.00           C
ATOM   2457  CG  PHE X 157      54.883  57.152  37.402  1.00  0.00           C
ATOM   2458  CD1 PHE X 157      55.632  58.335  37.562  1.00  0.00           C
ATOM   2459  CD2 PHE X 157      55.479  56.029  36.790  1.00  0.00           C
ATOM   2460  CE1 PHE X 157      56.956  58.408  37.087  1.00  0.00           C
ATOM   2461  CE2 PHE X 157      56.800  56.103  36.312  1.00  0.00           C
ATOM   2462  CZ  PHE X 157      57.539  57.294  36.452  1.00  0.00           C
ATOM   2463  H   PHE X 157      51.502  55.751  38.702  1.00  0.00           H
ATOM   2464  HD1 PHE X 157      55.186  59.204  38.025  1.00  0.00           H
ATOM   2465  HD2 PHE X 157      54.917  55.115  36.657  1.00  0.00           H
ATOM   2466  HE1 PHE X 157      57.508  59.334  37.186  1.00  0.00           H
ATOM   2467  HE2 PHE X 157      57.236  55.246  35.820  1.00  0.00           H
ATOM   2468  HZ  PHE X 157      58.546  57.361  36.065  1.00  0.00           H
ATOM   2469  HA  PHE X 157      54.049  56.389  39.769  1.00  0.00           H
ATOM   2470  HB2 PHE X 157      52.971  56.291  37.257  1.00  0.00           H
ATOM   2471  HB3 PHE X 157      52.926  58.003  37.473  1.00  0.00           H
ATOM   2472  N   ALA X 158      51.784  58.806  40.051  1.00  0.00           N
ATOM   2473  CA  ALA X 158      51.407  60.054  40.717  1.00  0.00           C
ATOM   2474  C   ALA X 158      51.667  60.014  42.230  1.00  0.00           C
ATOM   2475  O   ALA X 158      52.103  61.010  42.806  1.00  0.00           O
ATOM   2476  CB  ALA X 158      49.918  60.331  40.466  1.00  0.00           C
ATOM   2477  H   ALA X 158      51.062  58.347  39.498  1.00  0.00           H
ATOM   2478  HA  ALA X 158      52.000  60.861  40.283  1.00  0.00           H
ATOM   2479  HB1 ALA X 158      49.621  61.293  40.887  1.00  0.00           H
ATOM   2480  HB2 ALA X 158      49.698  60.358  39.401  1.00  0.00           H
ATOM   2481  HB3 ALA X 158      49.282  59.566  40.913  1.00  0.00           H
ATOM   2482  N   LYS X 159      51.448  58.850  42.855  1.00  0.00           N
ATOM   2483  CA  LYS X 159      51.703  58.599  44.270  1.00  0.00           C
ATOM   2484  C   LYS X 159      53.204  58.441  44.580  1.00  0.00           C
ATOM   2485  O   LYS X 159      53.588  58.606  45.737  1.00  0.00           O
ATOM   2486  CB  LYS X 159      50.972  57.307  44.695  1.00  0.00           C
ATOM   2487  CG  LYS X 159      49.444  57.462  44.794  1.00  0.00           C
ATOM   2488  CD  LYS X 159      48.752  56.126  45.110  1.00  0.00           C
ATOM   2489  CE  LYS X 159      47.224  56.249  45.247  1.00  0.00           C
ATOM   2490  NZ  LYS X 159      46.601  54.965  45.612  1.00  0.00           N1+
ATOM   2491  H   LYS X 159      51.100  58.079  42.299  1.00  0.00           H
ATOM   2492 1HZ  LYS X 159      45.594  55.080  45.715  1.00  0.00           H
ATOM   2493 2HZ  LYS X 159      46.764  54.267  44.908  1.00  0.00           H
ATOM   2494 3HZ  LYS X 159      46.959  54.632  46.490  1.00  0.00           H
ATOM   2495  HA  LYS X 159      51.326  59.436  44.858  1.00  0.00           H
ATOM   2496  HB2 LYS X 159      51.221  56.496  44.011  1.00  0.00           H
ATOM   2497  HB3 LYS X 159      51.337  56.985  45.673  1.00  0.00           H
ATOM   2498  HG2 LYS X 159      49.205  58.194  45.566  1.00  0.00           H
ATOM   2499  HG3 LYS X 159      49.047  57.866  43.862  1.00  0.00           H
ATOM   2500  HD2 LYS X 159      48.989  55.407  44.323  1.00  0.00           H
ATOM   2501  HD3 LYS X 159      49.169  55.721  46.034  1.00  0.00           H
ATOM   2502  HE2 LYS X 159      46.972  56.987  46.011  1.00  0.00           H
ATOM   2503  HE3 LYS X 159      46.788  56.604  44.312  1.00  0.00           H
ATOM   2504  N   ARG X 160      54.059  58.150  43.586  1.00  0.00           N
ATOM   2505  CA  ARG X 160      55.513  58.113  43.764  1.00  0.00           C
ATOM   2506  C   ARG X 160      56.100  59.536  43.696  1.00  0.00           C
ATOM   2507  O   ARG X 160      57.055  59.833  44.414  1.00  0.00           O
ATOM   2508  CB  ARG X 160      56.182  57.249  42.677  1.00  0.00           C
ATOM   2509  CG  ARG X 160      55.692  55.787  42.648  1.00  0.00           C
ATOM   2510  CD  ARG X 160      56.689  54.810  42.005  1.00  0.00           C
ATOM   2511  NE  ARG X 160      57.140  55.277  40.684  1.00  0.00           N
ATOM   2512  CZ  ARG X 160      58.353  55.114  40.141  1.00  0.00           C
ATOM   2513  NH1 ARG X 160      59.311  54.424  40.763  1.00  0.00           N
ATOM   2514  NH2 ARG X 160      58.609  55.664  38.960  1.00  0.00           N1+
ATOM   2515  H   ARG X 160      53.693  58.073  42.645  1.00  0.00           H
ATOM   2516  HE  ARG X 160      56.426  55.744  40.141  1.00  0.00           H
ATOM   2517 1HH1 ARG X 160      59.155  53.997  41.661  1.00  0.00           H
ATOM   2518 2HH1 ARG X 160      60.213  54.215  40.318  1.00  0.00           H
ATOM   2519 1HH2 ARG X 160      57.909  56.147  38.410  1.00  0.00           H
ATOM   2520 2HH2 ARG X 160      59.570  55.708  38.602  1.00  0.00           H
ATOM   2521  HA  ARG X 160      55.755  57.688  44.741  1.00  0.00           H
ATOM   2522  HB2 ARG X 160      56.069  57.699  41.690  1.00  0.00           H
ATOM   2523  HB3 ARG X 160      57.253  57.252  42.875  1.00  0.00           H
ATOM   2524  HG2 ARG X 160      55.508  55.450  43.669  1.00  0.00           H
ATOM   2525  HG3 ARG X 160      54.733  55.725  42.140  1.00  0.00           H
ATOM   2526  HD2 ARG X 160      57.547  54.704  42.669  1.00  0.00           H
ATOM   2527  HD3 ARG X 160      56.245  53.819  41.907  1.00  0.00           H
ATOM   2528  N   LYS X 162      54.022  61.862  44.798  1.00  0.00           N
ATOM   2529  CA  LYS X 162      53.386  62.563  45.936  1.00  0.00           C
ATOM   2530  C   LYS X 162      54.034  62.194  47.284  1.00  0.00           C
ATOM   2531  O   LYS X 162      54.262  63.061  48.127  1.00  0.00           O
ATOM   2532  CB  LYS X 162      51.868  62.266  45.965  1.00  0.00           C
ATOM   2533  CG  LYS X 162      51.055  63.266  46.810  1.00  0.00           C
ATOM   2534  CD  LYS X 162      49.540  62.996  46.826  1.00  0.00           C
ATOM   2535  CE  LYS X 162      49.137  61.788  47.695  1.00  0.00           C
ATOM   2536  NZ  LYS X 162      47.674  61.629  47.784  1.00  0.00           N1+
ATOM   2537  H   LYS X 162      53.362  61.728  44.028  1.00  0.00           H
ATOM   2538 1HZ  LYS X 162      47.252  62.443  48.197  1.00  0.00           H
ATOM   2539 2HZ  LYS X 162      47.269  61.477  46.878  1.00  0.00           H
ATOM   2540 3HZ  LYS X 162      47.452  60.839  48.365  1.00  0.00           H
ATOM   2541  HA  LYS X 162      53.497  63.638  45.784  1.00  0.00           H
ATOM   2542  HB2 LYS X 162      51.471  62.299  44.950  1.00  0.00           H
ATOM   2543  HB3 LYS X 162      51.701  61.250  46.322  1.00  0.00           H
ATOM   2544  HG2 LYS X 162      51.431  63.302  47.834  1.00  0.00           H
ATOM   2545  HG3 LYS X 162      51.214  64.263  46.399  1.00  0.00           H
ATOM   2546  HD2 LYS X 162      49.045  63.888  47.212  1.00  0.00           H
ATOM   2547  HD3 LYS X 162      49.178  62.871  45.804  1.00  0.00           H
ATOM   2548  HE2 LYS X 162      49.565  60.869  47.293  1.00  0.00           H
ATOM   2549  HE3 LYS X 162      49.535  61.904  48.704  1.00  0.00           H
ATOM   2550  N   ALA X 163      54.336  60.903  47.473  1.00  0.00           N
ATOM   2551  CA  ALA X 163      54.914  60.339  48.694  1.00  0.00           C
ATOM   2552  C   ALA X 163      56.413  60.653  48.854  1.00  0.00           C
ATOM   2553  O   ALA X 163      56.956  60.498  49.949  1.00  0.00           O
ATOM   2554  CB  ALA X 163      54.747  58.811  48.659  1.00  0.00           C
ATOM   2555  H   ALA X 163      54.147  60.275  46.696  1.00  0.00           H
ATOM   2556  HA  ALA X 163      54.378  60.737  49.556  1.00  0.00           H
ATOM   2557  HB1 ALA X 163      55.114  58.355  49.580  1.00  0.00           H
ATOM   2558  HB2 ALA X 163      53.698  58.531  48.558  1.00  0.00           H
ATOM   2559  HB3 ALA X 163      55.296  58.363  47.830  1.00  0.00           H
ATOM   2560  N   ALA X 164      57.087  61.102  47.787  1.00  0.00           N
ATOM   2561  CA  ALA X 164      58.438  61.654  47.846  1.00  0.00           C
ATOM   2562  C   ALA X 164      58.339  63.152  48.167  1.00  0.00           C
ATOM   2563  O   ALA X 164      59.092  63.644  49.003  1.00  0.00           O
ATOM   2564  CB  ALA X 164      59.139  61.487  46.487  1.00  0.00           C
ATOM   2565  H   ALA X 164      56.544  61.265  46.945  1.00  0.00           H
ATOM   2566  HA  ALA X 164      59.030  61.153  48.616  1.00  0.00           H
ATOM   2567  HB1 ALA X 164      60.166  61.843  46.539  1.00  0.00           H
ATOM   2568  HB2 ALA X 164      59.175  60.439  46.190  1.00  0.00           H
ATOM   2569  HB3 ALA X 164      58.665  62.048  45.685  1.00  0.00           H
ATOM   2570  N   PHE X 165      57.378  63.868  47.564  1.00  0.00           N
ATOM   2571  CA  PHE X 165      57.082  65.279  47.826  1.00  0.00           C
ATOM   2572  C   PHE X 165      56.812  65.577  49.314  1.00  0.00           C
ATOM   2573  O   PHE X 165      57.430  66.483  49.870  1.00  0.00           O
ATOM   2574  CB  PHE X 165      55.933  65.781  46.926  1.00  0.00           C
ATOM   2575  CG  PHE X 165      56.375  66.467  45.644  1.00  0.00           C
ATOM   2576  CD1 PHE X 165      57.071  65.752  44.646  1.00  0.00           C
ATOM   2577  CD2 PHE X 165      56.086  67.835  45.450  1.00  0.00           C
ATOM   2578  CE1 PHE X 165      57.471  66.401  43.461  1.00  0.00           C
ATOM   2579  CE2 PHE X 165      56.491  68.482  44.268  1.00  0.00           C
ATOM   2580  CZ  PHE X 165      57.187  67.767  43.275  1.00  0.00           C
ATOM   2581  H   PHE X 165      56.801  63.388  46.878  1.00  0.00           H
ATOM   2582  HD1 PHE X 165      57.304  64.707  44.785  1.00  0.00           H
ATOM   2583  HD2 PHE X 165      55.550  68.396  46.204  1.00  0.00           H
ATOM   2584  HE1 PHE X 165      58.000  65.852  42.696  1.00  0.00           H
ATOM   2585  HE2 PHE X 165      56.266  69.529  44.122  1.00  0.00           H
ATOM   2586  HZ  PHE X 165      57.500  68.268  42.372  1.00  0.00           H
ATOM   2587  HA  PHE X 165      57.978  65.843  47.564  1.00  0.00           H
ATOM   2588  HB2 PHE X 165      55.254  64.971  46.667  1.00  0.00           H
ATOM   2589  HB3 PHE X 165      55.323  66.495  47.478  1.00  0.00           H
ATOM   2590  N   THR X 166      55.969  64.782  49.989  1.00  0.00           N
ATOM   2591  CA  THR X 166      55.663  64.925  51.417  1.00  0.00           C
ATOM   2592  C   THR X 166      56.877  64.666  52.344  1.00  0.00           C
ATOM   2593  O   THR X 166      56.892  65.156  53.475  1.00  0.00           O
ATOM   2594  CB  THR X 166      54.470  64.002  51.776  1.00  0.00           C
ATOM   2595  OG1 THR X 166      54.730  62.654  51.422  1.00  0.00           O
ATOM   2596  CG2 THR X 166      53.145  64.436  51.131  1.00  0.00           C
ATOM   2597  H   THR X 166      55.489  64.032  49.498  1.00  0.00           H
ATOM   2598  HG1 THR X 166      54.039  62.115  51.790  1.00  0.00           H
ATOM   2599  HA  THR X 166      55.359  65.959  51.590  1.00  0.00           H
ATOM   2600  HB  THR X 166      54.329  64.031  52.859  1.00  0.00           H
ATOM   2601 HG21 THR X 166      52.325  63.778  51.421  1.00  0.00           H
ATOM   2602 HG22 THR X 166      52.874  65.443  51.447  1.00  0.00           H
ATOM   2603 HG23 THR X 166      53.198  64.438  50.043  1.00  0.00           H
ATOM   2604  N   GLU X 167      57.909  63.947  51.874  1.00  0.00           N
ATOM   2605  CA  GLU X 167      59.185  63.773  52.563  1.00  0.00           C
ATOM   2606  C   GLU X 167      60.098  64.978  52.256  1.00  0.00           C
ATOM   2607  O   GLU X 167      60.667  65.569  53.174  1.00  0.00           O
ATOM   2608  CB  GLU X 167      59.829  62.443  52.099  1.00  0.00           C
ATOM   2609  CG  GLU X 167      61.221  62.141  52.695  1.00  0.00           C
ATOM   2610  CD  GLU X 167      61.678  60.723  52.377  1.00  0.00           C
ATOM   2611  OE1 GLU X 167      61.494  59.835  53.232  1.00  0.00           O
ATOM   2612  OE2 GLU X 167      62.230  60.514  51.276  1.00  0.00           O1-
ATOM   2613  H   GLU X 167      57.839  63.607  50.924  1.00  0.00           H
ATOM   2614  HA  GLU X 167      59.025  63.724  53.642  1.00  0.00           H
ATOM   2615  HB2 GLU X 167      59.152  61.627  52.353  1.00  0.00           H
ATOM   2616  HB3 GLU X 167      59.921  62.419  51.014  1.00  0.00           H
ATOM   2617  HG2 GLU X 167      61.964  62.845  52.317  1.00  0.00           H
ATOM   2618  HG3 GLU X 167      61.197  62.273  53.778  1.00  0.00           H
ATOM   2619  N   CYS X 168      60.194  65.384  50.982  1.00  0.00           N
ATOM   2620  CA  CYS X 168      61.004  66.508  50.504  1.00  0.00           C
ATOM   2621  C   CYS X 168      60.593  67.865  51.102  1.00  0.00           C
ATOM   2622  O   CYS X 168      61.461  68.691  51.379  1.00  0.00           O
ATOM   2623  CB  CYS X 168      60.942  66.589  48.971  1.00  0.00           C
ATOM   2624  SG  CYS X 168      61.874  65.219  48.230  1.00  0.00           S
ATOM   2625  H   CYS X 168      59.727  64.824  50.272  1.00  0.00           H
ATOM   2626  HA  CYS X 168      62.036  66.332  50.808  1.00  0.00           H
ATOM   2627  HB2 CYS X 168      59.914  66.580  48.611  1.00  0.00           H
ATOM   2628  HB3 CYS X 168      61.386  67.525  48.630  1.00  0.00           H
ATOM   2629  HG  CYS X 168      61.620  65.567  46.964  1.00  0.00           H
ATOM   2630  N   CYS X 169      59.297  68.078  51.373  1.00  0.00           N
ATOM   2631  CA  CYS X 169      58.745  69.272  52.023  1.00  0.00           C
ATOM   2632  C   CYS X 169      59.315  69.543  53.433  1.00  0.00           C
ATOM   2633  O   CYS X 169      59.285  70.682  53.900  1.00  0.00           O
ATOM   2634  CB  CYS X 169      57.208  69.150  52.105  1.00  0.00           C
ATOM   2635  SG  CYS X 169      56.437  69.504  50.500  1.00  0.00           S
ATOM   2636  H   CYS X 169      58.630  67.392  51.026  1.00  0.00           H
ATOM   2637  HA  CYS X 169      59.004  70.140  51.414  1.00  0.00           H
ATOM   2638  HB2 CYS X 169      56.902  68.163  52.455  1.00  0.00           H
ATOM   2639  HB3 CYS X 169      56.799  69.871  52.816  1.00  0.00           H
ATOM   2640  HG  CYS X 169      55.180  69.412  50.958  1.00  0.00           H
ATOM   2641  N   GLN X 170      59.845  68.511  54.104  1.00  0.00           N
ATOM   2642  CA  GLN X 170      60.393  68.570  55.458  1.00  0.00           C
ATOM   2643  C   GLN X 170      61.915  68.839  55.449  1.00  0.00           C
ATOM   2644  O   GLN X 170      62.503  69.027  56.516  1.00  0.00           O
ATOM   2645  CB  GLN X 170      60.157  67.198  56.131  1.00  0.00           C
ATOM   2646  CG  GLN X 170      58.671  66.779  56.177  1.00  0.00           C
ATOM   2647  CD  GLN X 170      58.474  65.398  56.801  1.00  0.00           C
ATOM   2648  OE1 GLN X 170      59.005  65.105  57.870  1.00  0.00           O
ATOM   2649  NE2 GLN X 170      57.711  64.534  56.147  1.00  0.00           N
ATOM   2650  H   GLN X 170      59.881  67.613  53.637  1.00  0.00           H
ATOM   2651 1HE2 GLN X 170      57.310  64.787  55.244  1.00  0.00           H
ATOM   2652 2HE2 GLN X 170      57.541  63.612  56.524  1.00  0.00           H
ATOM   2653  HA  GLN X 170      59.901  69.352  56.040  1.00  0.00           H
ATOM   2654  HB2 GLN X 170      60.737  66.426  55.626  1.00  0.00           H
ATOM   2655  HB3 GLN X 170      60.542  67.233  57.152  1.00  0.00           H
ATOM   2656  HG2 GLN X 170      58.098  67.505  56.755  1.00  0.00           H
ATOM   2657  HG3 GLN X 170      58.242  66.779  55.175  1.00  0.00           H
ATOM   2658  N   ALA X 171      62.564  68.853  54.276  1.00  0.00           N
ATOM   2659  CA  ALA X 171      64.002  69.068  54.119  1.00  0.00           C
ATOM   2660  C   ALA X 171      64.335  70.570  54.148  1.00  0.00           C
ATOM   2661  O   ALA X 171      63.499  71.413  53.802  1.00  0.00           O
ATOM   2662  CB  ALA X 171      64.431  68.520  52.749  1.00  0.00           C
ATOM   2663  H   ALA X 171      62.015  68.762  53.429  1.00  0.00           H
ATOM   2664  HA  ALA X 171      64.545  68.547  54.910  1.00  0.00           H
ATOM   2665  HB1 ALA X 171      65.513  68.580  52.621  1.00  0.00           H
ATOM   2666  HB2 ALA X 171      64.150  67.473  52.640  1.00  0.00           H
ATOM   2667  HB3 ALA X 171      63.978  69.075  51.928  1.00  0.00           H
ATOM   2668  N   ALA X 172      65.574  70.900  54.539  1.00  0.00           N
ATOM   2669  CA  ALA X 172      66.108  72.261  54.570  1.00  0.00           C
ATOM   2670  C   ALA X 172      66.403  72.743  53.139  1.00  0.00           C
ATOM   2671  O   ALA X 172      65.800  73.716  52.683  1.00  0.00           O
ATOM   2672  CB  ALA X 172      67.400  72.280  55.406  1.00  0.00           C
ATOM   2673  H   ALA X 172      66.194  70.150  54.806  1.00  0.00           H
ATOM   2674  HA  ALA X 172      65.377  72.932  55.028  1.00  0.00           H
ATOM   2675  HB1 ALA X 172      67.836  73.280  55.427  1.00  0.00           H
ATOM   2676  HB2 ALA X 172      67.198  71.998  56.440  1.00  0.00           H
ATOM   2677  HB3 ALA X 172      68.158  71.599  55.020  1.00  0.00           H
ATOM   2678  N   ASP X 173      67.267  72.021  52.411  1.00  0.00           N
ATOM   2679  CA  ASP X 173      67.449  72.165  50.966  1.00  0.00           C
ATOM   2680  C   ASP X 173      66.506  71.142  50.321  1.00  0.00           C
ATOM   2681  O   ASP X 173      66.731  69.932  50.391  1.00  0.00           O
ATOM   2682  CB  ASP X 173      68.919  71.879  50.568  1.00  0.00           C
ATOM   2683  CG  ASP X 173      69.246  72.195  49.101  1.00  0.00           C
ATOM   2684  OD1 ASP X 173      70.369  72.683  48.861  1.00  0.00           O
ATOM   2685  OD2 ASP X 173      68.405  71.961  48.209  1.00  0.00           O1-
ATOM   2686  H   ASP X 173      67.667  71.202  52.845  1.00  0.00           H
ATOM   2687  HA  ASP X 173      67.196  73.178  50.641  1.00  0.00           H
ATOM   2688  HB2 ASP X 173      69.577  72.478  51.199  1.00  0.00           H
ATOM   2689  HB3 ASP X 173      69.182  70.839  50.765  1.00  0.00           H
ATOM   2690  N   LYS X 174      65.411  71.644  49.751  1.00  0.00           N
ATOM   2691  CA  LYS X 174      64.337  70.853  49.166  1.00  0.00           C
ATOM   2692  C   LYS X 174      64.696  70.413  47.736  1.00  0.00           C
ATOM   2693  O   LYS X 174      64.286  69.334  47.313  1.00  0.00           O
ATOM   2694  CB  LYS X 174      63.079  71.745  49.141  1.00  0.00           C
ATOM   2695  CG  LYS X 174      62.525  72.009  50.556  1.00  0.00           C
ATOM   2696  CD  LYS X 174      61.653  73.270  50.661  1.00  0.00           C
ATOM   2697  CE  LYS X 174      60.975  73.427  52.038  1.00  0.00           C
ATOM   2698  NZ  LYS X 174      61.940  73.597  53.141  1.00  0.00           N1+
ATOM   2699  H   LYS X 174      65.299  72.647  49.764  1.00  0.00           H
ATOM   2700 1HZ  LYS X 174      62.559  74.370  52.966  1.00  0.00           H
ATOM   2701 2HZ  LYS X 174      61.446  73.779  53.997  1.00  0.00           H
ATOM   2702 3HZ  LYS X 174      62.497  72.757  53.286  1.00  0.00           H
ATOM   2703  HA  LYS X 174      64.144  69.960  49.763  1.00  0.00           H
ATOM   2704  HB2 LYS X 174      63.319  72.691  48.656  1.00  0.00           H
ATOM   2705  HB3 LYS X 174      62.298  71.283  48.534  1.00  0.00           H
ATOM   2706  HG2 LYS X 174      61.962  71.137  50.885  1.00  0.00           H
ATOM   2707  HG3 LYS X 174      63.351  72.109  51.259  1.00  0.00           H
ATOM   2708  HD2 LYS X 174      62.250  74.155  50.437  1.00  0.00           H
ATOM   2709  HD3 LYS X 174      60.879  73.239  49.894  1.00  0.00           H
ATOM   2710  HE2 LYS X 174      60.317  74.297  52.018  1.00  0.00           H
ATOM   2711  HE3 LYS X 174      60.339  72.566  52.246  1.00  0.00           H
ATOM   2712  N   ALA X 175      65.509  71.200  47.014  1.00  0.00           N
ATOM   2713  CA  ALA X 175      65.935  70.921  45.645  1.00  0.00           C
ATOM   2714  C   ALA X 175      66.935  69.757  45.609  1.00  0.00           C
ATOM   2715  O   ALA X 175      66.767  68.839  44.807  1.00  0.00           O
ATOM   2716  CB  ALA X 175      66.588  72.175  45.044  1.00  0.00           C
ATOM   2717  H   ALA X 175      65.939  71.984  47.485  1.00  0.00           H
ATOM   2718  HA  ALA X 175      65.067  70.647  45.043  1.00  0.00           H
ATOM   2719  HB1 ALA X 175      66.928  71.988  44.025  1.00  0.00           H
ATOM   2720  HB2 ALA X 175      65.881  73.004  45.001  1.00  0.00           H
ATOM   2721  HB3 ALA X 175      67.452  72.503  45.624  1.00  0.00           H
ATOM   2722  N   ALA X 176      67.921  69.743  46.519  1.00  0.00           N
ATOM   2723  CA  ALA X 176      68.898  68.659  46.647  1.00  0.00           C
ATOM   2724  C   ALA X 176      68.275  67.365  47.202  1.00  0.00           C
ATOM   2725  O   ALA X 176      68.850  66.291  47.030  1.00  0.00           O
ATOM   2726  CB  ALA X 176      70.026  69.096  47.592  1.00  0.00           C
ATOM   2727  H   ALA X 176      68.019  70.554  47.143  1.00  0.00           H
ATOM   2728  HA  ALA X 176      69.318  68.445  45.662  1.00  0.00           H
ATOM   2729  HB1 ALA X 176      70.798  68.328  47.664  1.00  0.00           H
ATOM   2730  HB2 ALA X 176      70.508  70.007  47.234  1.00  0.00           H
ATOM   2731  HB3 ALA X 176      69.655  69.285  48.600  1.00  0.00           H
ATOM   2732  N   CYS X 177      67.104  67.454  47.846  1.00  0.00           N
ATOM   2733  CA  CYS X 177      66.320  66.305  48.288  1.00  0.00           C
ATOM   2734  C   CYS X 177      65.492  65.765  47.103  1.00  0.00           C
ATOM   2735  O   CYS X 177      65.486  64.557  46.875  1.00  0.00           O
ATOM   2736  CB  CYS X 177      65.395  66.735  49.450  1.00  0.00           C
ATOM   2737  SG  CYS X 177      64.889  65.294  50.438  1.00  0.00           S
ATOM   2738  H   CYS X 177      66.709  68.377  47.956  1.00  0.00           H
ATOM   2739  HA  CYS X 177      66.999  65.526  48.642  1.00  0.00           H
ATOM   2740  HB2 CYS X 177      65.923  67.410  50.123  1.00  0.00           H
ATOM   2741  HB3 CYS X 177      64.510  67.268  49.099  1.00  0.00           H
ATOM   2742  HG  CYS X 177      64.239  65.993  51.375  1.00  0.00           H
ATOM   2743  N   LEU X 178      64.836  66.641  46.322  1.00  0.00           N
ATOM   2744  CA  LEU X 178      64.001  66.278  45.176  1.00  0.00           C
ATOM   2745  C   LEU X 178      64.820  65.709  44.008  1.00  0.00           C
ATOM   2746  O   LEU X 178      64.597  64.564  43.624  1.00  0.00           O
ATOM   2747  CB  LEU X 178      63.189  67.506  44.688  1.00  0.00           C
ATOM   2748  CG  LEU X 178      61.922  67.793  45.518  1.00  0.00           C
ATOM   2749  CD1 LEU X 178      61.442  69.238  45.330  1.00  0.00           C
ATOM   2750  CD2 LEU X 178      60.777  66.816  45.193  1.00  0.00           C
ATOM   2751  H   LEU X 178      64.857  67.623  46.579  1.00  0.00           H
ATOM   2752  HA  LEU X 178      63.314  65.491  45.490  1.00  0.00           H
ATOM   2753  HB2 LEU X 178      63.840  68.381  44.687  1.00  0.00           H
ATOM   2754  HB3 LEU X 178      62.888  67.377  43.648  1.00  0.00           H
ATOM   2755  HG  LEU X 178      62.188  67.686  46.567  1.00  0.00           H
ATOM   2756 HD11 LEU X 178      60.548  69.441  45.921  1.00  0.00           H
ATOM   2757 HD12 LEU X 178      62.208  69.942  45.652  1.00  0.00           H
ATOM   2758 HD13 LEU X 178      61.209  69.449  44.286  1.00  0.00           H
ATOM   2759 HD21 LEU X 178      59.919  66.984  45.846  1.00  0.00           H
ATOM   2760 HD22 LEU X 178      60.428  66.942  44.168  1.00  0.00           H
ATOM   2761 HD23 LEU X 178      61.070  65.773  45.308  1.00  0.00           H
ATOM   2762  N   LEU X 179      65.743  66.494  43.433  1.00  0.00           N
ATOM   2763  CA  LEU X 179      66.494  66.202  42.202  1.00  0.00           C
ATOM   2764  C   LEU X 179      66.991  64.746  42.004  1.00  0.00           C
ATOM   2765  O   LEU X 179      66.544  64.103  41.050  1.00  0.00           O
ATOM   2766  CB  LEU X 179      67.566  67.283  41.928  1.00  0.00           C
ATOM   2767  CG  LEU X 179      67.002  68.668  41.529  1.00  0.00           C
ATOM   2768  CD1 LEU X 179      68.071  69.759  41.693  1.00  0.00           C
ATOM   2769  CD2 LEU X 179      66.445  68.684  40.094  1.00  0.00           C
ATOM   2770  H   LEU X 179      65.929  67.391  43.877  1.00  0.00           H
ATOM   2771  HA  LEU X 179      65.742  66.311  41.421  1.00  0.00           H
ATOM   2772  HB2 LEU X 179      68.177  67.400  42.823  1.00  0.00           H
ATOM   2773  HB3 LEU X 179      68.250  66.941  41.150  1.00  0.00           H
ATOM   2774  HG  LEU X 179      66.183  68.920  42.205  1.00  0.00           H
ATOM   2775 HD11 LEU X 179      67.670  70.745  41.453  1.00  0.00           H
ATOM   2776 HD12 LEU X 179      68.438  69.803  42.720  1.00  0.00           H
ATOM   2777 HD13 LEU X 179      68.928  69.581  41.042  1.00  0.00           H
ATOM   2778 HD21 LEU X 179      66.078  69.677  39.830  1.00  0.00           H
ATOM   2779 HD22 LEU X 179      67.210  68.413  39.366  1.00  0.00           H
ATOM   2780 HD23 LEU X 179      65.609  67.997  39.970  1.00  0.00           H
ATOM   2781  N   PRO X 180      67.834  64.174  42.895  1.00  0.00           N
ATOM   2782  CA  PRO X 180      68.322  62.794  42.740  1.00  0.00           C
ATOM   2783  C   PRO X 180      67.257  61.723  43.049  1.00  0.00           C
ATOM   2784  O   PRO X 180      67.330  60.619  42.510  1.00  0.00           O
ATOM   2785  CB  PRO X 180      69.512  62.694  43.705  1.00  0.00           C
ATOM   2786  CG  PRO X 180      69.204  63.704  44.800  1.00  0.00           C
ATOM   2787  CD  PRO X 180      68.407  64.800  44.090  1.00  0.00           C
ATOM   2788  HA  PRO X 180      68.676  62.639  41.719  1.00  0.00           H
ATOM   2789  HB2 PRO X 180      69.675  61.688  44.097  1.00  0.00           H
ATOM   2790  HB3 PRO X 180      70.424  62.987  43.184  1.00  0.00           H
ATOM   2791  HG2 PRO X 180      68.581  63.238  45.565  1.00  0.00           H
ATOM   2792  HG3 PRO X 180      70.098  64.086  45.294  1.00  0.00           H
ATOM   2793  HD3 PRO X 180      69.080  65.604  43.793  1.00  0.00           H
ATOM   2794  HD2 PRO X 180      67.649  65.216  44.753  1.00  0.00           H
ATOM   2795  N   LYS X 181      66.259  62.038  43.885  1.00  0.00           N
ATOM   2796  CA  LYS X 181      65.150  61.158  44.247  1.00  0.00           C
ATOM   2797  C   LYS X 181      64.181  61.031  43.054  1.00  0.00           C
ATOM   2798  O   LYS X 181      63.774  59.923  42.710  1.00  0.00           O
ATOM   2799  CB  LYS X 181      64.456  61.772  45.484  1.00  0.00           C
ATOM   2800  CG  LYS X 181      63.520  60.834  46.272  1.00  0.00           C
ATOM   2801  CD  LYS X 181      62.819  61.544  47.454  1.00  0.00           C
ATOM   2802  CE  LYS X 181      63.734  61.964  48.625  1.00  0.00           C
ATOM   2803  NZ  LYS X 181      64.082  60.841  49.509  1.00  0.00           N1+
ATOM   2804  H   LYS X 181      66.224  62.981  44.248  1.00  0.00           H
ATOM   2805 1HZ  LYS X 181      63.293  60.646  50.151  1.00  0.00           H
ATOM   2806 2HZ  LYS X 181      64.309  60.008  48.999  1.00  0.00           H
ATOM   2807 3HZ  LYS X 181      64.860  61.091  50.093  1.00  0.00           H
ATOM   2808  HA  LYS X 181      65.547  60.173  44.499  1.00  0.00           H
ATOM   2809  HB2 LYS X 181      65.240  62.101  46.163  1.00  0.00           H
ATOM   2810  HB3 LYS X 181      63.906  62.670  45.203  1.00  0.00           H
ATOM   2811  HG2 LYS X 181      62.753  60.452  45.597  1.00  0.00           H
ATOM   2812  HG3 LYS X 181      64.072  59.962  46.624  1.00  0.00           H
ATOM   2813  HD2 LYS X 181      62.334  62.441  47.068  1.00  0.00           H
ATOM   2814  HD3 LYS X 181      62.011  60.917  47.835  1.00  0.00           H
ATOM   2815  HE2 LYS X 181      64.644  62.444  48.269  1.00  0.00           H
ATOM   2816  HE3 LYS X 181      63.224  62.709  49.238  1.00  0.00           H
ATOM   2817  N   LEU X 182      63.892  62.140  42.358  1.00  0.00           N
ATOM   2818  CA  LEU X 182      63.110  62.177  41.121  1.00  0.00           C
ATOM   2819  C   LEU X 182      63.832  61.446  39.972  1.00  0.00           C
ATOM   2820  O   LEU X 182      63.195  60.694  39.235  1.00  0.00           O
ATOM   2821  CB  LEU X 182      62.831  63.641  40.713  1.00  0.00           C
ATOM   2822  CG  LEU X 182      61.913  64.434  41.671  1.00  0.00           C
ATOM   2823  CD1 LEU X 182      61.913  65.924  41.296  1.00  0.00           C
ATOM   2824  CD2 LEU X 182      60.479  63.891  41.694  1.00  0.00           C
ATOM   2825  H   LEU X 182      64.244  63.025  42.719  1.00  0.00           H
ATOM   2826  HA  LEU X 182      62.167  61.656  41.291  1.00  0.00           H
ATOM   2827  HB2 LEU X 182      63.784  64.165  40.614  1.00  0.00           H
ATOM   2828  HB3 LEU X 182      62.386  63.659  39.715  1.00  0.00           H
ATOM   2829  HG  LEU X 182      62.296  64.354  42.686  1.00  0.00           H
ATOM   2830 HD11 LEU X 182      61.279  66.503  41.967  1.00  0.00           H
ATOM   2831 HD12 LEU X 182      62.918  66.344  41.354  1.00  0.00           H
ATOM   2832 HD13 LEU X 182      61.548  66.079  40.280  1.00  0.00           H
ATOM   2833 HD21 LEU X 182      59.846  64.486  42.350  1.00  0.00           H
ATOM   2834 HD22 LEU X 182      60.045  63.911  40.696  1.00  0.00           H
ATOM   2835 HD23 LEU X 182      60.435  62.866  42.059  1.00  0.00           H
ATOM   2836  N   ASP X 183      65.161  61.599  39.854  1.00  0.00           N
ATOM   2837  CA  ASP X 183      65.995  60.874  38.881  1.00  0.00           C
ATOM   2838  C   ASP X 183      65.975  59.356  39.125  1.00  0.00           C
ATOM   2839  O   ASP X 183      65.957  58.589  38.165  1.00  0.00           O
ATOM   2840  CB  ASP X 183      67.473  61.346  38.898  1.00  0.00           C
ATOM   2841  CG  ASP X 183      67.763  62.717  38.289  1.00  0.00           C
ATOM   2842  OD1 ASP X 183      66.992  63.182  37.427  1.00  0.00           O
ATOM   2843  OD2 ASP X 183      68.830  63.277  38.613  1.00  0.00           O1-
ATOM   2844  H   ASP X 183      65.612  62.278  40.458  1.00  0.00           H
ATOM   2845  HA  ASP X 183      65.577  61.044  37.887  1.00  0.00           H
ATOM   2846  HB2 ASP X 183      67.855  61.319  39.919  1.00  0.00           H
ATOM   2847  HB3 ASP X 183      68.086  60.635  38.339  1.00  0.00           H
ATOM   2848  N   GLU X 184      65.960  58.922  40.393  1.00  0.00           N
ATOM   2849  CA  GLU X 184      65.872  57.519  40.793  1.00  0.00           C
ATOM   2850  C   GLU X 184      64.487  56.916  40.474  1.00  0.00           C
ATOM   2851  O   GLU X 184      64.415  55.782  40.002  1.00  0.00           O
ATOM   2852  CB  GLU X 184      66.223  57.400  42.295  1.00  0.00           C
ATOM   2853  CG  GLU X 184      66.138  55.971  42.876  1.00  0.00           C
ATOM   2854  CD  GLU X 184      66.821  55.857  44.234  1.00  0.00           C
ATOM   2855  OE1 GLU X 184      68.059  55.712  44.265  1.00  0.00           O
ATOM   2856  OE2 GLU X 184      66.116  55.907  45.261  1.00  0.00           O1-
ATOM   2857  H   GLU X 184      66.032  59.615  41.128  1.00  0.00           H
ATOM   2858  HA  GLU X 184      66.617  56.958  40.224  1.00  0.00           H
ATOM   2859  HB2 GLU X 184      67.234  57.784  42.442  1.00  0.00           H
ATOM   2860  HB3 GLU X 184      65.573  58.045  42.884  1.00  0.00           H
ATOM   2861  HG2 GLU X 184      65.097  55.653  42.962  1.00  0.00           H
ATOM   2862  HG3 GLU X 184      66.614  55.266  42.192  1.00  0.00           H
ATOM   2863  N   LEU X 185      63.396  57.670  40.678  1.00  0.00           N
ATOM   2864  CA  LEU X 185      62.029  57.250  40.346  1.00  0.00           C
ATOM   2865  C   LEU X 185      61.811  57.174  38.823  1.00  0.00           C
ATOM   2866  O   LEU X 185      61.166  56.247  38.332  1.00  0.00           O
ATOM   2867  CB  LEU X 185      61.010  58.239  40.952  1.00  0.00           C
ATOM   2868  CG  LEU X 185      60.902  58.200  42.492  1.00  0.00           C
ATOM   2869  CD1 LEU X 185      60.082  59.396  42.996  1.00  0.00           C
ATOM   2870  CD2 LEU X 185      60.308  56.878  43.003  1.00  0.00           C
ATOM   2871  H   LEU X 185      63.522  58.578  41.111  1.00  0.00           H
ATOM   2872  HA  LEU X 185      61.859  56.250  40.746  1.00  0.00           H
ATOM   2873  HB2 LEU X 185      61.264  59.249  40.629  1.00  0.00           H
ATOM   2874  HB3 LEU X 185      60.020  58.043  40.534  1.00  0.00           H
ATOM   2875  HG  LEU X 185      61.898  58.288  42.922  1.00  0.00           H
ATOM   2876 HD11 LEU X 185      59.996  59.390  44.082  1.00  0.00           H
ATOM   2877 HD12 LEU X 185      60.548  60.341  42.713  1.00  0.00           H
ATOM   2878 HD13 LEU X 185      59.073  59.388  42.581  1.00  0.00           H
ATOM   2879 HD21 LEU X 185      60.123  56.915  44.077  1.00  0.00           H
ATOM   2880 HD22 LEU X 185      59.365  56.651  42.509  1.00  0.00           H
ATOM   2881 HD23 LEU X 185      60.982  56.040  42.826  1.00  0.00           H
ATOM   2882  N   ARG X 186      62.412  58.084  38.052  1.00  0.00           N
ATOM   2883  CA  ARG X 186      62.445  58.062  36.587  1.00  0.00           C
ATOM   2884  C   ARG X 186      63.582  57.139  36.074  1.00  0.00           C
ATOM   2885  O   ARG X 186      64.179  57.395  35.028  1.00  0.00           O
ATOM   2886  CB  ARG X 186      62.631  59.510  36.079  1.00  0.00           C
ATOM   2887  CG  ARG X 186      61.428  60.422  36.393  1.00  0.00           C
ATOM   2888  CD  ARG X 186      61.675  61.878  35.983  1.00  0.00           C
ATOM   2889  NE  ARG X 186      60.512  62.719  36.281  1.00  0.00           N
ATOM   2890  CZ  ARG X 186      60.447  64.049  36.356  1.00  0.00           C
ATOM   2891  NH1 ARG X 186      61.522  64.825  36.205  1.00  0.00           N
ATOM   2892  NH2 ARG X 186      59.254  64.573  36.595  1.00  0.00           N1+
ATOM   2893  H   ARG X 186      62.907  58.840  38.517  1.00  0.00           H
ATOM   2894  HE  ARG X 186      59.591  62.249  36.380  1.00  0.00           H
ATOM   2895 1HH1 ARG X 186      62.428  64.430  36.016  1.00  0.00           H
ATOM   2896 2HH1 ARG X 186      61.471  65.829  36.274  1.00  0.00           H
ATOM   2897 1HH2 ARG X 186      58.480  63.867  36.644  1.00  0.00           H
ATOM   2898 2HH2 ARG X 186      59.029  65.551  36.652  1.00  0.00           H
ATOM   2899  HA  ARG X 186      61.503  57.672  36.197  1.00  0.00           H
ATOM   2900  HB2 ARG X 186      63.542  59.935  36.504  1.00  0.00           H
ATOM   2901  HB3 ARG X 186      62.772  59.511  34.997  1.00  0.00           H
ATOM   2902  HG2 ARG X 186      60.542  60.043  35.880  1.00  0.00           H
ATOM   2903  HG3 ARG X 186      61.194  60.391  37.457  1.00  0.00           H
ATOM   2904  HD2 ARG X 186      62.542  62.267  36.517  1.00  0.00           H
ATOM   2905  HD3 ARG X 186      61.888  61.946  34.916  1.00  0.00           H
ATOM   2906  N   ASP X 187      63.872  56.052  36.802  1.00  0.00           N
ATOM   2907  CA  ASP X 187      64.836  55.002  36.480  1.00  0.00           C
ATOM   2908  C   ASP X 187      64.338  53.651  37.019  1.00  0.00           C
ATOM   2909  O   ASP X 187      64.060  52.732  36.248  1.00  0.00           O
ATOM   2910  CB  ASP X 187      66.281  55.402  36.880  1.00  0.00           C
ATOM   2911  CG  ASP X 187      67.309  54.271  36.798  1.00  0.00           C
ATOM   2912  OD1 ASP X 187      67.951  53.972  37.823  1.00  0.00           O
ATOM   2913  OD2 ASP X 187      67.496  53.717  35.697  1.00  0.00           O1-
ATOM   2914  H   ASP X 187      63.306  55.904  37.628  1.00  0.00           H
ATOM   2915  HA  ASP X 187      64.844  54.884  35.395  1.00  0.00           H
ATOM   2916  HB2 ASP X 187      66.621  56.229  36.255  1.00  0.00           H
ATOM   2917  HB3 ASP X 187      66.276  55.784  37.901  1.00  0.00           H
ATOM   2918  N   GLU X 188      64.173  53.549  38.342  1.00  0.00           N
ATOM   2919  CA  GLU X 188      63.672  52.370  39.043  1.00  0.00           C
ATOM   2920  C   GLU X 188      62.139  52.515  39.124  1.00  0.00           C
ATOM   2921  O   GLU X 188      61.624  53.538  39.583  1.00  0.00           O
ATOM   2922  CB  GLU X 188      64.279  52.359  40.474  1.00  0.00           C
ATOM   2923  CG  GLU X 188      64.735  50.966  40.964  1.00  0.00           C
ATOM   2924  CD  GLU X 188      63.606  49.945  41.073  1.00  0.00           C
ATOM   2925  OE1 GLU X 188      63.312  49.281  40.060  1.00  0.00           O
ATOM   2926  OE2 GLU X 188      63.030  49.815  42.171  1.00  0.00           O1-
ATOM   2927  H   GLU X 188      64.346  54.374  38.916  1.00  0.00           H
ATOM   2928  HA  GLU X 188      63.956  51.469  38.497  1.00  0.00           H
ATOM   2929  HB2 GLU X 188      65.159  53.002  40.505  1.00  0.00           H
ATOM   2930  HB3 GLU X 188      63.595  52.794  41.206  1.00  0.00           H
ATOM   2931  HG2 GLU X 188      65.504  50.576  40.295  1.00  0.00           H
ATOM   2932  HG3 GLU X 188      65.215  51.067  41.939  1.00  0.00           H
ATOM   2933  N   GLY X 189      61.406  51.497  38.660  1.00  0.00           N
ATOM   2934  CA  GLY X 189      59.943  51.474  38.602  1.00  0.00           C
ATOM   2935  C   GLY X 189      59.358  52.327  37.466  1.00  0.00           C
ATOM   2936  O   GLY X 189      58.168  52.638  37.483  1.00  0.00           O
ATOM   2937  H   GLY X 189      61.898  50.658  38.380  1.00  0.00           H
ATOM   2938  HA2 GLY X 189      59.615  50.444  38.461  1.00  0.00           H
ATOM   2939  HA3 GLY X 189      59.524  51.803  39.554  1.00  0.00           H
ATOM   2940  N   LYS X 190      60.194  52.714  36.490  1.00  0.00           N
ATOM   2941  CA  LYS X 190      59.865  53.608  35.379  1.00  0.00           C
ATOM   2942  C   LYS X 190      58.848  52.969  34.408  1.00  0.00           C
ATOM   2943  O   LYS X 190      57.998  53.662  33.853  1.00  0.00           O
ATOM   2944  CB  LYS X 190      61.177  53.947  34.639  1.00  0.00           C
ATOM   2945  CG  LYS X 190      61.085  55.187  33.734  1.00  0.00           C
ATOM   2946  CD  LYS X 190      62.375  55.460  32.940  1.00  0.00           C
ATOM   2947  CE  LYS X 190      62.487  54.646  31.637  1.00  0.00           C
ATOM   2948  NZ  LYS X 190      63.489  55.221  30.727  1.00  0.00           N1+
ATOM   2949  H   LYS X 190      61.154  52.413  36.576  1.00  0.00           H
ATOM   2950 1HZ  LYS X 190      63.167  56.165  30.447  1.00  0.00           H
ATOM   2951 2HZ  LYS X 190      64.391  55.303  31.158  1.00  0.00           H
ATOM   2952 3HZ  LYS X 190      63.567  54.673  29.889  1.00  0.00           H
ATOM   2953  HA  LYS X 190      59.439  54.521  35.799  1.00  0.00           H
ATOM   2954  HB2 LYS X 190      61.955  54.145  35.375  1.00  0.00           H
ATOM   2955  HB3 LYS X 190      61.518  53.084  34.064  1.00  0.00           H
ATOM   2956  HG2 LYS X 190      60.241  55.108  33.049  1.00  0.00           H
ATOM   2957  HG3 LYS X 190      60.870  56.052  34.363  1.00  0.00           H
ATOM   2958  HD2 LYS X 190      62.406  56.522  32.698  1.00  0.00           H
ATOM   2959  HD3 LYS X 190      63.251  55.285  33.565  1.00  0.00           H
ATOM   2960  HE2 LYS X 190      62.741  53.607  31.854  1.00  0.00           H
ATOM   2961  HE3 LYS X 190      61.532  54.637  31.111  1.00  0.00           H
ATOM   2962  N   ALA X 191      58.919  51.644  34.235  1.00  0.00           N
ATOM   2963  CA  ALA X 191      57.887  50.824  33.614  1.00  0.00           C
ATOM   2964  C   ALA X 191      57.034  50.237  34.748  1.00  0.00           C
ATOM   2965  O   ALA X 191      57.574  49.781  35.759  1.00  0.00           O
ATOM   2966  CB  ALA X 191      58.565  49.661  32.870  1.00  0.00           C
ATOM   2967  H   ALA X 191      59.605  51.157  34.794  1.00  0.00           H
ATOM   2968  HA  ALA X 191      57.271  51.402  32.922  1.00  0.00           H
ATOM   2969  HB1 ALA X 191      57.824  49.011  32.404  1.00  0.00           H
ATOM   2970  HB2 ALA X 191      59.214  50.032  32.077  1.00  0.00           H
ATOM   2971  HB3 ALA X 191      59.172  49.045  33.535  1.00  0.00           H
ATOM   2972  N   SER X 192      55.710  50.236  34.582  1.00  0.00           N
ATOM   2973  CA  SER X 192      54.738  49.719  35.540  1.00  0.00           C
ATOM   2974  C   SER X 192      53.551  49.087  34.795  1.00  0.00           C
ATOM   2975  O   SER X 192      53.206  49.514  33.691  1.00  0.00           O
ATOM   2976  CB  SER X 192      54.403  50.800  36.594  1.00  0.00           C
ATOM   2977  OG  SER X 192      53.871  51.978  36.008  1.00  0.00           O
ATOM   2978  H   SER X 192      55.319  50.571  33.710  1.00  0.00           H
ATOM   2979  HG  SER X 192      54.530  52.327  35.419  1.00  0.00           H
ATOM   2980  HA  SER X 192      55.209  48.893  36.078  1.00  0.00           H
ATOM   2981  HB2 SER X 192      53.681  50.408  37.311  1.00  0.00           H
ATOM   2982  HB3 SER X 192      55.295  51.060  37.165  1.00  0.00           H
ATOM   2983  N   SER X 193      52.961  48.039  35.375  1.00  0.00           N
ATOM   2984  CA  SER X 193      51.800  47.318  34.870  1.00  0.00           C
ATOM   2985  C   SER X 193      50.525  47.796  35.598  1.00  0.00           C
ATOM   2986  O   SER X 193      50.589  48.493  36.615  1.00  0.00           O
ATOM   2987  CB  SER X 193      52.068  45.817  35.141  1.00  0.00           C
ATOM   2988  OG  SER X 193      52.306  45.547  36.517  1.00  0.00           O
ATOM   2989  H   SER X 193      53.279  47.725  36.282  1.00  0.00           H
ATOM   2990  HG  SER X 193      52.591  44.642  36.594  1.00  0.00           H
ATOM   2991  HA  SER X 193      51.674  47.475  33.796  1.00  0.00           H
ATOM   2992  HB2 SER X 193      51.230  45.210  34.794  1.00  0.00           H
ATOM   2993  HB3 SER X 193      52.934  45.490  34.564  1.00  0.00           H
ATOM   2994  N   ALA X 194      49.352  47.390  35.094  1.00  0.00           N
ATOM   2995  CA  ALA X 194      48.033  47.711  35.648  1.00  0.00           C
ATOM   2996  C   ALA X 194      47.642  46.791  36.830  1.00  0.00           C
ATOM   2997  O   ALA X 194      46.501  46.830  37.291  1.00  0.00           O
ATOM   2998  CB  ALA X 194      46.996  47.537  34.524  1.00  0.00           C
ATOM   2999  H   ALA X 194      49.365  46.821  34.259  1.00  0.00           H
ATOM   3000  HA  ALA X 194      48.017  48.748  35.992  1.00  0.00           H
ATOM   3001  HB1 ALA X 194      45.997  47.818  34.860  1.00  0.00           H
ATOM   3002  HB2 ALA X 194      47.233  48.178  33.674  1.00  0.00           H
ATOM   3003  HB3 ALA X 194      46.948  46.507  34.168  1.00  0.00           H
ATOM   3004  N   LYS X 195      48.573  45.967  37.332  1.00  0.00           N
ATOM   3005  CA  LYS X 195      48.399  45.029  38.437  1.00  0.00           C
ATOM   3006  C   LYS X 195      48.211  45.803  39.772  1.00  0.00           C
ATOM   3007  CB  LYS X 195      49.584  44.031  38.474  1.00  0.00           C
ATOM   3008  CG  LYS X 195      49.761  43.156  37.215  1.00  0.00           C
ATOM   3009  CD  LYS X 195      48.718  42.032  37.084  1.00  0.00           C
ATOM   3010  CE  LYS X 195      49.018  41.087  35.904  1.00  0.00           C
ATOM   3011  NZ  LYS X 195      48.042  39.989  35.804  1.00  0.00           N1+
ATOM   3012  O1  LYS X 195      49.384  46.520  40.073  1.00  0.00           O
ATOM   3013  O2  LYS X 195      47.884  44.919  40.817  1.00  0.00           O
ATOM   3014  H   LYS X 195      49.489  46.010  36.908  1.00  0.00           H
ATOM   3015 1HZ  LYS X 195      48.052  39.423  36.634  1.00  0.00           H
ATOM   3016 2HZ  LYS X 195      47.114  40.342  35.661  1.00  0.00           H
ATOM   3017 3HZ  LYS X 195      48.274  39.398  35.025  1.00  0.00           H
ATOM   3018  HA  LYS X 195      47.485  44.465  38.243  1.00  0.00           H
ATOM   3019  HB2 LYS X 195      50.508  44.588  38.635  1.00  0.00           H
ATOM   3020  HB3 LYS X 195      49.490  43.381  39.345  1.00  0.00           H
ATOM   3021  HG2 LYS X 195      49.765  43.772  36.316  1.00  0.00           H
ATOM   3022  HG3 LYS X 195      50.751  42.701  37.264  1.00  0.00           H
ATOM   3023  HD2 LYS X 195      48.695  41.456  38.010  1.00  0.00           H
ATOM   3024  HD3 LYS X 195      47.725  42.465  36.963  1.00  0.00           H
ATOM   3025  HE2 LYS X 195      49.019  41.645  34.967  1.00  0.00           H
ATOM   3026  HE3 LYS X 195      50.015  40.656  36.013  1.00  0.00           H
ATOM   3027  HXT LYS X 195      47.389  46.516  39.691  1.00  0.00           H
ATOM   3028  H1  LYS X 195      49.621  46.991  39.280  1.00  0.00           H
ATOM   3029  H2  LYS X 195      47.039  44.531  40.606  1.00  0.00           H
ATOM   3031  N   TYD X 161      55.497  60.440  42.912  1.00  0.00           N
ATOM   3032  CA  TYD X 161      55.773  61.878  42.951  1.00  0.00           C
ATOM   3033  CB  TYD X 161      55.208  62.603  41.709  1.00  0.00           C
ATOM   3034  CG  TYD X 161      55.951  62.384  40.392  1.00  0.00           C
ATOM   3035  CD1 TYD X 161      57.309  62.747  40.240  1.00  0.00           C
ATOM   3036  CD2 TYD X 161      55.249  61.903  39.270  1.00  0.00           C
ATOM   3037  CE1 TYD X 161      57.937  62.687  38.973  1.00  0.00           C
ATOM   3038  CE2 TYD X 161      55.874  61.858  38.011  1.00  0.00           C
ATOM   3039  CZ  TYD X 161      57.199  62.294  37.839  1.00  0.00           C
ATOM   3040  OH  TYD X 161      57.734  62.347  36.581  1.00  0.00           O1-
ATOM   3041  C   TYD X 161      55.225  62.508  44.272  1.00  0.00           C
ATOM   3042  O   TYD X 161      56.210  62.325  45.257  1.00  0.00           O
ATOM   3043  H   TYD X 161      54.735  60.121  42.329  1.00  0.00           H
ATOM   3044  HD1 TYD X 161      57.865  63.106  41.093  1.00  0.00           H
ATOM   3045  HD2 TYD X 161      54.218  61.593  39.357  1.00  0.00           H
ATOM   3046  HE1 TYD X 161      58.974  62.975  38.869  1.00  0.00           H
ATOM   3047  HE2 TYD X 161      55.321  61.485  37.170  1.00  0.00           H
ATOM   3048  HA  TYD X 161      56.854  62.029  42.923  1.00  0.00           H
ATOM   3049  HB1 TYD X 161      54.151  62.360  41.587  1.00  0.00           H
ATOM   3050  HB2 TYD X 161      55.237  63.679  41.882  1.00  0.00           H
ATOM   3051  HXT TYD X 161      55.060  63.578  44.142  1.00  0.00           H
ATOM   3052  HO  TYD X 161      56.711  61.561  44.962  1.00  0.00           H
TER
HETATM 3053 FE1  HEM X 200      56.819  62.380  33.775  1.00  0.00          Fe3+
HETATM 3054  NA  HEM X 200      57.702  60.702  33.273  1.00  0.00           N1-
HETATM 3055  NB  HEM X 200      55.227  61.390  34.371  1.00  0.00           N
HETATM 3056  NC  HEM X 200      56.018  64.053  34.427  1.00  0.00           N1-
HETATM 3057  ND  HEM X 200      58.446  63.366  33.247  1.00  0.00           N
HETATM 3058  CHA HEM X 200      59.856  61.533  32.480  1.00  0.00           C
HETATM 3059  C1A HEM X 200      58.948  60.502  32.735  1.00  0.00           C
HETATM 3060  C2A HEM X 200      59.183  59.165  32.378  1.00  0.00           C
HETATM 3061  C3A HEM X 200      58.009  58.488  32.688  1.00  0.00           C
HETATM 3062  C4A HEM X 200      57.146  59.448  33.223  1.00  0.00           C
HETATM 3063  CMA HEM X 200      57.708  57.019  32.452  1.00  0.00           C
HETATM 3064  CAA HEM X 200      60.420  58.561  31.730  1.00  0.00           C
HETATM 3065  CBA HEM X 200      60.324  58.517  30.191  1.00  0.00           C
HETATM 3066  CGA HEM X 200      61.369  57.598  29.562  1.00  0.00           C
HETATM 3067  O1A HEM X 200      61.037  56.924  28.566  1.00  0.00           O
HETATM 3068  O2A HEM X 200      62.510  57.525  30.065  1.00  0.00           O1-
HETATM 3069  CHB HEM X 200      55.844  59.153  33.627  1.00  0.00           C
HETATM 3070  C1B HEM X 200      54.952  60.061  34.199  1.00  0.00           C
HETATM 3071  C2B HEM X 200      53.688  59.700  34.670  1.00  0.00           C
HETATM 3072  C3B HEM X 200      53.150  60.841  35.263  1.00  0.00           C
HETATM 3073  C4B HEM X 200      54.111  61.844  35.027  1.00  0.00           C
HETATM 3074  CMB HEM X 200      53.047  58.328  34.575  1.00  0.00           C
HETATM 3075  CAB HEM X 200      51.896  60.886  36.039  1.00  0.00           C
HETATM 3076  CBB HEM X 200      51.697  61.582  37.170  1.00  0.00           C
HETATM 3077  CHC HEM X 200      53.953  63.185  35.401  1.00  0.00           C
HETATM 3078  C1C HEM X 200      54.857  64.214  35.134  1.00  0.00           C
HETATM 3079  C2C HEM X 200      54.645  65.538  35.533  1.00  0.00           C
HETATM 3080  C3C HEM X 200      55.670  66.290  34.963  1.00  0.00           C
HETATM 3081  C4C HEM X 200      56.497  65.336  34.334  1.00  0.00           C
HETATM 3082  CMC HEM X 200      53.557  66.044  36.468  1.00  0.00           C
HETATM 3083  CAC HEM X 200      55.819  67.753  35.106  1.00  0.00           C
HETATM 3084  CBC HEM X 200      56.964  68.450  35.193  1.00  0.00           C
HETATM 3085  CHD HEM X 200      57.696  65.647  33.688  1.00  0.00           C
HETATM 3086  C1D HEM X 200      58.623  64.723  33.207  1.00  0.00           C
HETATM 3087  C2D HEM X 200      59.836  65.102  32.626  1.00  0.00           C
HETATM 3088  C3D HEM X 200      60.480  63.918  32.285  1.00  0.00           C
HETATM 3089  C4D HEM X 200      59.607  62.893  32.688  1.00  0.00           C
HETATM 3090  CMD HEM X 200      60.332  66.520  32.401  1.00  0.00           C
HETATM 3091  CAD HEM X 200      61.811  63.802  31.549  1.00  0.00           C
HETATM 3092  CBD HEM X 200      63.039  64.037  32.456  1.00  0.00           C
HETATM 3093  CGD HEM X 200      64.354  64.105  31.672  1.00  0.00           C
HETATM 3094  O1D HEM X 200      64.385  63.751  30.475  1.00  0.00           O
HETATM 3095  O2D HEM X 200      65.366  64.520  32.270  1.00  0.00           O1-
HETATM 3096  HHA HEM X 200      60.797  61.259  32.031  1.00  0.00           H
HETATM 3097  HHB HEM X 200      55.522  58.126  33.538  1.00  0.00           H
HETATM 3098  HHC HEM X 200      53.044  63.456  35.912  1.00  0.00           H
HETATM 3099  HHD HEM X 200      57.953  66.686  33.576  1.00  0.00           H
HETATM 3100 HMA1 HEM X 200      56.763  56.917  31.918  1.00  0.00           H
HETATM 3101 HMA2 HEM X 200      58.479  56.536  31.855  1.00  0.00           H
HETATM 3102 HMA3 HEM X 200      57.625  56.494  33.403  1.00  0.00           H
HETATM 3103 HAA1 HEM X 200      61.313  59.101  32.045  1.00  0.00           H
HETATM 3104 HAA2 HEM X 200      60.528  57.553  32.122  1.00  0.00           H
HETATM 3105 HBA1 HEM X 200      59.338  58.150  29.907  1.00  0.00           H
HETATM 3106 HBA2 HEM X 200      60.416  59.521  29.773  1.00  0.00           H
HETATM 3107 HMB1 HEM X 200      52.208  58.248  35.256  1.00  0.00           H
HETATM 3108 HMB2 HEM X 200      52.690  58.151  33.561  1.00  0.00           H
HETATM 3109 HMB3 HEM X 200      53.762  57.546  34.829  1.00  0.00           H
HETATM 3110  HAB HEM X 200      51.072  60.313  35.648  1.00  0.00           H
HETATM 3111 HBB1 HEM X 200      50.740  61.562  37.666  1.00  0.00           H
HETATM 3112 HBB2 HEM X 200      52.479  62.173  37.624  1.00  0.00           H
HETATM 3113 HMC1 HEM X 200      53.793  67.036  36.852  1.00  0.00           H
HETATM 3114 HMC2 HEM X 200      52.589  66.092  35.979  1.00  0.00           H
HETATM 3115 HMC3 HEM X 200      53.461  65.376  37.324  1.00  0.00           H
HETATM 3116  HAC HEM X 200      54.893  68.310  35.103  1.00  0.00           H
HETATM 3117 HBC1 HEM X 200      56.943  69.527  35.244  1.00  0.00           H
HETATM 3118 HBC2 HEM X 200      57.935  67.980  35.220  1.00  0.00           H
HETATM 3119 HMD1 HEM X 200      61.306  66.539  31.916  1.00  0.00           H
HETATM 3120 HMD2 HEM X 200      59.626  67.067  31.776  1.00  0.00           H
HETATM 3121 HMD3 HEM X 200      60.416  67.039  33.356  1.00  0.00           H
HETATM 3122 HAD1 HEM X 200      61.889  62.832  31.060  1.00  0.00           H
HETATM 3123 HAD2 HEM X 200      61.804  64.532  30.739  1.00  0.00           H
HETATM 3124 HBD1 HEM X 200      62.918  64.973  33.003  1.00  0.00           H
HETATM 3125 HBD2 HEM X 200      63.108  63.245  33.202  1.00  0.00           H
ENDMDL
