# Supplementary material for: The Five-To-Six-Coordination Transition of Ferric Human Serum Heme-Albumin Is Allosterically-Modulated by Ibuprofen and Warfarin: A Combined XAS and MD Study
Source: PLoS One. 2014 Aug 25;9(8):e104231. doi: 10.1371/journal.pone.0104231 (PMC4143227; doi:10.1371/journal.pone.0104231)
Supplement: File S2 — MD data. Atomic coordinates of HSA-heme-Fe(III) accommodating a six-coordinated atom. The .pdb file of the final proposed model, minimized after MD, is reported together with the force field parameters and the topology for the protein and the prosthetic group. (GZ) [file pone.0104231.s002.gz › Albumin_pone_files/gromos53a6.ff/aminoacids.n.tdb]

[ None ]

[ NH3+ ]
[ replace ]
N		NL	14.0067	0.129
CA		CH1	13.019	0.127	0
[ add ]
3	4	H	N	CA	C
	H	1.008	0.248
[ delete ]
H
[ bonds ]
N	H1	gb_2
N	H2	gb_2
N	H3	gb_2
[ angles ]
H1	N	H2	ga_10
H2	N	H3	ga_10
H3	N	H1	ga_10
CA	N	H1	ga_11
CA	N	H2	ga_11
CA	N	H3	ga_11
[ dihedrals ]
H1	N	CA	C	gd_29

[ NH2 ]
[ replace ]
N		NL	14.0067	-0.66
CA		CH1	13.019	-0.22	0
[ add ]
2	4	H	N	CA	C
	H	1.008	0.44
[ delete ]
H
[ bonds ]
N	H1	gb_2
N	H2	gb_2
[ angles ]
H1	N	H2	ga_10
CA	N	H1	ga_11
CA	N	H2	ga_11
[ dihedrals ]
H1	N	CA	C	gd_29

[ PRO-NH2+ ]
[ replace ]
N		NT	14.0067	0.128
CA		CH1	13.019	0.188
CD		CH2r	14.027	0.188
[ add ]
2	4	H	N	CA	C
	H	1.008	0.248
[ bonds ]
N	H1	gb_2
N	H2	gb_2
[ angles ]
H1	N	H2	ga_10
CA	N	H1	ga_11
CA	N	H2	ga_11
CD	N	H1	ga_11
CD	N	H2	ga_11
[ dihedrals ]
H1	N	CA	C	gd_29

[ PRO-NH ]
[ replace ]
N		N	14.0067	-0.31
[ add ]
1	4	H	N	CA	C
	H	1.008	0.31
[ bonds ]
N	H	gb_2
[ angles ]
CA	N	H	ga_11
CD	N	H	ga_11

[ GLY-NH3+ ]
[ replace ]
N		NL	14.0067	0.129
CA		CH2	14.027	0.127	0
[ add ]
3	4	H	N	CA	C
	H	1.008	0.248
[ delete ]
H
[ bonds ]
N	H1	gb_2
N	H2	gb_2
N	H3	gb_2
[ angles ]
H1	N	H2	ga_10
H2	N	H3	ga_10
H3	N	H1	ga_10
CA	N	H1	ga_11
CA	N	H2	ga_11
CA	N	H3	ga_11
[ dihedrals ]
H1	N	CA	C	gd_29
