# Supplementary material for: The Five-To-Six-Coordination Transition of Ferric Human Serum Heme-Albumin Is Allosterically-Modulated by Ibuprofen and Warfarin: A Combined XAS and MD Study
Source: PLoS One. 2014 Aug 25;9(8):e104231. doi: 10.1371/journal.pone.0104231 (PMC4143227; doi:10.1371/journal.pone.0104231)
Supplement: File S2 — MD data. Atomic coordinates of HSA-heme-Fe(III) accommodating a six-coordinated atom. The .pdb file of the final proposed model, minimized after MD, is reported together with the force field parameters and the topology for the protein and the prosthetic group. (GZ) [file pone.0104231.s002.gz › Albumin_pone_files/gromos53a6.ff/tip4p.itp]

;
; Note the strange order of atoms to make it faster in gromacs.
;
[ moleculetype ]
; molname	nrexcl
SOL		2

[ atoms ]
; id	at type	res nr 	residu name	at name	cg nr	charge
1       OWT4            1       SOL      OW     1       0.0    15.9994
2       H               1       SOL     HW1     1       0.52    1.008
3       H               1       SOL     HW2     1       0.52    1.008
4       IW              1       SOL      MW     1      -1.04    0.0

#ifndef FLEXIBLE
[ settles ]
; OW    funct   doh        dhh
1       1       0.09572    0.15139
#else
[ bonds ]
; i	j	funct	length	force.c.
1	2	1	0.09572	502416.0 0.09572	502416.0 
1	3	1	0.09572	502416.0 0.09572	502416.0 
	
[ angles ]
; i	j	k	funct	angle	force.c.
2	1	3	1	104.52	628.02	104.52	628.02	
#endif

[ exclusions ]
1	2	3	4
2	1	3	4
3	1	2	4
4	1	2	3

; The position of the virtual site is computed as follows:
;
;		O
;  	      
;	    	D
;	  
;	H		H
;
; const = distance (OD) / [ cos (angle(DOH)) 	* distance (OH) ]
;	  0.015 nm	/ [ cos (52.26 deg)	* 0.09572 nm	]

; Vsite pos x4 = x1 + a*(x2-x1) + b*(x3-x1)

[ virtual_sites3 ]
; Vsite from			funct	a		b
4	1	2	3	1	0.128012065	0.128012065
