# Supplementary material for: The Five-To-Six-Coordination Transition of Ferric Human Serum Heme-Albumin Is Allosterically-Modulated by Ibuprofen and Warfarin: A Combined XAS and MD Study
Source: PLoS One. 2014 Aug 25;9(8):e104231. doi: 10.1371/journal.pone.0104231 (PMC4143227; doi:10.1371/journal.pone.0104231)
Supplement: File S2 — MD data. Atomic coordinates of HSA-heme-Fe(III) accommodating a six-coordinated atom. The .pdb file of the final proposed model, minimized after MD, is reported together with the force field parameters and the topology for the protein and the prosthetic group. (GZ) [file pone.0104231.s002.gz › Albumin_pone_files/gromos53a6.ff/spc.itp]

[ moleculetype ]
; molname	nrexcl
SOL		2

[ atoms ]
;   nr   type  resnr residue  atom   cgnr     charge       mass
#ifndef HEAVY_H
     1     OW      1    SOL     OW      1      -0.82   15.99940
     2      H      1    SOL    HW1      1       0.41    1.00800
     3      H      1    SOL    HW2      1       0.41    1.00800
#else
     1     OW      1    SOL     OW      1      -0.82    9.95140
     2      H      1    SOL    HW1      1       0.41    4.03200
     3      H      1    SOL    HW2      1       0.41    4.03200
#endif

#ifndef FLEXIBLE
[ settles ]
; OW	funct	doh	dhh
1	1	0.1	0.16330

[ exclusions ]
1	2	3
2	1	3
3	1	2
#else
[ bonds ]
; i	j	funct	length	force.c.
1	2	1	0.1	345000	0.1     345000
1	3	1	0.1	345000	0.1     345000
	
[ angles ]
; i	j	k	funct	angle	force.c.
2	1	3	1	109.47	383	109.47	383
#endif
