# Supplementary material for: The Five-To-Six-Coordination Transition of Ferric Human Serum Heme-Albumin Is Allosterically-Modulated by Ibuprofen and Warfarin: A Combined XAS and MD Study
Source: PLoS One. 2014 Aug 25;9(8):e104231. doi: 10.1371/journal.pone.0104231 (PMC4143227; doi:10.1371/journal.pone.0104231)
Supplement: File S2 — MD data. Atomic coordinates of HSA-heme-Fe(III) accommodating a six-coordinated atom. The .pdb file of the final proposed model, minimized after MD, is reported together with the force field parameters and the topology for the protein and the prosthetic group. (GZ) [file pone.0104231.s002.gz › Albumin_pone_files/gromos53a6.ff/aminoacids.c.tdb]

[ None ]

[ COO- ]
[ replace ]
C	C	C	12.011	0.27
O	O1	OM	15.9994	-0.635
OXT	O2	OM	15.9994	-0.635
[ add ]
2	8	O	C	CA	N
	OM	15.9994	-0.635
[ bonds ]
C	O1	gb_6
C	O2	gb_6
[ angles ]
O1	C	O2	ga_38
CA	C	O1	ga_22
CA	C	O2	ga_22
[ dihedrals ]
N	CA	C	O2	gd_40
[ impropers ]
C	CA	O2	O1	gi_1

[ COOH ]
[ replace ]
C	C	C	12.011	0.33
O	O	OA	15.9994	-0.288
OXT	OT	O	15.9994	-0.45
[ add ]
1	2	OT	C	CA	N
	O	15.9994	-0.45
1	2	HO	O	C	CA
	H	1.008	0.408
[ bonds ]
C	O	gb_13
C	OT	gb_5
O	HO	gb_1
[ angles ]
O	C	OT	ga_33
C	O	HO	ga_12
CA	C	O	ga_19
CA	C	OT	ga_30
[ dihedrals ]
N	CA	C	O	gd_40
CA	C	O	HO	gd_12
[ impropers ]
C	CA	OT	O	gi_1
