# Supplementary material for: The Five-To-Six-Coordination Transition of Ferric Human Serum Heme-Albumin Is Allosterically-Modulated by Ibuprofen and Warfarin: A Combined XAS and MD Study
Source: PLoS One. 2014 Aug 25;9(8):e104231. doi: 10.1371/journal.pone.0104231 (PMC4143227; doi:10.1371/journal.pone.0104231)
Supplement: File S2 — MD data. Atomic coordinates of HSA-heme-Fe(III) accommodating a six-coordinated atom. The .pdb file of the final proposed model, minimized after MD, is reported together with the force field parameters and the topology for the protein and the prosthetic group. (GZ) [file pone.0104231.s002.gz › Albumin_pone_files/gromos53a6.ff/aminoacids.hdb]

ABU     1       
1	1	H	N	-C	CA
ACEH    1       
3	4	HA	CA	C	O
AIB     1       
1	1	H	N	-C	CA
ALA     1       
1	1	H	N	-C	CA
ARG     4       
1	1	H	N	-C	CA
1	1	HE	NE	CD	CZ
2	3	HH1	NH1	CZ	NE
2	3	HH2	NH2	CZ	NE
ARGN    4       
1	1	H	N	-C	CA
1	1	HE	NE	CD	CZ
1	2	HH1	NH1	CZ	NE
2	3	HH2	NH2	CZ	NE
ASN     2       
1	1	H	N	-C	CA
2	3	HD2	ND2	CG	CB
ASP     1       
1	1	H	N	-C	CA
ASP1    2       
1	1	H	N	-C	CA
1	2	HD1	OD1	CG	CB
ASPH    2       
1	1	H	N	-C	CA
1	2	HD2	OD2	CG	CB
ATP    4
2      3       AH6     AN6     AC6     AC5
1      2       AH2*    AO2*    AC2*    AC3*
1      2       AH3*    AO3*    AC3*    AC2*
1      2       AH3G    AO3G    APG     AO2G
BEN     7       
1	1	H2	C2	C1	C3
1	1	H3	C3	C2	C4
1	1	H4	C4	C3	C5
1	1	H5	C5	C4	C6
1	1	H6	C6	C5	C1
2	3	H1	N1	C7	C1
2	3	H2	N2	C7	C1
CYS2    1       
1	1	H	N	-C	CA
CYSH    2       
1	1	H	N	-C	CA
1	2	HG	SG	CB	CA
DADE   3
1      1       H2      C2      N1      N3
1      1       H8      C8      N7      N9
2      3       H6      N6      C6      C5
DTHY   2
1      1       H3      N3      C2      C4
1      1       H6      C6      C5      N1
FAD     7       
2	3	HN6	AN6	AC6	AC5
1	2	HO2*	AO2*	AC2*	AC1*
1	2	HO3*	AO3*	AC3*	AC2*
1	2	H4*	O4*	C4*	C5*
1	2	H3*	O3*	C3*	C4*
1	2	H2*	O2*	C2*	C3*
1	2	H3	N3	C4	C4A
GLN     2       
1	1	H	N	-C	CA
2	3	HE2	NE2	CD	CG
GLU     1       
1	1	H	N	-C	CA
GLUH    2       
1	1	H	N	-C	CA
1	2	HE2	OE2	CD	CG
GLY     1       
1	1	H	N	-C	CA
HEME    4       
1	1	HHA	CHA	C1A	C4D
1	1	HHB	CHB	C1B	C4A
1	1	HHC	CHC	C1C	C4B
1	1	HHD	CHD	C1D	C4C
HIS1    4       
1	1	H	N	-C	CA
1	1	HD1	ND1	CG	CE1
1	1	HD2	CD2	CG	NE2
1	1	HE1	CE1	ND1	NE2
HIS2    4       
1	1	H	N	-C	CA
1	1	HD1	ND1	CG	CE1
1	1	HD2	CD2	CG	NE2
1	1	HE1	CE1	ND1	NE2
HISA    4       
1	1	H	N	-C	CA
1	1	HD1	ND1	CG	CE1
1	1	HD2	CD2	CG	NE2
1	1	HE1	CE1	ND1	NE2
HISB    4       
1	1	H	N	-C	CA
1	1	HD2	CD2	CG	NE2
1	1	HE1	CE1	ND1	NE2
1	1	HE2	NE2	CE1	CD2
HISH    5       
1	1	H	N	-C	CA
1	1	HD1	ND1	CG	CE1
1	1	HD2	CD2	CG	NE2
1	1	HE1	CE1	ND1	NE2
1	1	HE2	NE2	CE1	CD2
HOH     1       
2	7	HW	OW
HYP     1       
1	2	HD1	OD1	CG	CB
ILE     1       
1	1	H	N	-C	CA
LEU     1       
1	1	H	N	-C	CA
LYS     2       
1	1	H	N	-C	CA
2	4	HZ	NZ	CE	CD
LYSH    2       
1	1	H	N	-C	CA
3	4	HZ	NZ	CE	CD
MET     1       
1	1	H	N	-C	CA
NAC     1       
1	1	H	N	-C	CA
NACH    2       
1	1	H	N	-C	CA
3	4	HA	CA	N	NH
NH2     1       
2	3	H	N	-C	-CA
PHE     6       
1	1	H	N	-C	CA
1	1	HD1	CD1	CG	CE1
1	1	HD2	CD2	CG	CE2
1	1	HE1	CE1	CD1	CZ
1	1	HE2	CE2	CD2	CZ
1	1	HZ	CZ	CE1	CE2
PHEU    1       
1	1	H	N	-C	CA
PHL     7       
1	1	H	N	-C	CA
1	1	HD1	CD1	CG	CE1
1	1	HD2	CD2	CG	CE2
1	1	HE1	CE1	CD1	CZ
1	1	HE2	CE2	CD2	CZ
1	1	HZ	CZ	CE1	CE2
1	2	HY	OY	CX	CA
SER     2       
1	1	H	N	-C	CA
1	2	HG	OG	CB	CA
TFE     1       
1	2	H	O	CH2	C
THR     2       
1	1	H	N	-C	CA
1	2	HG1	OG1	CB	CA
TRP     7       
1	1	H	N	-C	CA
1	1	HD1	CD1	CG	NE1
1	1	HE1	NE1	CD1	CE2
1	1	HE3	CE3	CD2	CZ3
1	1	HZ3	CZ3	CE3	CH2
1	1	HH2	CH2	CZ3	CZ2
1	1	HZ2	CZ2	CE2	CH2
TRPU    2       
1	1	H	N	-C	CA
1	1	HE1	NE1	CD1	CE2
TYR     6       
1	1	H	N	-C	CA
1	1	HD1	CD1	CG	CE1
1	1	HD2	CD2	CG	CE2
1	1	HE1	CE1	CD1	CZ
1	1	HE2	CE2	CD2	CZ
1	2	HH	OH	CZ	CE1
TYD     5
1       1       H       N       -C      CA
1       1       HD1     CD1     CG      CE1
1       1       HD2     CD2     CG      CE2
1       1       HE1     CE1     CD1     CZ
1       1       HE2     CE2     CD2     CZ
TYRU    2       
1	1	H	N	-C	CA
1	2	HH	OH	CZ	CE1
VAL     1       
1	1	H	N	-C	CA
