# Supplementary material for: The Five-To-Six-Coordination Transition of Ferric Human Serum Heme-Albumin Is Allosterically-Modulated by Ibuprofen and Warfarin: A Combined XAS and MD Study
Source: PLoS One. 2014 Aug 25;9(8):e104231. doi: 10.1371/journal.pone.0104231 (PMC4143227; doi:10.1371/journal.pone.0104231)
Supplement: File S2 — MD data. Atomic coordinates of HSA-heme-Fe(III) accommodating a six-coordinated atom. The .pdb file of the final proposed model, minimized after MD, is reported together with the force field parameters and the topology for the protein and the prosthetic group. (GZ) [file pone.0104231.s002.gz › Albumin_pone_files/gromos53a6.ff/ions.itp]

[ moleculetype ]
; molname   nrexcl
CU1         1

[ atoms ]
; id    at type res nr  residu name at name  cg nr  charge   mass
1       CU1+    1       CU1         CU       1      1        63.54600

[ moleculetype ]
; molname   nrexcl
CU          1

[ atoms ]
; id    at type res nr  residu name at name  cg nr  charge   mass
1       CU2+    1       CU          CU       1      2        63.54600

[ moleculetype ]
; molname   nrexcl
ZN          1

[ atoms ]
; id    at type res nr  residu name at name  cg nr  charge   mass
1       ZN2+    1       ZN          ZN       1      2        65.37000

[ moleculetype ]
; molname   nrexcl
MG          1

[ atoms ]
; id    at type res nr  residu name at name  cg nr  charge   mass
1       MG2+    1       MG          MG       1      2        24.30500

[ moleculetype ]
; molname   nrexcl
CA          1

[ atoms ]
; id    at type res nr  residu name at name  cg nr  charge   mass
1       CA2+    1       CA          CA       1      2        40.08000

[ moleculetype ]
; molname   nrexcl
NA          1

[ atoms ]
; id    at type res nr  residu name at name  cg nr  charge   mass
1       NA+     1       NA          NA       1      1        22.9898

[ moleculetype ]
; molname   nrexcl
CL          1

[ atoms ]
; id    at type res nr  residu name at name  cg nr  charge   mass
1       CL-     1       CL          CL       1      -1       35.45300
