# Supplementary material for: The Five-To-Six-Coordination Transition of Ferric Human Serum Heme-Albumin Is Allosterically-Modulated by Ibuprofen and Warfarin: A Combined XAS and MD Study
Source: PLoS One. 2014 Aug 25;9(8):e104231. doi: 10.1371/journal.pone.0104231 (PMC4143227; doi:10.1371/journal.pone.0104231)
Supplement: File S2 — MD data. Atomic coordinates of HSA-heme-Fe(III) accommodating a six-coordinated atom. The .pdb file of the final proposed model, minimized after MD, is reported together with the force field parameters and the topology for the protein and the prosthetic group. (GZ) [file pone.0104231.s002.gz › Albumin_pone_files/gromos53a6.ff/ff_dum.itp]

; These constraints are used for vsite constructions as generated by pdb2gmx.
; Values depend on the details of the forcefield, vis. bondlengths and angles
; These parameters are designed to be used with the GROMACS forcefields
; ffgmx and ffgmx2 and with the GROMOS96 forcefields G43a1, G43a2 and G43b1.

; Constraints for the rigid NH3/CH3 groups depend on the hygrogen mass,
; since an increased hydrogen mass translates into increased momentum of
; inertia which translates into a larger distance between the dummy masses.
#ifdef HEAVY_H
; now the constraints for the rigid NH3 groups
#define DC_MNC1 0.175695
#define DC_MNC2 0.188288
#define DC_MNMN 0.158884
; now the constraints for the rigid CH3 groups
#define DC_MCN  0.198911
#define DC_MCS  0.226838
#define DC_MCC  0.204247
#define DC_MCNR 0.199798
#define DC_MCMC 0.184320
#else
; now the constraints for the rigid NH3 groups
#define DC_MNC1 0.144494
#define DC_MNC2 0.158002
#define DC_MNMN 0.079442
; now the constraints for the rigid CH3 groups
#define DC_MCN  0.161051
#define DC_MCS  0.190961
#define DC_MCC  0.166809
#define DC_MCNR 0.162009
#define DC_MCMC 0.092160
#endif
; and the angle-constraints for OH and SH groups in proteins:
#define DC_CS  0.23721
#define DC_CO  0.19849
#define DC_PO  0.21603
