# Supplementary material for: The Five-To-Six-Coordination Transition of Ferric Human Serum Heme-Albumin Is Allosterically-Modulated by Ibuprofen and Warfarin: A Combined XAS and MD Study
Source: PLoS One. 2014 Aug 25;9(8):e104231. doi: 10.1371/journal.pone.0104231 (PMC4143227; doi:10.1371/journal.pone.0104231)
Supplement: File S2 — MD data. Atomic coordinates of HSA-heme-Fe(III) accommodating a six-coordinated atom. The .pdb file of the final proposed model, minimized after MD, is reported together with the force field parameters and the topology for the protein and the prosthetic group. (GZ) [file pone.0104231.s002.gz › Albumin_pone_files/gromos53a6.ff/ffbonded.itp]

; Table 2.5.2.1
;       GROMOS bond-stretching parameters
;
;
;	Bond type code
;	Force constant
;	Ideal bond length
;	Examples of usage in terms of non-bonded atom types
;
;
;	ICB(H)[N]    CB[N] B0[N]
;
#define gb_1        0.1000  1.5700e+07
; H  -  OA      750     
;
#define gb_2        0.1000  1.8700e+07
; H  -  N (all) 895     
;
#define gb_3        0.1090  1.2300e+07
; HC  -  C      700     
;
#define gb_4         0.112  3.7000e+07
; C - O (CO in heme)  2220
;
#define gb_5        0.1230  1.6600e+07
; C  - O        1200    
;
#define gb_6        0.1250  1.3400e+07
; C  - OM       1000    
;
#define gb_7        0.1320  1.2000e+07
; CR1  -  NR (6-ring)   1000    
;
#define gb_8        0.1330  8.8700e+06
; H  -  S       750     
;
#define gb_9        0.1330  1.0600e+07
; C  -  NT, NL  900     
;
#define gb_10       0.1330  1.1800e+07
; C, CR1  -  N, NR, CR1, C (peptide, 5-ring)       1000    
;
#define gb_11       0.1340  1.0500e+07
; C  -  N, NZ, NE       900     
;
#define gb_12       0.1340  1.1700e+07
; C  -  NR (no H) (6-ring)      1000    
;
#define gb_13       0.1360  1.0200e+07
; C  -  OA      900     
;
#define gb_14       0.1380  1.1000e+07
; C  -  NR (heme)       1000    
;
#define gb_15       0.1390  8.6600e+06
; CH2  -  C, CR1 (6-ring)       800     
;
#define gb_16       0.1390  1.0800e+07
; C, CR1  -  CH2, C, CR1 (6-ring)       1000    
;
#define gb_17       0.1400  8.5400e+06
; C, CR1, CH2  -  NR (6-ring)   800     
;
#define gb_18       0.1430  8.1800e+06
; CHn  -  OA    800     
;
#define gb_19       0.1430  9.2100e+06
; CHn  -  OM    900     
;
#define gb_20       0.1435  6.1000e+06
; CHn  -  OA (sugar)    600     
;
#define gb_21       0.1470  8.7100e+06
; CHn  -  N, NT, NL, NZ, NE     900     
;
#define gb_22       0.1480  5.7300e+06
; CHn  -  NR (5-ring)   600     
;
#define gb_23       0.1480  7.6400e+06
; CHn  -   NR (6-ring)  800     
;
#define gb_24       0.1480  8.6000e+06
; O, OM  -   P     900     
;
#define gb_25       0.1500  8.3700e+06
; O  -  S       900     
;
#define gb_26       0.1520  5.4300e+06
; CHn  -   CHn (sugar)  600     
;
#define gb_27       0.1530  7.1500e+06
; C, CHn  -   C, CHn    800     
;
#define gb_28       0.1610  4.8400e+06
; OA  -   P     600     
;
#define gb_29       0.1630  4.7200e+06
; OA  -   SI    600     
;
#define gb_30       0.1780  2.7200e+06
; FE  -  C (Heme)
;
#define gb_31       0.1780  5.9400e+06
; CH3  -   S    900     
;
#define gb_32       0.1830  5.6200e+06
; CH2  -   S    900     
;
#define gb_33       0.1870  3.5900e+06
; CH1  -   SI   600     
;
#define gb_34        0.198  0.6400e+06
; NR  -   FE    120    
;
#define gb_35        0.200  0.6280e+06
; NR (heme)  -  FE   120
;
#define gb_36       0.2040  5.0300e+06
; S  -   S      1000    
;
#define gb_37        0.221  0.5400e+06
; NR  -  FE     126
;
#define gb_38       0.1000  2.3200e+07
; HWat  -   OWat        1110    
;
#define gb_39       0.1100  1.2100e+07
; HChl  -   CChl        700     
;
#define gb_40       0.1758  8.1200e+06
; CChl  -   CLChl       1200    
;
#define gb_41       0.1530  8.0400e+06
; ODmso  -   SDmso      900     
;
#define gb_42     0.193799  4.9500e+06
; SDmso  -   CDmso      890     
;
#define gb_43       0.1760  8.1000e+06
; CCl4  -   CLCl4       1200    
;
#define gb_44       0.1265  1.3100e+07
; CUrea  -  OUrea       1000
;
#define gb_45        0.135  1.0300e+07
; CUrea  -  NUrea       900
;
#define gb_46     0.163299  8.7100e+06
; HWat  -   HWat        1110    
;
#define gb_47     0.233839  2.6800e+06
; HChl  -   CLChl        700    
;
#define gb_48     0.290283  2.9800e+06
; CLChl -   CLChl       1200    
;
#define gb_49     0.279388  2.3900e+06
; ODmso -   CDmso        890    
;
#define gb_50     0.291189  2.1900e+06
; CDmso -   CDmso        890    
;
#define gb_51       0.2077  3.9700e+06
; HMet  -   CMet         820    
;
#define gb_52     0.287407  3.0400e+06
; CLCl4 -   CLCl4       1200    
;
;---
;       Table 2.5.3.1.
;       GROMOS bond-angle bending parameters
; 
; 
; Bond-angle type code
; Force constant
; Ideal bond angle
; Example of usage in terms of non-bonded atom types
; 
; 
;  ICT(H)[N]  CT[N]  (T0[N])
;
#define ga_1         90.00      380.00
; NR(heme)  -  FE  -  C          90
;
#define ga_2         90.00      420.00
; NR(heme)  -  FE  -  NR(heme)  100     
;
#define ga_3         96.00      405.00
; H  -  S  -  CH2       95      
;
#define ga_4        100.00      475.00
; CH2  -  S  -  CH3     110     
;
#define ga_5        103.00      420.00
; OA  -  P  -  OA       95      
;
#define ga_6        104.00      490.00
; CH2  -  S  -  S       110     
;
#define ga_7        108.00      465.00
; NR, C, CR1(5-ring)    100     
;
#define ga_8        109.50      285.00
; CHn  - CHn - CHn, NR(6-ring) (sugar)  60      
;
#define ga_9        109.50      320.00
; CHn, OA  - CHn  - OA, NR(ring) (sugar)        68      
;
#define ga_10       109.50      380.00
; H -  NL, NT  -  H, CHn  - OA  - CHn(sugar)    80      
;
#define ga_11       109.50      425.00
; H  -  NL  -  C, CHn          H  -  NT  -  CHn 90      
;
#define ga_12       109.50      450.00
; X  -  OA, SI  -  X    95      
;
#define ga_13       109.50      520.00
; CHn,C  -  CHn  -  C, CHn, OA, OM, N, NE       110     
;
#define ga_14       109.60      450.00
; OM  -  P  -  OA       95      
;
#define ga_15       111.00      530.00
; CHn  -  CHn  -  C, CHn, OA, NR, NT, NL        110     
;
#define ga_16       113.00      545.00
; CHn  -  CH2  -  S     110     
;
#define ga_17       115.00       50.00
; NR(heme)  -  FE  - NR 10      
;
#define ga_18       115.00      460.00
; H  -  N  -  CHn       90      
;
#define ga_19       115.00      610.00
; CHn, C  -  C  -  OA, N, NT, NL        120     
;
#define ga_20       116.00      465.00
; H  -  NE  -  CH2      90      
;
#define ga_21       116.00      620.00
; CH2  -  N  -  CH1     120     
;
#define ga_22       117.00      635.00
; CH3 -  N  -  C, CHn  - C  - OM        120     
;
#define ga_23       120.00      390.00
; H  -  NT, NZ, NE  -  C        70      
;
#define ga_24       120.00      445.00
; H  -  NT, NZ  -  H    80      
;
#define ga_25       120.00      505.00
; H - N - CH3, H, HC - 6-ring, H - NT - CHn     90      
;
#define ga_26       120.00      530.00
; P, SI  -  OA  -  CHn, P       95      
;
#define ga_27       120.00      560.00
; N, C, CR1 (6-ring, no H)      100     
;
#define ga_28       120.00      670.00
; NZ  -  C  -  NZ, NE   120     
;
#define ga_29       120.00      780.00
; OM  - P  -  OM        140     
;
#define ga_30       121.00      685.00
; O  -  C  -  CHn, C          CH3  -  N  -  CHn 120     
;
#define ga_31       122.00      700.00
; CH1, CH2  -  N  -  C  120     
;
#define ga_32       123.00      415.00
; H  - N  - C   70      
;
#define ga_33       124.00      730.00
; O  - C  - OA, N, NT, NL   C - NE - CH2        120     
;
#define ga_34       125.00      375.00
; FE  - NR  - CR1 (5-ring)      60      
;
#define ga_35       125.00      750.00
; -     120     
;
#define ga_36       126.00      575.00
; H, HC  - 5-ring       90      
;
#define ga_37       126.00      640.00
; X(noH)  - 5-ring      100     
;
#define ga_38       126.00      770.00
; OM  - C  - OM 120     
;
#define ga_39       132.00      760.00
; 5, 6 ring connnection 100     
;
#define ga_40       155.00     2215.00
; SI  - OA  - SI        95      
;
#define ga_41       180.00    91350.00
; Fe  -  C  -  O (heme) 57
;
#define ga_42       109.50      434.00
; HWat  - OWat  - HWat  92      
;
#define ga_43       107.57      484.00
; HChl  - CChl  - CLChl 105     
;
#define ga_44       111.30      632.00
; CLChl  - CChl  - CLChl        131     
;
#define ga_45        97.40      469.00
; CDmso  - SDmso  - CDmso       110     
;
#define ga_46       106.75      503.00
; CDmso  - SDmso  -  ODmso      110     
;
#define ga_47       108.53      443.00
; HMet  - OMet  - CMet  95      
;
#define ga_48       109.50      618.00
; CLCl4  - CCl4  - CLCl4        131     
;
#define ga_49       107.60      507.00
; FTFE  -  CTFE  -  FTFE        100
;
#define ga_50       109.50      448.00
; HTFE  -  OTFE  -  CHTFE        85
;
#define ga_51        110.3      524.00
; OTFE  -  CHTFE  -  CTFE        97
;
#define ga_52        111.4      532.00
; CHTFE  -  CTFE  -  FTFE        95
;
#define ga_53        117.2      636.00
; NUrea  -  CUrea  -  NUrea     120
;
#define ga_54        121.4      690.00
; OUrea  -  CUrea  -  NUrea     120
;
;       Table 2.5.4.1
;       GROMOS improper (harmonic) dihedral angle parameters
; 
; 
; Improper dihedral-angle type code
; Force constant
; Ideal improper dihedral angle
; Example of usage
; 
; 
; ICQ(H)[N] CQ[N] (Q0[N])
;
#define gi_1           0.0   167.42309
; planar groups 40      
;
#define gi_2      35.26439   334.84617
; tetrahedral centres   80      
;
#define gi_3           0.0   669.69235
; heme iron     160     
;
;       Table 2.5.5.1 (Note: changes with respect to the 43A1 table)
;       GROMOS (trigonometric) dihedral torsional angle parameters
; 
; 
; Dihedral-angle type code
; Force constant
; Phase shift
; Multiplicity
; Example of usage in terms of non-bonded atom types
; 
; 
; ICP(H)[N]  CP[N] PD[N] NP[N]
; 
#define gd_1    180.000       2.67          1
; CHn-CHn-CHn-OA (sugar)  0.6
;
#define gd_2    180.000       3.41          1
; OA-CHn-OA-CHn,H (beta sugar) 0.8
;
#define gd_3    180.000       4.97          1
; OA-CHn-CHn-OA (sugar)	1.2
;
#define gd_4    180.000       5.86          1
; N-CHn-CHn-OA (lipid)	1.4
;
#define gd_5    180.000       9.35          1
; OA-CHn-CHn-OA (sugar)	2.2
;
#define gd_6    180.000       9.45          1
; OA-CHn-OA-CHn,H (alpha sugar)  2.3
;
#define gd_7      0.000       2.79          1
; P-O5*-C5*-C4* (dna)	0.7
;
#define gd_8      0.000       5.35          1
; O5*-C5*-C4*-O4* (dna)	1.3
;
#define gd_9    180.000       1.53          2
; C1-C2-CAB-CBB	(heme)	0.4
;
#define gd_10   180.000       5.86          2
; -C-C-	1.4
;
#define gd_11   180.000       7.11          2
; -C-OA,OE- (at ring)	1.7
;
#define gd_12   180.000       16.7          2
; -C-OA,OE- (carboxyl)	4.0
;
#define gd_13   180.000       24.0          2
; CHn-OE-C-CHn (ester lipid)	5.7
;
#define gd_14   180.000       33.5          2
; -C-N,NT,NE,NZ,NR-	8.0
;
#define gd_15   180.000       41.8          2
; -C-CR1- (6-ring)	10.0
;
#define gd_16     0.000        0.0          2
; -CH1(sugar)-NR(base)	0.0
;
#define gd_17     0.000      0.418          2
; O-CH1-CHn-no O	0.1
;
#define gd_18     0.000       2.09          2
; O-CH1-CHn-O	0.5
;
#define gd_19     0.000       3.14          2
; -OA-P-	0.75
;
#define gd_20     0.000       5.09          2
; O-P-O- (dna, lipids)	1.2
;
#define gd_21     0.000       16.7          2
; -S-S-	4.0
;
#define gd_22     0.000       1.05          3
; -OA-P-	0.25
;
#define gd_23     0.000       1.26          3
; -CHn-OA(no sugar)- 0.3
;
#define gd_24     0.000       1.30          3
; HTFE-OTFE-CHTFE-CTFE	0.3
;
#define gd_25     0.000       2.53          3
; O5*-C5*-C4*-O4* (dna)	0.6
;
#define gd_26     0.000       2.93          3
; -CH2-S-	0.7
;
#define gd_27     0.000       3.19          3
; O-P-O- (dna, lipids)	0.8
;
#define gd_28     0.000       3.65          3
; OA-CHn-OA-CHn,H (alpha sugar)	0.9
;
#define gd_29     0.000       3.77          3
; -C,CHn,SI-	0.9
;
#define gd_30     0.000       3.90          3
; CHn-CHn-OA-H (sugar)	0.9
;
#define gd_31     0.000       4.18          3
; HC-C-S-	1.0
;
#define gd_32     0.000       4.69          3
; AO-CHn-OA-CHn,H (beta sugar)
;
#define gd_33     0.000       5.44          3
; HC-C-C-	1.3
;
#define gd_34     0.000       5.92          3
; -CHn,SI-CHn-	1.4
;
#define gd_35     0.000       7.69          3
; OA-CHn-CHn-OA (sugar)	1.8
;
#define gd_36     0.000       8.62          3
; N-CHn-CHn-OA (lipid)	2.1
;
#define gd_37     0.000       9.50          3
; OA-CHn-CHn-OA (sugar)	2.3
;
#define gd_38     0.000        0.0          4
; -NR-FE-	0.0
;
#define gd_39   180.000        1.0          6
; -CHn-N,NE-	0.24
;
#define gd_40     0.000        1.0          6
; -CHn-C,NR(ring), CR1-	0.24
;
#define gd_41     0.000       3.77          6
; -CHn-NT-	0.9
;
; get the constraint distances for dummy atom constructions
 
#include "ff_dum.itp"
 
[ constrainttypes ]
; now the constraints for the rigid NH3 groups
 MNH3    C    2   DC_MNC1
 MNH3  CH1    2   DC_MNC2
 MNH3  CH2    2   DC_MNC2
 MNH3 MNH3    2   DC_MNMN
; and the angle-constraints for OH and SH groups in proteins:
  CH2    H    2   DC_CO
  CH1    H    2   DC_CO
    C    H    2   DC_CO
    P    H    2   DC_PO
                                                                             
; bond-, angle- and dihedraltypes for specbonds:
[ bondtypes ]
S      S       2    gb_36
NR     FE      2    gb_34

[ angletypes ]
CH1    CH2    S     2   ga_16
CH2    S      S     2   ga_6
CR1    NR    FE     2	ga_34
NR     FE    NR     2   ga_17

[ dihedraltypes ]
S      S      1   gd_21
NR     FE     1   gd_38
CH2    S      1   gd_26
