# Supplementary material for: The Five-To-Six-Coordination Transition of Ferric Human Serum Heme-Albumin Is Allosterically-Modulated by Ibuprofen and Warfarin: A Combined XAS and MD Study
Source: PLoS One. 2014 Aug 25;9(8):e104231. doi: 10.1371/journal.pone.0104231 (PMC4143227; doi:10.1371/journal.pone.0104231)
Supplement: File S2 — MD data. Atomic coordinates of HSA-heme-Fe(III) accommodating a six-coordinated atom. The .pdb file of the final proposed model, minimized after MD, is reported together with the force field parameters and the topology for the protein and the prosthetic group. (GZ) [file pone.0104231.s002.gz › Albumin_pone_files/gromos53a6.ff/ffnonbonded.itp]

[ atomtypes ]
;name at.num mass charge ptype c6 c12
O 8	0.000 0.000 A 0.0022619536 1e-06
OM 8	0.000 0.000 A 0.0022619536 7.4149321e-07
OA 8	0.000 0.000 A 0.0022619536 1.505529e-06
OE 8	0.000 0.000 A 0.0022619536 1.21e-06
OW 8	0.000 0.000 A 0.0026173456 2.634129e-06
N 7	0.000 0.000 A 0.0024364096 2.319529e-06
NT 7	0.000 0.000 A 0.0024364096 5.0625e-06
NL 7	0.000 0.000 A 0.0024364096 2.319529e-06
NR 7	0.000 0.000 A 0.0024364096 3.389281e-06
NZ 7	0.000 0.000 A 0.0024364096 2.319529e-06
NE 7	0.000 0.000 A 0.0024364096 2.319529e-06
C 6	0.000 0.000 A 0.0023406244 4.937284e-06
CH0 6	0.000 0.000 A 0.0023970816 0.0002053489
CH1 6	0.000 0.000 A 0.00606841 9.70225e-05
CH2 6	0.000 0.000 A 0.0074684164 3.3965584e-05
CH3 6	0.000 0.000 A 0.0096138025 2.6646244e-05
CH4 6	0.000 0.000 A 0.01317904 3.4363044e-05
CH2r 6	0.000 0.000 A 0.0073342096 2.8058209e-05
CR1 6	0.000 0.000 A 0.0055130625 1.5116544e-05
HC 1	0.000 0.000 A 8.464e-05 1.5129e-08
H 1	0.000 0.000 A 0 0
DUM 0	0.000 0.000 A 0 0
S 16	0.000 0.000 A 0.0099840064 1.3075456e-05
CU1+ 29	0.000 0.000 A 0.0004182025 5.1251281e-09
CU2+ 29	0.000 0.000 A 0.0004182025 5.1251281e-09
FE 26	0.000 0.000 A 0 0
ZN2+ 30	0.000 0.000 A 0.0004182025 9.4400656e-09
MG2+ 12	0.000 0.000 A 6.52864e-05 3.4082244e-09
CA2+ 20	0.000 0.000 A 0.00100489 4.9801249e-07
P 15	0.000 0.000 A 0.01473796 2.2193521e-05
AR 18	0.000 0.000 A 0.0062647225 9.847044e-06
F 9	0.000 0.000 A 0.0011778624 7.6073284e-07
CL 17	0.000 0.000 A 0.0087647044 1.5295921e-05
BR 35	0.000 0.000 A 0.02765569 6.5480464e-05
CMet 6	0.000 0.000 A 0.0088755241 1.936e-05
OMet 8	0.000 0.000 A 0.0022619536 2.325625e-06
NA+ 11	0.000 0.000 A 7.2063121e-05 2.1025e-08
CL- 17	0.000 0.000 A 0.01380625 0.0001069156
CChl 6	0.000 0.000 A 0.0026308693 4.064256e-06
CLChl 17	0.000 0.000 A 0.0083066819 1.3764842e-05
HChl 1	0.000 0.000 A 3.76996e-05 4.2999495e-09
SDmso 16	0.000 0.000 A 0.010561673 2.149806e-05
CDmso 6	0.000 0.000 A 0.0096138025 2.6646244e-05
ODmso 8	0.000 0.000 A 0.0022707131 7.5144626e-07
CCl4 6	0.000 0.000 A 0.0026308693 7.5999462e-06
CLCl4 17	0.000 0.000 A 0.0076040144 1.2767758e-05
FTFE 9	0.000 0.000 A 0.0011778624 1e-06
CTFE 6	0.000 0.000 A 0.0023406244 3.374569e-06
CHTFE 6	0.000 0.000 A 0.0071048041 2.5775929e-05
OTFE 8	0.000 0.000 A 0.0022619536 1.505529e-06
CUrea 6	0.000 0.000 A 0.0048868488 1.3589545e-05
OUrea 8	0.000 0.000 A 0.0023639044 1.5898688e-06
NUrea 7	0.000 0.000 A 0.0033527574 3.9509513e-06
SI 14	0.000 0.000 A 0.01473796 2.2193521e-05
MNH3 0	0.000 0.000 A 0.0 0.0
MW 0	0.000 0.000 A 0.0 0.0
[ nonbond_params ]
; i j func c6 c12
OM O 1 0.0022619536 8.611e-07
OA O 1 0.0022619536 1.38651e-06
OA OM 1 0.0022619536 2.258907e-06
OE O 1 0.0022619536 1.1e-06
OE OM 1 0.0022619536 9.4721e-07
OE OA 1 0.0022619536 1.505529e-06
OW O 1 0.0024331696 1.83399e-06
OW OM 1 0.0024331696 2.987943e-06
OW OA 1 0.0024331696 1.991421e-06
OW OE 1 0.0024331696 1.991421e-06
N O 1 0.0023475616 2.19559e-06
N OM 1 0.0023475616 3.577063e-06
N OA 1 0.0023475616 2.384061e-06
N OE 1 0.0023475616 2.384061e-06
N OW 1 0.0025252576 3.153489e-06
NT O 1 0.0023475616 2.5425e-06
NT OM 1 0.0023475616 4.14225e-06
NT OA 1 0.0023475616 2.76075e-06
NT OE 1 0.0023475616 2.76075e-06
NT OW 1 0.0025252576 3.65175e-06
NT N 1 0.0024364096 4.37175e-06
NL O 1 0.0023475616 3.46684e-06
NL OM 1 0.0023475616 9.412624e-06
NL OA 1 0.0023475616 3.764436e-06
NL OE 1 0.0023475616 3.764436e-06
NL OW 1 0.0025252576 4.979364e-06
NL N 1 0.0024364096 2.319529e-06
NL NT 1 0.0024364096 6.903e-06
NR O 1 0.0023475616 2.08033e-06
NR OM 1 0.0023475616 3.389281e-06
NR OA 1 0.0023475616 2.258907e-06
NR OE 1 0.0023475616 2.258907e-06
NR OW 1 0.0025252576 2.987943e-06
NR N 1 0.0024364096 3.577063e-06
NR NT 1 0.0024364096 4.14225e-06
NR NL 1 0.0024364096 5.648188e-06
NZ O 1 0.0023475616 2.42724e-06
NZ OM 1 0.0023475616 6.590064e-06
NZ OA 1 0.0023475616 2.635596e-06
NZ OE 1 0.0023475616 2.635596e-06
NZ OW 1 0.0025252576 3.486204e-06
NZ N 1 0.0024364096 2.319529e-06
NZ NT 1 0.0024364096 4.833e-06
NZ NL 1 0.0024364096 2.319529e-06
NZ NR 1 0.0024364096 3.954468e-06
NE O 1 0.0023475616 2.24192e-06
NE OM 1 0.0023475616 6.086912e-06
NE OA 1 0.0023475616 2.434368e-06
NE OE 1 0.0023475616 2.434368e-06
NE OW 1 0.0025252576 3.220032e-06
NE N 1 0.0024364096 2.319529e-06
NE NT 1 0.0024364096 4.464e-06
NE NL 1 0.0024364096 2.319529e-06
NE NR 1 0.0024364096 3.652544e-06
NE NZ 1 0.0024364096 2.319529e-06
C O 1 0.0023009528 2.222e-06
C OM 1 0.0023009528 1.9133642e-06
C OA 1 0.0023009528 2.4442e-06
C OE 1 0.0023009528 2.4442e-06
C OW 1 0.0024751208 3.606306e-06
C N 1 0.0023880368 3.384106e-06
C NT 1 0.0023880368 3.384106e-06
C NL 1 0.0023880368 3.384106e-06
C NR 1 0.0023880368 3.384106e-06
C NZ 1 0.0023880368 3.384106e-06
C NE 1 0.0023880368 3.384106e-06
CH0 O 1 0.0023285376 1.433e-05
CH0 OM 1 0.0023285376 1.2339563e-05
CH0 OA 1 0.0023285376 1.5763e-05
CH0 OE 1 0.0023285376 1.5763e-05
CH0 OW 1 0.0025047936 2.325759e-05
CH0 N 1 0.0024166656 2.182459e-05
CH0 NT 1 0.0024166656 2.182459e-05
CH0 NL 1 0.0024166656 2.182459e-05
CH0 NR 1 0.0024166656 2.182459e-05
CH0 NZ 1 0.0024166656 2.182459e-05
CH0 NE 1 0.0024166656 2.182459e-05
CH0 C 1 0.0023686848 3.184126e-05
CH1 O 1 0.003704924 9.85e-06
CH1 OM 1 0.003704924 8.481835e-06
CH1 OA 1 0.003704924 1.0835e-05
CH1 OE 1 0.003704924 1.0835e-05
CH1 OW 1 0.003985364 1.598655e-05
CH1 N 1 0.003845144 1.500155e-05
CH1 NT 1 0.003845144 1.500155e-05
CH1 NL 1 0.003845144 1.500155e-05
CH1 NR 1 0.003845144 1.500155e-05
CH1 NZ 1 0.003845144 1.500155e-05
CH1 NE 1 0.003845144 1.500155e-05
CH1 C 1 0.003768802 2.18867e-05
CH1 CH0 1 0.003813984 0.0001411505
CH2 O 1 0.0041101352 5.828e-06
CH2 OM 1 0.0041101352 5.0184908e-06
CH2 OA 1 0.0041101352 6.4108e-06
CH2 OE 1 0.0041101352 6.4108e-06
CH2 OW 1 0.0044212472 9.458844e-06
CH2 N 1 0.0042656912 8.876044e-06
CH2 NT 1 0.0042656912 8.876044e-06
CH2 NL 1 0.0042656912 8.876044e-06
CH2 NR 1 0.0042656912 8.876044e-06
CH2 NZ 1 0.0042656912 8.876044e-06
CH2 NE 1 0.0042656912 8.876044e-06
CH2 C 1 0.0041809996 1.2949816e-05
CH2 CH0 1 0.0042311232 8.351524e-05
CH2 CH1 1 0.006732118 5.74058e-05
CH3 O 1 0.004663258 5.162e-06
CH3 OM 1 0.004663258 4.4449982e-06
CH3 OA 1 0.004663258 5.6782e-06
CH3 OE 1 0.004663258 5.6782e-06
CH3 OW 1 0.005016238 8.377926e-06
CH3 N 1 0.004839748 7.861726e-06
CH3 NT 1 0.004839748 7.861726e-06
CH3 NL 1 0.004839748 7.861726e-06
CH3 NR 1 0.004839748 7.861726e-06
CH3 NZ 1 0.004839748 7.861726e-06
CH3 NE 1 0.004839748 7.861726e-06
CH3 C 1 0.004743659 1.1469964e-05
CH3 CH0 1 0.004800528 7.397146e-05
CH3 CH1 1 0.007638095 5.08457e-05
CH3 CH2 1 0.008473481 3.0084136e-05
CH4 O 1 0.005459888 5.862e-06
CH4 OM 1 0.005459888 5.0477682e-06
CH4 OA 1 0.005459888 6.4482e-06
CH4 OE 1 0.005459888 6.4482e-06
CH4 OW 1 0.005873168 9.514026e-06
CH4 N 1 0.005666528 8.927826e-06
CH4 NT 1 0.005666528 8.927826e-06
CH4 NL 1 0.005666528 8.927826e-06
CH4 NR 1 0.005666528 8.927826e-06
CH4 NZ 1 0.005666528 8.927826e-06
CH4 NE 1 0.005666528 8.927826e-06
CH4 C 1 0.005554024 1.3025364e-05
CH4 CH0 1 0.005620608 8.400246e-05
CH4 CH1 1 0.00894292 5.77407e-05
CH4 CH2 1 0.009921016 3.4163736e-05
CH4 CH3 1 0.01125614 3.0259644e-05
CH2r O 1 0.0040730384 5.297e-06
CH2r OM 1 0.0040730384 4.5612467e-06
CH2r OA 1 0.0040730384 5.8267e-06
CH2r OE 1 0.0040730384 5.8267e-06
CH2r OW 1 0.0043813424 8.597031e-06
CH2r N 1 0.0042271904 8.067331e-06
CH2r NT 1 0.0042271904 8.067331e-06
CH2r NL 1 0.0042271904 8.067331e-06
CH2r NR 1 0.0042271904 8.067331e-06
CH2r NZ 1 0.0042271904 8.067331e-06
CH2r NE 1 0.0042271904 8.067331e-06
CH2r C 1 0.0041432632 1.1769934e-05
CH2r CH0 1 0.0041929344 7.590601e-05
CH2r CH1 1 0.006671356 5.217545e-05
CH2r CH2 1 0.0074010088 3.0870916e-05
CH2r CH3 1 0.008397002 2.7343114e-05
CH2r CH4 1 0.009831472 3.1051014e-05
CR1 O 1 0.00353133 3.888e-06
CR1 OM 1 0.00353133 3.3479568e-06
CR1 OA 1 0.00353133 4.2768e-06
CR1 OE 1 0.00353133 4.2768e-06
CR1 OW 1 0.00379863 6.310224e-06
CR1 N 1 0.00366498 5.921424e-06
CR1 NT 1 0.00366498 5.921424e-06
CR1 NL 1 0.00366498 5.921424e-06
CR1 NR 1 0.00366498 5.921424e-06
CR1 NZ 1 0.00366498 5.921424e-06
CR1 NE 1 0.00366498 5.921424e-06
CR1 C 1 0.003592215 8.639136e-06
CR1 CH0 1 0.00363528 5.571504e-05
CR1 CH1 1 0.005784075 3.82968e-05
CR1 CH2 1 0.006416685 2.2659264e-05
CR1 CH3 1 0.0072802125 2.0069856e-05
CR1 CH4 1 0.0085239 2.2791456e-05
CR1 CH2r 1 0.00635877 2.0594736e-05
HC O 1 0.000437552 1.23e-07
HC OM 1 0.000437552 1.059153e-07
HC OA 1 0.000437552 1.353e-07
HC OE 1 0.000437552 1.353e-07
HC OW 1 0.000470672 1.99629e-07
HC N 1 0.000454112 1.87329e-07
HC NT 1 0.000454112 1.87329e-07
HC NL 1 0.000454112 1.87329e-07
HC NR 1 0.000454112 1.87329e-07
HC NZ 1 0.000454112 1.87329e-07
HC NE 1 0.000454112 1.87329e-07
HC C 1 0.000445096 2.73306e-07
HC CH0 1 0.000450432 1.76259e-06
HC CH1 1 0.00071668 1.21155e-06
HC CH2 1 0.000795064 7.16844e-07
HC CH3 1 0.00090206 6.34926e-07
HC CH4 1 0.00105616 7.21026e-07
HC CH2r 1 0.000787888 6.51531e-07
HC CR1 1 0.0006831 4.78224e-07
H O 1 0 0
H OM 1 0 0
H OA 1 0 0
H OE 1 0 0
H OW 1 0 0
H N 1 0 0
H NT 1 0 0
H NL 1 0 0
H NR 1 0 0
H NZ 1 0 0
H NE 1 0 0
H C 1 0 0
H CH0 1 0 0
H CH1 1 0 0
H CH2 1 0 0
H CH3 1 0 0
H CH4 1 0 0
H CH2r 1 0 0
H CR1 1 0 0
H HC 1 0 0
DUM O 1 0 0
DUM OM 1 0 0
DUM OA 1 0 0
DUM OE 1 0 0
DUM OW 1 0 0
DUM N 1 0 0
DUM NT 1 0 0
DUM NL 1 0 0
DUM NR 1 0 0
DUM NZ 1 0 0
DUM NE 1 0 0
DUM C 1 0 0
DUM CH0 1 0 0
DUM CH1 1 0 0
DUM CH2 1 0 0
DUM CH3 1 0 0
DUM CH4 1 0 0
DUM CH2r 1 0 0
DUM CR1 1 0 0
DUM HC 1 0 0
DUM H 1 0 0
S O 1 0.0047521952 3.616e-06
S OM 1 0.0047521952 3.1137376e-06
S OA 1 0.0047521952 3.9776e-06
S OE 1 0.0047521952 3.9776e-06
S OW 1 0.0051119072 5.868768e-06
S N 1 0.0049320512 5.507168e-06
S NT 1 0.0049320512 5.507168e-06
S NL 1 0.0049320512 5.507168e-06
S NR 1 0.0049320512 5.507168e-06
S NZ 1 0.0049320512 5.507168e-06
S NE 1 0.0049320512 5.507168e-06
S C 1 0.0048341296 8.034752e-06
S CH0 1 0.0048920832 5.181728e-05
S CH1 1 0.007783768 3.56176e-05
S CH2 1 0.0086350864 2.1074048e-05
S CH3 1 0.009797156 1.8665792e-05
S CH4 1 0.011470816 2.1196992e-05
S CH2r 1 0.0085571488 1.9153952e-05
S CR1 1 0.00741906 1.4059008e-05
S HC 1 0.000919264 4.44768e-07
S H 1 0 0
S DUM 1 0 0
CU1+ O 1 0.000972602 2.5425e-07
CU1+ OM 1 0.000972602 6.903e-07
CU1+ OA 1 0.000972602 2.76075e-07
CU1+ OE 1 0.000972602 2.76075e-07
CU1+ OW 1 0.001046222 3.65175e-07
CU1+ N 1 0.001009412 1.0903157e-07
CU1+ NT 1 0.001009412 1.0903157e-07
CU1+ NL 1 0.001009412 1.0903157e-07
CU1+ NR 1 0.001009412 4.14225e-07
CU1+ NZ 1 0.001009412 1.0903157e-07
CU1+ NE 1 0.001009412 1.0903157e-07
CU1+ C 1 0.000989371 1.5907298e-07
CU1+ CH0 1 0.001001232 1.0258847e-06
CU1+ CH1 1 0.001593055 7.051615e-07
CU1+ CH2 1 0.001767289 4.1722652e-07
CU1+ CH3 1 0.0020051225 3.6954758e-07
CU1+ CH4 1 0.00234766 4.1966058e-07
CU1+ CH2r 1 0.001751338 3.7921223e-07
CU1+ CR1 1 0.0015184125 2.7834192e-07
CU1+ HC 1 0.00018814 8.80557e-09
CU1+ H 1 0 0
CU1+ DUM 1 0 0
CU1+ S 1 0.002043364 2.5886944e-07
CU2+ O 1 0.000972602 4.62283e-07
CU2+ OM 1 0.000972602 1.2551188e-06
CU2+ OA 1 0.000972602 5.019657e-07
CU2+ OE 1 0.000972602 5.019657e-07
CU2+ OW 1 0.001046222 6.639693e-07
CU2+ N 1 0.001009412 1.0903157e-07
CU2+ NT 1 0.001009412 1.0903157e-07
CU2+ NL 1 0.001009412 1.0903157e-07
CU2+ NR 1 0.001009412 7.531531e-07
CU2+ NZ 1 0.001009412 1.0903157e-07
CU2+ NE 1 0.001009412 1.0903157e-07
CU2+ C 1 0.000989371 1.5907298e-07
CU2+ CH0 1 0.001001232 1.0258847e-06
CU2+ CH1 1 0.001593055 7.051615e-07
CU2+ CH2 1 0.001767289 4.1722652e-07
CU2+ CH3 1 0.0020051225 3.6954758e-07
CU2+ CH4 1 0.00234766 4.1966058e-07
CU2+ CH2r 1 0.001751338 3.7921223e-07
CU2+ CR1 1 0.0015184125 2.7834192e-07
CU2+ HC 1 0.00018814 8.80557e-09
CU2+ H 1 0 0
CU2+ DUM 1 0 0
CU2+ S 1 0.002043364 2.5886944e-07
CU2+ CU1+ 1 0.0004182025 5.1251281e-09
FE O 1 0 0
FE OM 1 0 0
FE OA 1 0 0
FE OE 1 0 0
FE OW 1 0 0
FE N 1 0 0
FE NT 1 0 0
FE NL 1 0 0
FE NR 1 0 0
FE NZ 1 0 0
FE NE 1 0 0
FE C 1 0 0
FE CH0 1 0 0
FE CH1 1 0 0
FE CH2 1 0 0
FE CH3 1 0 0
FE CH4 1 0 0
FE CH2r 1 0 0
FE CR1 1 0 0
FE HC 1 0 0
FE H 1 0 0
FE DUM 1 0 0
FE S 1 0 0
FE CU1+ 1 0 0
FE CU2+ 1 0 0
ZN2+ O 1 0.000972602 1.097908e-07
ZN2+ OM 1 0.000972602 2.9808688e-07
ZN2+ OA 1 0.000972602 1.1921532e-07
ZN2+ OE 1 0.000972602 1.1921532e-07
ZN2+ OW 1 0.001046222 1.5769068e-07
ZN2+ N 1 0.001009412 1.4797468e-07
ZN2+ NT 1 0.001009412 1.4797468e-07
ZN2+ NL 1 0.001009412 1.4797468e-07
ZN2+ NR 1 0.001009412 1.7887156e-07
ZN2+ NZ 1 0.001009412 1.4797468e-07
ZN2+ NE 1 0.001009412 1.4797468e-07
ZN2+ C 1 0.000989371 2.1588952e-07
ZN2+ CH0 1 0.001001232 1.3923028e-06
ZN2+ CH1 1 0.001593055 9.57026e-07
ZN2+ CH2 1 0.001767289 5.6624848e-07
ZN2+ CH3 1 0.0020051225 5.0153992e-07
ZN2+ CH4 1 0.00234766 5.6955192e-07
ZN2+ CH2r 1 0.001751338 5.1465652e-07
ZN2+ CR1 1 0.0015184125 3.7775808e-07
ZN2+ HC 1 0.00018814 1.195068e-08
ZN2+ H 1 0 0
ZN2+ DUM 1 0 0
ZN2+ S 1 0.002043364 3.5133056e-07
ZN2+ CU1+ 1 0.0004182025 6.9556844e-09
ZN2+ CU2+ 1 0.0004182025 6.9556844e-09
ZN2+ FE 1 0 0
MG2+ O 1 0.0003842848 6.59694e-08
MG2+ OM 1 0.0003842848 1.7910984e-07
MG2+ OA 1 0.0003842848 7.163226e-08
MG2+ OE 1 0.0003842848 7.163226e-08
MG2+ OW 1 0.0004133728 9.475074e-08
MG2+ N 1 0.0003988288 8.891274e-08
MG2+ NT 1 0.0003988288 8.891274e-08
MG2+ NL 1 0.0003988288 8.891274e-08
MG2+ NR 1 0.0003988288 1.0747758e-07
MG2+ NZ 1 0.0003988288 8.891274e-08
MG2+ NE 1 0.0003988288 8.891274e-08
MG2+ C 1 0.0003909104 1.2972036e-07
MG2+ CH0 1 0.0003955968 8.365854e-07
MG2+ CH1 1 0.000629432 5.75043e-07
MG2+ CH2 1 0.0006982736 3.4023864e-07
MG2+ CH3 1 0.000792244 3.0135756e-07
MG2+ CH4 1 0.000927584 3.4222356e-07
MG2+ CH2r 1 0.0006919712 3.0923886e-07
MG2+ CR1 1 0.00059994 2.2698144e-07
MG2+ HC 1 7.4336e-05 7.18074e-09
MG2+ H 1 0 0
MG2+ DUM 1 0 0
MG2+ S 1 0.0008073536 2.1110208e-07
MG2+ CU1+ 1 0.000165236 4.1794242e-09
MG2+ CU2+ 1 0.000165236 4.1794242e-09
MG2+ FE 1 0 0
MG2+ ZN2+ 1 0.000165236 5.6722008e-09
CA2+ O 1 0.001507652 7.97441e-07
CA2+ OM 1 0.001507652 2.1650876e-06
CA2+ OA 1 0.001507652 8.658939e-07
CA2+ OE 1 0.001507652 8.658939e-07
CA2+ OW 1 0.001621772 1.1453511e-06
CA2+ N 1 0.001564712 1.0747811e-06
CA2+ NT 1 0.001564712 1.0747811e-06
CA2+ NL 1 0.001564712 1.0747811e-06
CA2+ NR 1 0.001564712 1.2991937e-06
CA2+ NZ 1 0.001564712 1.0747811e-06
CA2+ NE 1 0.001564712 1.0747811e-06
CA2+ C 1 0.001533646 1.5680654e-06
CA2+ CH0 1 0.001552032 1.0112681e-05
CA2+ CH1 1 0.00246943 6.951145e-06
CA2+ CH2 1 0.002739514 4.1128196e-06
CA2+ CH3 1 0.003108185 3.6428234e-06
CA2+ CH4 1 0.00363916 4.1368134e-06
CA2+ CH2r 1 0.002714788 3.7380929e-06
CA2+ CR1 1 0.002353725 2.7437616e-06
CA2+ HC 1 0.00029164 8.68011e-08
CA2+ H 1 0 0
CA2+ DUM 1 0 0
CA2+ S 1 0.003167464 2.5518112e-06
CA2+ CU1+ 1 0.000648265 5.0521063e-08
CA2+ CU2+ 1 0.000648265 5.0521063e-08
CA2+ FE 1 0 0
CA2+ ZN2+ 1 0.000648265 6.8565812e-08
CA2+ MG2+ 1 0.000256136 4.1198766e-08
P O 1 0.005773784 5.32343e-06
P OM 1 0.005773784 1.4453348e-05
P OA 1 0.005773784 5.780397e-06
P OE 1 0.005773784 5.780397e-06
P OW 1 0.006210824 7.645953e-06
P N 1 0.005992304 7.174853e-06
P NT 1 0.005992304 7.174853e-06
P NL 1 0.005992304 7.174853e-06
P NR 1 0.005992304 8.672951e-06
P NZ 1 0.005992304 7.174853e-06
P NE 1 0.005992304 7.174853e-06
P C 1 0.005873332 1.0467842e-05
P CH0 1 0.005943744 6.750863e-05
P CH1 1 0.00945706 4.640335e-05
P CH2 1 0.010491388 2.7455708e-05
P CH3 1 0.01190327 2.4318182e-05
P CH4 1 0.01393672 2.7615882e-05
P CH2r 1 0.010396696 2.4954167e-05
P CR1 1 0.00901395 1.8316368e-05
P HC 1 0.00111688 5.79453e-07
P H 1 0 0
P DUM 1 0 0
P S 1 0.012130288 1.7034976e-05
P CU1+ 1 0.00248263 3.3726049e-07
P CU2+ 1 0.00248263 3.3726049e-07
P FE 1 0 0
P ZN2+ 1 0.00248263 4.5772076e-07
P MG2+ 1 0.000980912 2.7502818e-07
P CA2+ 1 0.00384838 3.3245527e-06
AR O 1 0.003764374 3.138e-06
AR OM 1 0.003764374 2.7021318e-06
AR OA 1 0.003764374 3.4518e-06
AR OE 1 0.003764374 3.4518e-06
AR OW 1 0.004049314 5.092974e-06
AR N 1 0.003906844 4.779174e-06
AR NT 1 0.003906844 4.779174e-06
AR NL 1 0.003906844 4.779174e-06
AR NR 1 0.003906844 4.779174e-06
AR NZ 1 0.003906844 4.779174e-06
AR NE 1 0.003906844 4.779174e-06
AR C 1 0.003829277 6.972636e-06
AR CH0 1 0.003875184 4.496754e-05
AR CH1 1 0.006165785 3.09093e-05
AR CH2 1 0.006840143 1.8288264e-05
AR CH3 1 0.0077606575 1.6198356e-05
AR CH4 1 0.00908642 1.8394956e-05
AR CH2r 1 0.006778406 1.6621986e-05
AR CR1 1 0.0058768875 1.2200544e-05
AR HC 1 0.00072818 3.85974e-07
AR H 1 0 0
AR DUM 1 0 0
AR S 1 0.007908668 1.1347008e-05
AR CU1+ 1 0.0016186175 2.2464942e-07
AR CU2+ 1 0.0016186175 2.2464942e-07
AR FE 1 0 0
AR ZN2+ 1 0.0016186175 3.0488808e-07
AR MG2+ 1 0.000639532 1.8319644e-07
AR CA2+ 1 0.002509055 2.2144866e-06
AR P 1 0.00960881 1.4783118e-05
F O 1 0.0016322592 8.722e-07
F OM 1 0.0016322592 7.5105142e-07
F OA 1 0.0016322592 1.505529e-06
F OE 1 0.0016322592 9.5942e-07
F OW 1 0.0017558112 1.991421e-06
F N 1 0.0016940352 2.384061e-06
F NT 1 0.0016940352 2.76075e-06
F NL 1 0.0016940352 3.764436e-06
F NR 1 0.0016940352 2.258907e-06
F NZ 1 0.0016940352 2.635596e-06
F NE 1 0.0016940352 2.434368e-06
F C 1 0.0016604016 1.9380284e-06
F CH0 1 0.0016803072 1.2498626e-05
F CH1 1 0.002673528 8.59117e-06
F CH2 1 0.0029659344 5.0831816e-06
F CH3 1 0.003365076 4.5022964e-06
F CH4 1 0.003939936 5.1128364e-06
F CH2r 1 0.0029391648 4.6200434e-06
F CR1 1 0.00254826 3.3911136e-06
F HC 1 0.000315744 1.072806e-07
F H 1 0 0
F DUM 1 0 0
F S 1 0.0034292544 3.1538752e-06
F CU1+ 1 0.000701844 2.76075e-07
F CU2+ 1 0.000701844 5.019657e-07
F FE 1 0 0
F ZN2+ 1 0.000701844 1.1921532e-07
F MG2+ 1 0.0002773056 7.163226e-08
F CA2+ 1 0.001087944 8.658939e-07
F P 1 0.004166448 5.780397e-06
F AR 1 0.002716428 2.7369636e-06
CL O 1 0.0044525672 3.911e-06
CL OM 1 0.0044525672 3.3677621e-06
CL OA 1 0.0044525672 4.798797e-06
CL OE 1 0.0044525672 4.3021e-06
CL OW 1 0.0047895992 6.347553e-06
CL N 1 0.0046210832 7.599073e-06
CL NT 1 0.0046210832 8.79975e-06
CL NL 1 0.0046210832 1.1998948e-05
CL NR 1 0.0046210832 7.200151e-06
CL NZ 1 0.0046210832 8.400828e-06
CL NE 1 0.0046210832 7.759424e-06
CL C 1 0.0045293356 8.690242e-06
CL CH0 1 0.0045836352 5.604463e-05
CL CH1 1 0.007292998 3.852335e-05
CL CH2 1 0.0080906404 2.2793308e-05
CL CH3 1 0.009179441 2.0188582e-05
CL CH4 1 0.010747576 2.2926282e-05
CL CH2r 1 0.0080176168 2.0716567e-05
CL CR1 1 0.006951285 1.5205968e-05
CL HC 1 0.000861304 4.81053e-07
CL H 1 0 0
CL DUM 1 0 0
CL S 1 0.0093545104 1.4142176e-05
CL CU1+ 1 0.001914529 8.79975e-07
CL CU2+ 1 0.001914529 1.5999901e-06
CL FE 1 0 0
CL ZN2+ 1 0.001914529 3.7999276e-07
CL MG2+ 1 0.0007564496 2.2832418e-07
CL CA2+ 1 0.002967754 2.7599927e-06
CL P 1 0.011365468 1.8424721e-05
CL AR 1 0.007410023 1.2272718e-05
CL F 1 0.0032130384 3.4111742e-06
BR O 1 0.007909228 8.092e-06
BR OM 1 0.007909228 6.9680212e-06
BR OA 1 0.007909228 9.928884e-06
BR OE 1 0.007909228 8.9012e-06
BR OW 1 0.008507908 1.3133316e-05
BR N 1 0.008208568 1.5722756e-05
BR NT 1 0.008208568 1.8207e-05
BR NL 1 0.008208568 2.4826256e-05
BR NR 1 0.008208568 1.4897372e-05
BR NZ 1 0.008208568 1.7381616e-05
BR NE 1 0.008208568 1.6054528e-05
BR C 1 0.008045594 1.7980424e-05
BR CH0 1 0.008142048 0.00011595836
BR CH1 1 0.01295477 7.97062e-05
BR CH2 1 0.014371646 4.7160176e-05
BR CH3 1 0.016305715 4.1770904e-05
BR CH4 1 0.01909124 4.7435304e-05
BR CH2r 1 0.014241932 4.2863324e-05
BR CR1 1 0.012347775 3.1461696e-05
BR HC 1 0.00152996 9.95316e-07
BR H 1 0 0
BR DUM 1 0 0
BR S 1 0.016616696 2.9260672e-05
BR CU1+ 1 0.003400835 1.8207e-06
BR CU2+ 1 0.003400835 3.3104372e-06
BR FE 1 0 0
BR ZN2+ 1 0.003400835 7.8621872e-07
BR MG2+ 1 0.001343704 4.7241096e-07
BR CA2+ 1 0.00527171 5.7105244e-06
BR P 1 0.02018882 3.8121412e-05
BR AR 1 0.013162645 2.5392696e-05
BR F 1 0.005707416 7.0578424e-06
BR CL 1 0.015569006 3.1647812e-05
CMet O 1 0.0044806276 4.4e-06
CMet OM 1 0.0044806276 3.78884e-06
CMet OA 1 0.0044806276 4.84e-06
CMet OE 1 0.0044806276 4.84e-06
CMet OW 1 0.0048197836 7.1412e-06
CMet N 1 0.0046502056 6.7012e-06
CMet NT 1 0.0046502056 6.7012e-06
CMet NL 1 0.0046502056 6.7012e-06
CMet NR 1 0.0046502056 6.7012e-06
CMet NZ 1 0.0046502056 6.7012e-06
CMet NE 1 0.0046502056 6.7012e-06
CMet C 1 0.0045578798 9.7768e-06
CMet CH0 1 0.0046125216 6.3052e-05
CMet CH1 1 0.007338959 4.334e-05
CMet CH2 1 0.0081416282 2.56432e-05
CMet CH3 1 0.0092372905 2.27128e-05
CMet CH4 1 0.010815308 2.57928e-05
CMet CH2r 1 0.0080681444 2.33068e-05
CMet CR1 1 0.0069950925 1.71072e-05
CMet HC 1 0.000866732 5.412e-07
CMet H 1 0 0
CMet DUM 1 0 0
CMet S 1 0.0094134632 1.59104e-05
CMet CU1+ 1 0.0019265945 3.14996e-07
CMet CU2+ 1 0.0019265945 3.14996e-07
CMet FE 1 0 0
CMet ZN2+ 1 0.0019265945 4.27504e-07
CMet MG2+ 1 0.0007612168 2.56872e-07
CMet CA2+ 1 0.002986457 3.10508e-06
CMet P 1 0.011437094 2.07284e-05
CMet AR 1 0.0074567215 1.38072e-05
CMet F 1 0.0032332872 3.83768e-06
CMet CL 1 0.0088199402 1.72084e-05
CMet BR 1 0.015667123 3.56048e-05
OMet O 1 0.0022619536 1.72325e-06
OMet OM 1 0.0022619536 2.807525e-06
OMet OA 1 0.0022619536 1.871175e-06
OMet OE 1 0.0022619536 1.871175e-06
OMet OW 1 0.0024331696 2.475075e-06
OMet N 1 0.0023475616 2.963075e-06
OMet NT 1 0.0023475616 3.43125e-06
OMet NL 1 0.0023475616 4.6787e-06
OMet NR 1 0.0023475616 2.807525e-06
OMet NZ 1 0.0023475616 3.2757e-06
OMet NE 1 0.0023475616 3.0256e-06
OMet C 1 0.0023009528 3.38855e-06
OMet CH0 1 0.0023285376 2.185325e-05
OMet CH1 1 0.003704924 1.502125e-05
OMet CH2 1 0.0041101352 8.8877e-06
OMet CH3 1 0.004663258 7.87205e-06
OMet CH4 1 0.005459888 8.93955e-06
OMet CH2r 1 0.0040730384 8.077925e-06
OMet CR1 1 0.00353133 5.9292e-06
OMet HC 1 0.000437552 1.87575e-07
OMet H 1 0 0
OMet DUM 1 0 0
OMet S 1 0.0047521952 5.5144e-06
OMet CU1+ 1 0.000972602 3.43125e-07
OMet CU2+ 1 0.000972602 6.238775e-07
OMet FE 1 0 0
OMet ZN2+ 1 0.000972602 1.48169e-07
OMet MG2+ 1 0.0003842848 8.90295e-08
OMet CA2+ 1 0.001507652 1.0761925e-06
OMet P 1 0.005773784 7.184275e-06
OMet AR 1 0.003764374 4.78545e-06
OMet F 1 0.0016322592 1.871175e-06
OMet CL 1 0.0044525672 5.964275e-06
OMet BR 1 0.007909228 1.23403e-05
OMet CMet 1 0.0044806276 6.71e-06
NA+ O 1 0.00040373684 1.6385e-07
NA+ OM 1 0.00040373684 4.4486e-07
NA+ OA 1 0.00040373684 1.77915e-07
NA+ OE 1 0.00040373684 1.77915e-07
NA+ OW 1 0.00043429724 2.35335e-07
NA+ N 1 0.00041901704 2.20835e-07
NA+ NT 1 0.00041901704 2.20835e-07
NA+ NL 1 0.00041901704 2.20835e-07
NA+ NR 1 0.00041901704 2.66945e-07
NA+ NZ 1 0.00041901704 2.20835e-07
NA+ NE 1 0.00041901704 2.20835e-07
NA+ C 1 0.00041069782 3.2219e-07
NA+ CH0 1 0.00041562144 2.07785e-06
NA+ CH1 1 0.0006612931 1.42825e-06
NA+ CH2 1 0.00073361938 8.4506e-07
NA+ CH3 1 0.00083234645 7.4849e-07
NA+ CH4 1 0.0009745372 8.4999e-07
NA+ CH2r 1 0.00072699796 7.68065e-07
NA+ CR1 1 0.00063030825 5.6376e-07
NA+ HC 1 7.80988e-05 1.7835e-08
NA+ H 1 0 0
NA+ DUM 1 0 0
NA+ S 1 0.00084822088 5.2432e-07
NA+ CU1+ 1 0.00017360005 1.038055e-08
NA+ CU2+ 1 0.00017360005 1.038055e-08
NA+ FE 1 0 0
NA+ ZN2+ 1 0.00017360005 1.40882e-08
NA+ MG2+ 1 6.859112e-05 8.4651e-09
NA+ CA2+ 1 0.0002691013 1.023265e-07
NA+ P 1 0.0010305646 6.83095e-07
NA+ AR 1 0.00067190435 4.5501e-07
NA+ F 1 0.00029134248 1.77915e-07
NA+ CL 1 0.00079474018 5.67095e-07
NA+ BR 1 0.0014117207 1.17334e-06
NA+ CMet 1 0.00079974869 6.38e-07
NA+ OMet 1 0.00040373684 2.21125e-07
CL- O 1 0.0055883 1.034e-05
CL- OM 1 0.0055883 8.903774e-06
CL- OA 1 0.0055883 1.268718e-05
CL- OE 1 0.0055883 1.1374e-05
CL- OW 1 0.0060113 1.678182e-05
CL- N 1 0.0057998 2.009062e-05
CL- NT 1 0.0057998 2.3265e-05
CL- NL 1 0.0057998 3.172312e-05
CL- NR 1 0.0057998 1.903594e-05
CL- NZ 1 0.0057998 2.221032e-05
CL- NE 1 0.0057998 2.051456e-05
CL- C 1 0.00568465 2.297548e-05
CL- CH0 1 0.0057528 0.0001481722
CL- CH1 1 0.00915325 0.000101849
CL- CH2 1 0.01015435 6.026152e-05
CL- CH3 1 0.011520875 5.337508e-05
CL- CH4 1 0.013489 6.061308e-05
CL- CH2r 1 0.0100627 5.477098e-05
CL- CR1 1 0.008724375 4.020192e-05
CL- HC 1 0.001081 1.27182e-06
CL- H 1 0 0
CL- DUM 1 0 0
CL- S 1 0.0117406 3.738944e-05
CL- CU1+ 1 0.002402875 2.3265e-06
CL- CU2+ 1 0.002402875 4.230094e-06
CL- FE 1 0 0
CL- ZN2+ 1 0.002402875 1.0046344e-06
CL- MG2+ 1 0.0009494 6.036492e-07
CL- CA2+ 1 0.00372475 7.296938e-06
CL- P 1 0.0142645 4.871174e-05
CL- AR 1 0.009300125 3.244692e-05
CL- F 1 0.0040326 9.018548e-06
CL- CL 1 0.01100035 4.043974e-05
CL- BR 1 0.01954025 8.367128e-05
CL- CMet 1 0.011069675 4.5496e-05
CL- OMet 1 0.0055883 1.57685e-05
CL- NA+ 1 0.0009974575 1.4993e-06
CChl O 1 0.0024394475 2.016e-06
CChl OM 1 0.0024394475 1.7359776e-06
CChl OA 1 0.0024394475 2.2176e-06
CChl OE 1 0.0024394475 2.2176e-06
CChl OW 1 0.0026240987 3.271968e-06
CChl N 1 0.0025317731 3.070368e-06
CChl NT 1 0.0025317731 3.070368e-06
CChl NL 1 0.0025317731 3.070368e-06
CChl NR 1 0.0025317731 3.070368e-06
CChl NZ 1 0.0025317731 3.070368e-06
CChl NE 1 0.0025317731 3.070368e-06
CChl C 1 0.002481507 4.479552e-06
CChl CH0 1 0.0025112563 2.888928e-05
CChl CH1 1 0.0039956468 1.98576e-05
CChl CH2 1 0.0044326546 1.1749248e-05
CChl CH3 1 0.0050291806 1.0406592e-05
CChl CH4 1 0.0058883216 1.1817792e-05
CChl CH2r 1 0.0043926469 1.0678752e-05
CChl CR1 1 0.003808431 7.838208e-06
CChl HC 1 0.0004718864 2.47968e-07
CChl H 1 0 0
CChl DUM 1 0 0
CChl S 1 0.0051250966 7.289856e-06
CChl CU1+ 1 0.0010489214 1.4432544e-07
CChl CU2+ 1 0.0010489214 1.4432544e-07
CChl FE 1 0 0
CChl ZN2+ 1 0.0010489214 1.9587456e-07
CChl MG2+ 1 0.00041443936 1.1769408e-07
CChl CA2+ 1 0.0016259564 1.4226912e-06
CChl P 1 0.0062268488 9.497376e-06
CChl AR 1 0.0040597618 6.326208e-06
CChl F 1 0.0017603414 1.7583552e-06
CChl CL 1 0.004801957 7.884576e-06
CChl BR 1 0.0085298596 1.6313472e-05
CChl CMet 1 0.0048322193 8.8704e-06
CChl OMet 1 0.0024394475 3.0744e-06
CChl NA+ 1 0.00043541779 2.9232e-07
CChl CL- 1 0.00602681 2.084544e-05
CLChl O 1 0.004334666 3.7101e-06
CLChl OM 1 0.004334666 3.1947671e-06
CLChl OA 1 0.004334666 4.08111e-06
CLChl OE 1 0.004334666 4.08111e-06
CLChl OW 1 0.0046627736 6.0214923e-06
CLChl N 1 0.0044987198 5.6504823e-06
CLChl NT 1 0.0044987198 5.6504823e-06
CLChl NL 1 0.0044987198 5.6504823e-06
CLChl NR 1 0.0044987198 5.6504823e-06
CLChl NZ 1 0.0044987198 5.6504823e-06
CLChl NE 1 0.0044987198 5.6504823e-06
CLChl C 1 0.0044094016 8.2438422e-06
CLChl CH0 1 0.0044622634 5.3165733e-05
CLChl CH1 1 0.0070998839 3.6544485e-05
CLChl CH2 1 0.0078764052 2.1622463e-05
CLChl CH3 1 0.0089363751 1.9151536e-05
CLChl CH4 1 0.010462987 2.1748606e-05
CLChl CH2r 1 0.0078053152 1.96524e-05
CLChl CR1 1 0.0067672192 1.4424869e-05
CLChl HC 1 0.0008384972 4.563423e-07
CLChl H 1 0 0
CLChl DUM 1 0 0
CLChl S 1 0.0091068087 1.3415722e-05
CLChl CU1+ 1 0.0018638335 2.6560606e-07
CLChl CU2+ 1 0.0018638335 2.6560606e-07
CLChl FE 1 0 0
CLChl ZN2+ 1 0.0018638335 3.6047332e-07
CLChl MG2+ 1 0.00073641928 2.1659564e-07
CLChl CA2+ 1 0.0028891697 2.6182176e-06
CLChl P 1 0.011064517 1.7478281e-05
CLChl AR 1 0.0072138101 1.1642294e-05
CLChl F 1 0.0031279591 3.2359492e-06
CLChl CL 1 0.0085326204 1.4510201e-05
CLChl BR 1 0.015156748 3.0022129e-05
CLChl CMet 1 0.0085863936 1.632444e-05
CLChl OMet 1 0.004334666 5.6579025e-06
CLChl NA+ 1 0.00077369595 5.379645e-07
CLChl CL- 1 0.010709067 3.8362434e-05
CLChl CChl 1 0.0046754 7.4813e-06
HChl O 1 0.0002920184 6.5574e-08
HChl OM 1 0.0002920184 5.6465771e-08
HChl OA 1 0.0002920184 7.21314e-08
HChl OE 1 0.0002920184 7.21314e-08
HChl OW 1 0.0003141224 1.064266e-07
HChl N 1 0.0003030704 9.9869202e-08
HChl NT 1 0.0003030704 9.9869202e-08
HChl NL 1 0.0003030704 9.9869202e-08
HChl NR 1 0.0003030704 9.9869202e-08
HChl NZ 1 0.0003030704 9.9869202e-08
HChl NE 1 0.0003030704 9.9869202e-08
HChl C 1 0.0002970532 1.4570543e-07
HChl CH0 1 0.0003006144 9.3967542e-07
HChl CH1 1 0.000478306 6.459039e-07
HChl CH2 1 0.0005306188 3.8216527e-07
HChl CH3 1 0.000602027 3.3849299e-07
HChl CH4 1 0.000704872 3.8439479e-07
HChl CH2r 1 0.0005258296 3.4734548e-07
HChl CR1 1 0.000455895 2.5495171e-07
HChl HC 1 5.6488e-05 8.065602e-09
HChl H 1 0 0
HChl DUM 1 0 0
HChl S 1 0.0006135088 2.3711558e-07
HChl CU1+ 1 0.000125563 4.6944427e-09
HChl CU2+ 1 0.000125563 4.6944427e-09
HChl FE 1 0 0
HChl ZN2+ 1 0.000125563 6.3711698e-09
HChl MG2+ 1 4.96112e-05 3.8282101e-09
HChl CA2+ 1 0.000194638 4.6275572e-08
HChl P 1 0.000745396 3.0891911e-07
HChl AR 1 0.000485981 2.0577121e-07
HChl F 1 0.0002107248 5.7193643e-08
HChl CL 1 0.0005748268 2.5645991e-07
HChl BR 1 0.001021082 5.3062481e-07
HChl CMet 1 0.0005784494 2.885256e-07
HChl OMet 1 0.0002920184 1.0000035e-07
HChl NA+ 1 5.212246e-05 9.50823e-09
HChl CL- 1 0.00072145 6.7803516e-07
HChl CChl 1 0.0003622 0.1745e-06
HChl CLChl 1 0.0006493 0.3266e-06
SDmso O 1 0.0048877412 4.6366e-06
SDmso OM 1 0.0048877412 3.9925763e-06
SDmso OA 1 0.0048877412 5.10026e-06
SDmso OE 1 0.0048877412 5.10026e-06
SDmso OW 1 0.0052577132 7.5252018e-06
SDmso N 1 0.0050727272 7.0615418e-06
SDmso NT 1 0.0050727272 7.0615418e-06
SDmso NL 1 0.0050727272 7.0615418e-06
SDmso NR 1 0.0050727272 7.0615418e-06
SDmso NZ 1 0.0050727272 7.0615418e-06
SDmso NE 1 0.0050727272 7.0615418e-06
SDmso C 1 0.0049720126 1.0302525e-05
SDmso CH0 1 0.0050316192 6.6442478e-05
SDmso CH1 1 0.008005783 4.567051e-05
SDmso CH2 1 0.0088813834 2.7022105e-05
SDmso CH3 1 0.010076599 2.3934129e-05
SDmso CH4 1 0.011797996 2.7179749e-05
SDmso CH2r 1 0.0088012228 2.456007e-05
SDmso CR1 1 0.0076306725 1.8027101e-05
SDmso HC 1 0.000945484 5.703018e-07
SDmso H 1 0 0
SDmso DUM 1 0 0
SDmso S 1 0.010268778 1.6765946e-05
SDmso CU1+ 1 0.0021016465 3.3193419e-07
SDmso CU2+ 1 0.0021016465 3.3193419e-07
SDmso FE 1 0 0
SDmso ZN2+ 1 0.0021016465 4.5049206e-07
SDmso MG2+ 1 0.0008303816 2.7068471e-07
SDmso CA2+ 1 0.003257809 3.2720486e-06
SDmso P 1 0.012476278 2.1843023e-05
SDmso AR 1 0.0081342455 1.4549651e-05
SDmso F 1 0.0035270664 4.0440425e-06
SDmso CL 1 0.0096213274 1.8133743e-05
SDmso BR 1 0.017090651 3.7519367e-05
SDmso CMet 1 0.0096819617 2.040104e-05
SDmso OMet 1 0.0048877412 7.070815e-06
SDmso NA+ 1 0.00087241453 6.72307e-07
SDmso CL- 1 0.012075475 4.7942444e-05
SDmso CChl 1 0.0052712788 9.3473856e-06
SDmso CLChl 1 0.0093665606 1.720225e-05
SDmso HChl 1 0.0006310078 3.0404041e-07
CDmso O 1 0.004663258 5.162e-06
CDmso OM 1 0.004663258 4.4449982e-06
CDmso OA 1 0.004663258 5.6782e-06
CDmso OE 1 0.004663258 5.6782e-06
CDmso OW 1 0.005016238 8.377926e-06
CDmso N 1 0.004839748 7.861726e-06
CDmso NT 1 0.004839748 7.861726e-06
CDmso NL 1 0.004839748 7.861726e-06
CDmso NR 1 0.004839748 7.861726e-06
CDmso NZ 1 0.004839748 7.861726e-06
CDmso NE 1 0.004839748 7.861726e-06
CDmso C 1 0.004743659 1.1469964e-05
CDmso CH0 1 0.004800528 7.397146e-05
CDmso CH1 1 0.007638095 5.08457e-05
CDmso CH2 1 0.008473481 3.0084136e-05
CDmso CH3 1 0.0096138025 2.6646244e-05
CDmso CH4 1 0.01125614 3.0259644e-05
CDmso CH2r 1 0.008397002 2.7343114e-05
CDmso CR1 1 0.0072802125 2.0069856e-05
CDmso HC 1 0.00090206 6.34926e-07
CDmso H 1 0 0
CDmso DUM 1 0 0
CDmso S 1 0.009797156 1.8665792e-05
CDmso CU1+ 1 0.0020051225 3.6954758e-07
CDmso CU2+ 1 0.0020051225 3.6954758e-07
CDmso FE 1 0 0
CDmso ZN2+ 1 0.0020051225 5.0153992e-07
CDmso MG2+ 1 0.000792244 3.0135756e-07
CDmso CA2+ 1 0.003108185 3.6428234e-06
CDmso P 1 0.01190327 2.4318182e-05
CDmso AR 1 0.0077606575 1.6198356e-05
CDmso F 1 0.003365076 4.5022964e-06
CDmso CL 1 0.009179441 2.0188582e-05
CDmso BR 1 0.016305715 4.1770904e-05
CDmso CMet 1 0.0092372905 2.27128e-05
CDmso OMet 1 0.004663258 7.87205e-06
CDmso NA+ 1 0.00083234645 7.4849e-07
CDmso CL- 1 0.011520875 5.337508e-05
CDmso CChl 1 0.0050291806 1.0406592e-05
CDmso CLChl 1 0.0089363751 1.9151536e-05
CDmso HChl 1 0.000602027 3.3849299e-07
CDmso SDmso 1 0.010076599 2.3934129e-05
ODmso O 1 0.0022663291 8.6686e-07
ODmso OM 1 0.0022663291 7.4645315e-07
ODmso OA 1 0.0022663291 1.380375e-06
ODmso OE 1 0.0022663291 9.53546e-07
ODmso OW 1 0.0024378763 1.825875e-06
ODmso N 1 0.0023521027 2.185875e-06
ODmso NT 1 0.0023521027 2.53125e-06
ODmso NL 1 0.0023521027 3.4515e-06
ODmso NR 1 0.0023521027 2.071125e-06
ODmso NZ 1 0.0023521027 2.4165e-06
ODmso NE 1 0.0023521027 2.232e-06
ODmso C 1 0.0023054038 1.9261629e-06
ODmso CH0 1 0.0023330419 1.2422104e-05
ODmso CH1 1 0.0037120908 8.538571e-06
ODmso CH2 1 0.0041180858 5.0520601e-06
ODmso CH3 1 0.0046722786 4.4747313e-06
ODmso CH4 1 0.0054704496 5.0815333e-06
ODmso CH2r 1 0.0040809173 4.5917574e-06
ODmso CR1 1 0.003538161 3.3703517e-06
ODmso HC 1 0.0004383984 1.0662378e-07
ODmso H 1 0 0
ODmso DUM 1 0 0
ODmso S 1 0.0047613878 3.1345658e-06
ODmso CU1+ 1 0.0009744834 2.53125e-07
ODmso CU2+ 1 0.0009744834 4.602375e-07
ODmso FE 1 0 0
ODmso ZN2+ 1 0.0009744834 1.09305e-07
ODmso MG2+ 1 0.00038502816 6.56775e-08
ODmso CA2+ 1 0.0015105684 7.939125e-07
ODmso P 1 0.0057849528 5.299875e-06
ODmso AR 1 0.0037716558 2.7202067e-06
ODmso F 1 0.0016354166 7.5607529e-07
ODmso CL 1 0.0044611802 3.3902895e-06
ODmso BR 1 0.0079245276 7.0146311e-06
ODmso CMet 1 0.0044892949 3.814184e-06
ODmso OMet 1 0.0022663291 1.715625e-06
ODmso NA+ 1 0.00040451783 1.63125e-07
ODmso CL- 1 0.00559911 8.9633324e-06
ODmso CChl 1 0.0024441664 1.7475898e-06
ODmso CLChl 1 0.0043430509 3.2161373e-06
ODmso HChl 1 0.00029258328 5.6843478e-08
ODmso SDmso 1 0.004897196 4.0192831e-06
ODmso CDmso 1 0.0046722786 4.4747313e-06
CCl4 O 1 0.0024394475 2.7568e-06
CCl4 OM 1 0.0024394475 2.3738805e-06
CCl4 OA 1 0.0024394475 3.03248e-06
CCl4 OE 1 0.0024394475 3.03248e-06
CCl4 OW 1 0.0026240987 4.4742864e-06
CCl4 N 1 0.0025317731 4.1986064e-06
CCl4 NT 1 0.0025317731 4.1986064e-06
CCl4 NL 1 0.0025317731 4.1986064e-06
CCl4 NR 1 0.0025317731 4.1986064e-06
CCl4 NZ 1 0.0025317731 4.1986064e-06
CCl4 NE 1 0.0025317731 4.1986064e-06
CCl4 C 1 0.002481507 6.1256096e-06
CCl4 CH0 1 0.0025112563 3.9504944e-05
CCl4 CH1 1 0.0039956468 2.715448e-05
CCl4 CH2 1 0.0044326546 1.606663e-05
CCl4 CH3 1 0.0050291806 1.4230602e-05
CCl4 CH4 1 0.0058883216 1.6160362e-05
CCl4 CH2r 1 0.0043926469 1.460277e-05
CCl4 CR1 1 0.003808431 1.0718438e-05
CCl4 HC 1 0.0004718864 3.390864e-07
CCl4 H 1 0 0
CCl4 DUM 1 0 0
CCl4 S 1 0.0051250966 9.9685888e-06
CCl4 CU1+ 1 0.0010489214 1.9735931e-07
CCl4 CU2+ 1 0.0010489214 1.9735931e-07
CCl4 FE 1 0 0
CCl4 ZN2+ 1 0.0010489214 2.6785069e-07
CCl4 MG2+ 1 0.00041443936 1.6094198e-07
CCl4 CA2+ 1 0.0016259564 1.9454738e-06
CCl4 P 1 0.0062268488 1.2987285e-05
CCl4 AR 1 0.0040597618 8.6508384e-06
CCl4 F 1 0.0017603414 2.404481e-06
CCl4 CL 1 0.004801957 1.0781845e-05
CCl4 BR 1 0.0085298596 2.2308026e-05
CCl4 CMet 1 0.0048322193 1.212992e-05
CCl4 OMet 1 0.0024394475 4.20412e-06
CCl4 NA+ 1 0.00043541779 3.99736e-07
CCl4 CL- 1 0.00602681 2.8505312e-05
CCl4 CChl 1 0.0026308693 5.5577088e-06
CCl4 CLChl 1 0.0046748042 1.0228004e-05
CCl4 HChl 1 0.00031493288 1.807744e-07
CCl4 SDmso 1 0.0052712788 1.2782179e-05
CCl4 CDmso 1 0.0050291806 1.4230602e-05
CCl4 ODmso 1 0.0024441664 2.3897596e-06
CLCl4 O 1 0.0041472796 3.5732e-06
CLCl4 OM 1 0.0041472796 3.0768825e-06
CLCl4 OA 1 0.0041472796 3.93052e-06
CLCl4 OE 1 0.0041472796 3.93052e-06
CLCl4 OW 1 0.0044612032 5.7993036e-06
CLCl4 N 1 0.0043042414 5.4419836e-06
CLCl4 NT 1 0.0043042414 5.4419836e-06
CLCl4 NL 1 0.0043042414 5.4419836e-06
CLCl4 NR 1 0.0043042414 5.4419836e-06
CLCl4 NZ 1 0.0043042414 5.4419836e-06
CLCl4 NE 1 0.0043042414 5.4419836e-06
CLCl4 C 1 0.0042187844 7.9396504e-06
CLCl4 CH0 1 0.004269361 5.1203956e-05
CLCl4 CH1 1 0.0067929579 3.519602e-05
CLCl4 CH2 1 0.0075359104 2.082461e-05
CLCl4 CH3 1 0.008550058 1.8444858e-05
CLCl4 CH4 1 0.010010675 2.0946098e-05
CLCl4 CH2r 1 0.0074678936 1.892724e-05
CLCl4 CR1 1 0.0064746742 1.3892602e-05
CLCl4 HC 1 0.0008022492 4.395036e-07
CLCl4 H 1 0 0
CLCl4 DUM 1 0 0
CLCl4 S 1 0.0087131239 1.2920691e-05
CLCl4 CU1+ 1 0.0017832604 2.5580539e-07
CLCl4 CU2+ 1 0.0017832604 2.5580539e-07
CLCl4 FE 1 0 0
CLCl4 ZN2+ 1 0.0017832604 3.4717211e-07
CLCl4 MG2+ 1 0.00070458408 2.0860342e-07
CLCl4 CA2+ 1 0.0027642717 2.5216072e-06
CLCl4 P 1 0.010586201 1.6833345e-05
CLCl4 AR 1 0.0069019592 1.1212702e-05
CLCl4 F 1 0.0029927383 3.116545e-06
CLCl4 CL 1 0.0081637576 1.3974785e-05
CLCl4 BR 1 0.014501526 2.8914334e-05
CLCl4 CMet 1 0.0082152062 1.572208e-05
CLCl4 OMet 1 0.0041472796 5.44913e-06
CLCl4 NA+ 1 0.00074024929 5.18114e-07
CLCl4 CL- 1 0.010246117 3.6946888e-05
CLCl4 CChl 1 0.0044727137 7.2035712e-06
CLCl4 CLChl 1 0.0079475863 1.3256929e-05
CLCl4 HChl 1 0.00053541414 2.3430902e-07
CLCl4 SDmso 1 0.0089616468 1.6567499e-05
CLCl4 CDmso 1 0.008550058 1.8444858e-05
CLCl4 ODmso 1 0.0041553021 3.0974642e-06
CLCl4 CCl4 1 0.0044727137 9.8505978e-06
FTFE O 1 0.0016322592 1e-06
FTFE OM 1 0.0016322592 8.611e-07
FTFE OA 1 0.0016322592 1.227e-06
FTFE OE 1 0.0016322592 1.1e-06
FTFE OW 1 0.0017558112 1.623e-06
FTFE N 1 0.0016940352 1.943e-06
FTFE NT 1 0.0016940352 2.25e-06
FTFE NL 1 0.0016940352 3.068e-06
FTFE NR 1 0.0016940352 1.841e-06
FTFE NZ 1 0.0016940352 2.148e-06
FTFE NE 1 0.0016940352 1.984e-06
FTFE C 1 0.0016604016 2.222e-06
FTFE CH0 1 0.0016803072 1.433e-05
FTFE CH1 1 0.002673528 9.85e-06
FTFE CH2 1 0.0029659344 5.828e-06
FTFE CH3 1 0.003365076 5.162e-06
FTFE CH4 1 0.003939936 5.862e-06
FTFE CH2r 1 0.0029391648 5.297e-06
FTFE CR1 1 0.00254826 3.888e-06
FTFE HC 1 0.000315744 1.23e-07
FTFE H 1 0 0
FTFE DUM 1 0 0
FTFE S 1 0.0034292544 3.616e-06
FTFE CU1+ 1 0.000701844 2.25e-07
FTFE CU2+ 1 0.000701844 4.091e-07
FTFE FE 1 0 0
FTFE ZN2+ 1 0.000701844 9.716e-08
FTFE MG2+ 1 0.0002773056 5.838e-08
FTFE CA2+ 1 0.001087944 7.057e-07
FTFE P 1 0.004166448 4.711e-06
FTFE AR 1 0.002716428 3.138e-06
FTFE F 1 0.0011778624 8.722e-07
FTFE CL 1 0.0032130384 3.911e-06
FTFE BR 1 0.005707416 8.092e-06
FTFE CMet 1 0.0032332872 4.4e-06
FTFE OMet 1 0.0016322592 1.525e-06
FTFE NA+ 1 0.00029134248 1.45e-07
FTFE CL- 1 0.0040326 1.034e-05
FTFE CChl 1 0.0017603414 2.016e-06
FTFE CLChl 1 0.0031279591 3.7101e-06
FTFE HChl 1 0.0002107248 6.5574e-08
FTFE SDmso 1 0.0035270664 4.6366e-06
FTFE CDmso 1 0.003365076 5.162e-06
FTFE ODmso 1 0.0016354166 8.6686e-07
FTFE CCl4 1 0.0017603414 2.7568e-06
FTFE CLCl4 1 0.0029927383 3.5732e-06
CTFE O 1 0.0023009528 1.837e-06
CTFE OM 1 0.0023009528 1.5818407e-06
CTFE OA 1 0.0023009528 2.0207e-06
CTFE OE 1 0.0023009528 2.0207e-06
CTFE OW 1 0.0024751208 2.981451e-06
CTFE N 1 0.0023880368 2.797751e-06
CTFE NT 1 0.0023880368 2.797751e-06
CTFE NL 1 0.0023880368 2.797751e-06
CTFE NR 1 0.0023880368 2.797751e-06
CTFE NZ 1 0.0023880368 2.797751e-06
CTFE NE 1 0.0023880368 2.797751e-06
CTFE C 1 0.0023406244 4.081814e-06
CTFE CH0 1 0.0023686848 2.632421e-05
CTFE CH1 1 0.003768802 1.809445e-05
CTFE CH2 1 0.0041809996 1.0706036e-05
CTFE CH3 1 0.004743659 9.482594e-06
CTFE CH4 1 0.005554024 1.0768494e-05
CTFE CH2r 1 0.0041432632 9.730589e-06
CTFE CR1 1 0.003592215 7.142256e-06
CTFE HC 1 0.000445096 2.25951e-07
CTFE H 1 0 0
CTFE DUM 1 0 0
CTFE S 1 0.0048341296 6.642592e-06
CTFE CU1+ 1 0.000989371 1.3151083e-07
CTFE CU2+ 1 0.000989371 1.3151083e-07
CTFE FE 1 0 0
CTFE ZN2+ 1 0.000989371 1.7848292e-07
CTFE MG2+ 1 0.0003909104 1.0724406e-07
CTFE CA2+ 1 0.001533646 1.2963709e-06
CTFE P 1 0.005873332 8.654107e-06
CTFE AR 1 0.003829277 5.764506e-06
CTFE F 1 0.0016604016 1.6022314e-06
CTFE CL 1 0.0045293356 7.184507e-06
CTFE BR 1 0.008045594 1.4865004e-05
CTFE CMet 1 0.0045578798 8.0828e-06
CTFE OMet 1 0.0023009528 2.801425e-06
CTFE NA+ 1 0.00041069782 2.66365e-07
CTFE CL- 1 0.00568465 1.899458e-05
CTFE CChl 1 0.002481507 3.703392e-06
CTFE CLChl 1 0.0044094016 6.8154537e-06
CTFE HChl 1 0.0002970532 1.2045944e-07
CTFE SDmso 1 0.0049720126 8.5174342e-06
CTFE CDmso 1 0.004743659 9.482594e-06
CTFE ODmso 1 0.0023054038 1.5924218e-06
CTFE CCl4 1 0.002481507 5.0642416e-06
CTFE CLCl4 1 0.0042187844 6.5639684e-06
CTFE FTFE 1 0.0016604016 1.837e-06
CHTFE O 1 0.0040088324 5.077e-06
CHTFE OM 1 0.0040088324 4.3718047e-06
CHTFE OA 1 0.0040088324 5.5847e-06
CHTFE OE 1 0.0040088324 5.5847e-06
CHTFE OW 1 0.0043122764 8.239971e-06
CHTFE N 1 0.0041605544 7.732271e-06
CHTFE NT 1 0.0041605544 7.732271e-06
CHTFE NL 1 0.0041605544 7.732271e-06
CHTFE NR 1 0.0041605544 7.732271e-06
CHTFE NZ 1 0.0041605544 7.732271e-06
CHTFE NE 1 0.0041605544 7.732271e-06
CHTFE C 1 0.0040779502 1.1281094e-05
CHTFE CH0 1 0.0041268384 7.275341e-05
CHTFE CH1 1 0.006566191 5.000845e-05
CHTFE CH2 1 0.0072843418 2.9588756e-05
CHTFE CH3 1 0.0082646345 2.6207474e-05
CHTFE CH4 1 0.009676492 2.9761374e-05
CHTFE CH2r 1 0.0072185956 2.6892869e-05
CHTFE CR1 1 0.0062585325 1.9739376e-05
CHTFE HC 1 0.000775468 6.24471e-07
CHTFE H 1 0 0
CHTFE DUM 1 0 0
CHTFE S 1 0.0084222568 1.8358432e-05
CHTFE CU1+ 1 0.0017237305 3.6346243e-07
CHTFE CU2+ 1 0.0017237305 3.6346243e-07
CHTFE FE 1 0 0
CHTFE ZN2+ 1 0.0017237305 4.9328132e-07
CHTFE MG2+ 1 0.0006810632 2.9639526e-07
CHTFE CA2+ 1 0.002671993 3.5828389e-06
CHTFE P 1 0.010232806 2.3917747e-05
CHTFE AR 1 0.0066715535 1.5931626e-05
CHTFE F 1 0.0028928328 4.4281594e-06
CHTFE CL 1 0.0078912298 1.9856147e-05
CHTFE BR 1 0.014017427 4.1083084e-05
CHTFE CMet 1 0.0079409609 2.23388e-05
CHTFE OMet 1 0.0040088324 7.742425e-06
CHTFE NA+ 1 0.00071553781 7.36165e-07
CHTFE CL- 1 0.009904075 5.249618e-05
CHTFE CChl 1 0.0043234027 1.0235232e-05
CHTFE CLChl 1 0.0076822749 1.8836178e-05
CHTFE HChl 1 0.0005175406 3.329192e-07
CHTFE SDmso 1 0.0086624833 2.3540018e-05
CHTFE CDmso 1 0.0082646345 2.6207474e-05
CHTFE ODmso 1 0.0040165871 4.4010482e-06
CHTFE CCl4 1 0.0043234027 1.3996274e-05
CHTFE CLCl4 1 0.0073501723 1.8141136e-05
CHTFE FTFE 1 0.0028928328 5.077e-06
CHTFE CTFE 1 0.0040779502 9.326449e-06
OTFE O 1 0.0022619536 1.227e-06
OTFE OM 1 0.0022619536 1.0565697e-06
OTFE OA 1 0.0022619536 1.505529e-06
OTFE OE 1 0.0022619536 1.3497e-06
OTFE OW 1 0.0024331696 1.991421e-06
OTFE N 1 0.0023475616 1.868721e-06
OTFE NT 1 0.0023475616 2.76075e-06
OTFE NL 1 0.0023475616 1.868721e-06
OTFE NR 1 0.0023475616 2.258907e-06
OTFE NZ 1 0.0023475616 1.868721e-06
OTFE NE 1 0.0023475616 1.868721e-06
OTFE C 1 0.0023009528 2.726394e-06
OTFE CH0 1 0.0023285376 1.758291e-05
OTFE CH1 1 0.003704924 1.208595e-05
OTFE CH2 1 0.0041101352 7.150956e-06
OTFE CH3 1 0.004663258 6.333774e-06
OTFE CH4 1 0.005459888 7.192674e-06
OTFE CH2r 1 0.0040730384 6.499419e-06
OTFE CR1 1 0.00353133 4.770576e-06
OTFE HC 1 0.000437552 1.50921e-07
OTFE H 1 0 0
OTFE DUM 1 0 0
OTFE S 1 0.0047521952 4.436832e-06
OTFE CU1+ 1 0.000972602 8.784093e-08
OTFE CU2+ 1 0.000972602 8.784093e-08
OTFE FE 1 0 0
OTFE ZN2+ 1 0.000972602 1.1921532e-07
OTFE MG2+ 1 0.0003842848 7.163226e-08
OTFE CA2+ 1 0.001507652 8.658939e-07
OTFE P 1 0.005773784 5.780397e-06
OTFE AR 1 0.003764374 3.850326e-06
OTFE F 1 0.0016322592 1.0701894e-06
OTFE CL 1 0.0044525672 4.798797e-06
OTFE BR 1 0.007909228 9.928884e-06
OTFE CMet 1 0.0044806276 5.3988e-06
OTFE OMet 1 0.0022619536 1.871175e-06
OTFE NA+ 1 0.00040373684 1.77915e-07
OTFE CL- 1 0.0055883 1.268718e-05
OTFE CChl 1 0.0024394475 2.473632e-06
OTFE CLChl 1 0.004334666 4.5522927e-06
OTFE HChl 1 0.0002920184 8.0459298e-08
OTFE SDmso 1 0.0048877412 5.6891082e-06
OTFE CDmso 1 0.004663258 6.333774e-06
OTFE ODmso 1 0.0022663291 1.380375e-06
OTFE CCl4 1 0.0024394475 3.3825936e-06
OTFE CLCl4 1 0.0041472796 4.3843164e-06
OTFE FTFE 1 0.0016322592 1.227e-06
OTFE CTFE 1 0.0023009528 2.253999e-06
OTFE CHTFE 1 0.0040088324 6.229479e-06
CUrea O 1 0.0033247294 3.6864e-06
CUrea OM 1 0.0033247294 3.174359e-06
CUrea OA 1 0.0033247294 4.05504e-06
CUrea OE 1 0.0033247294 4.05504e-06
CUrea OW 1 0.003576391 5.9830272e-06
CUrea N 1 0.0034505602 5.6143872e-06
CUrea NT 1 0.0034505602 5.6143872e-06
CUrea NL 1 0.0034505602 5.6143872e-06
CUrea NR 1 0.0034505602 5.6143872e-06
CUrea NZ 1 0.0034505602 5.6143872e-06
CUrea NE 1 0.0034505602 5.6143872e-06
CUrea C 1 0.0033820523 8.1911808e-06
CUrea CH0 1 0.0034225978 5.2826112e-05
CUrea CH1 1 0.0054456774 3.631104e-05
CUrea CH2 1 0.0060412765 2.1484339e-05
CUrea CH3 1 0.0068542833 1.9029197e-05
CUrea CH4 1 0.0080252088 2.1609677e-05
CUrea CH2r 1 0.0059867498 1.9526861e-05
CUrea CR1 1 0.0051905205 1.4332723e-05
CUrea HC 1 0.0006431352 4.534272e-07
CUrea H 1 0 0
CUrea DUM 1 0 0
CUrea S 1 0.0069850075 1.3330022e-05
CUrea CU1+ 1 0.0014295777 2.6390938e-07
CUrea CU2+ 1 0.0014295777 2.6390938e-07
CUrea FE 1 0 0
CUrea ZN2+ 1 0.0014295777 3.5817062e-07
CUrea MG2+ 1 0.00056484048 2.1521203e-07
CUrea CA2+ 1 0.0022160202 2.6014925e-06
CUrea P 1 0.0084865884 1.736663e-05
CUrea AR 1 0.0055330599 1.1567923e-05
CUrea F 1 0.0023991739 3.2152781e-06
CUrea CL 1 0.0065445997 1.441751e-05
CUrea BR 1 0.011625368 2.9830349e-05
CUrea CMet 1 0.0065858443 1.622016e-05
CUrea OMet 1 0.0033247294 5.62176e-06
CUrea NA+ 1 0.00059343203 5.34528e-07
CUrea CL- 1 0.008213955 3.8117376e-05
CUrea CChl 1 0.0035856186 7.4317824e-06
CUrea CLChl 1 0.0063713027 1.3676913e-05
CUrea HChl 1 0.00042922284 2.4173199e-07
CUrea SDmso 1 0.0071842396 1.7092362e-05
CUrea CDmso 1 0.0068542833 1.9029197e-05
CUrea ODmso 1 0.0033311607 3.1955927e-06
CUrea CCl4 1 0.0035856186 1.0162668e-05
CUrea CLCl4 1 0.0060958731 1.3172244e-05
CUrea FTFE 1 0.0023991739 3.6864e-06
CUrea CTFE 1 0.0033820523 6.7719168e-06
CUrea CHTFE 1 0.0058923767 1.8715853e-05
CUrea OTFE 1 0.0033247294 4.5232128e-06
OUrea O 1 0.0023123672 1.2609e-06
OUrea OM 1 0.0023123672 1.085761e-06
OUrea OA 1 0.0023123672 1.5471243e-06
OUrea OE 1 0.0023123672 1.38699e-06
OUrea OW 1 0.0024873992 2.0464407e-06
OUrea N 1 0.0023998832 2.4499287e-06
OUrea NT 1 0.0023998832 2.837025e-06
OUrea NL 1 0.0023998832 3.8684412e-06
OUrea NR 1 0.0023998832 2.3213169e-06
OUrea NZ 1 0.0023998832 2.7084132e-06
OUrea NE 1 0.0023998832 2.5016256e-06
OUrea C 1 0.0023522356 2.8017198e-06
OUrea CH0 1 0.0023804352 1.8068697e-05
OUrea CH1 1 0.003787498 1.2419865e-05
OUrea CH2 1 0.0042017404 7.3485252e-06
OUrea CH3 1 0.004767191 6.5087658e-06
OUrea CH4 1 0.005581576 7.3913958e-06
OUrea CH2r 1 0.0041638168 6.6789873e-06
OUrea CR1 1 0.003610035 4.9023792e-06
OUrea HC 1 0.000447304 1.550907e-07
OUrea H 1 0 0
OUrea DUM 1 0 0
OUrea S 1 0.0048581104 4.5594144e-06
OUrea CU1+ 1 0.000994279 2.837025e-07
OUrea CU2+ 1 0.000994279 5.1583419e-07
OUrea FE 1 0 0
OUrea ZN2+ 1 0.000994279 1.2250904e-07
OUrea MG2+ 1 0.0003928496 7.3611342e-08
OUrea CA2+ 1 0.001541254 8.8981713e-07
OUrea P 1 0.005902468 5.9400999e-06
OUrea AR 1 0.003848273 3.9567042e-06
OUrea F 1 0.0016686384 1.099757e-06
OUrea CL 1 0.0045518044 4.9313799e-06
OUrea BR 1 0.008085506 1.0203203e-05
OUrea CMet 1 0.0045804902 5.54796e-06
OUrea OMet 1 0.0023123672 1.9228725e-06
OUrea NA+ 1 0.00041273518 1.828305e-07
OUrea CL- 1 0.00571285 1.3037706e-05
OUrea CChl 1 0.002493817 2.5419744e-06
OUrea CLChl 1 0.0044312754 4.6780651e-06
OUrea HChl 1 0.0002985268 8.2682257e-08
OUrea SDmso 1 0.0049966774 5.8462889e-06
OUrea CDmso 1 0.004767191 6.5087658e-06
OUrea ODmso 1 0.0023168402 1.0930238e-06
OUrea CCl4 1 0.002493817 3.4760491e-06
OUrea CLCl4 1 0.0042397126 4.5054479e-06
OUrea FTFE 1 0.0016686384 1.2609e-06
OUrea CTFE 1 0.0023522356 2.3162733e-06
OUrea CHTFE 1 0.0040981798 6.4015893e-06
OUrea OTFE 1 0.0023123672 1.5471243e-06
OUrea CUrea 1 0.0033988297 4.6481818e-06
NUrea O 1 0.0027538667 2.246101e-06
NUrea OM 1 0.0027538667 3.6593557e-06
NUrea OA 1 0.0027538667 2.4389079e-06
NUrea OE 1 0.0027538667 2.4389079e-06
NUrea OW 1 0.0029623175 3.2260371e-06
NUrea N 1 0.0028580921 3.8621011e-06
NUrea NT 1 0.0028580921 4.472325e-06
NUrea NL 1 0.0028580921 6.0982636e-06
NUrea NR 1 0.0028580921 3.6593557e-06
NUrea NZ 1 0.0028580921 4.2695796e-06
NUrea NE 1 0.0028580921 3.9435968e-06
NUrea C 1 0.0028013471 4.4166694e-06
NUrea CH0 1 0.0028349309 2.8483741e-05
NUrea CH1 1 0.0045106437 1.9578845e-05
NUrea CH2 1 0.0050039773 1.1584316e-05
NUrea CH3 1 0.0056773891 1.0260507e-05
NUrea CH4 1 0.0066472644 1.1651897e-05
NUrea CH2r 1 0.0049588129 1.0528847e-05
NUrea CR1 1 0.0042992978 7.7281776e-06
NUrea HC 1 0.0005327076 2.444871e-07
NUrea H 1 0 0
NUrea DUM 1 0 0
NUrea S 1 0.0057856678 7.1875232e-06
NUrea CU1+ 1 0.0011841163 1.4229944e-07
NUrea CU2+ 1 0.0011841163 1.4229944e-07
NUrea FE 1 0 0
NUrea ZN2+ 1 0.0011841163 1.9312493e-07
NUrea MG2+ 1 0.00046785624 1.1604193e-07
NUrea CA2+ 1 0.0018355251 1.4027199e-06
NUrea P 1 0.0070294242 9.3640547e-06
NUrea AR 1 0.0045830224 6.2374026e-06
NUrea F 1 0.001987231 2.4389079e-06
NUrea CL 1 0.0054208789 7.7738947e-06
NUrea BR 1 0.0096292689 1.6084468e-05
NUrea CMet 1 0.0054550416 8.74588e-06
NUrea OMet 1 0.0027538667 3.0312425e-06
NUrea NA+ 1 0.00049153857 2.882165e-07
NUrea CL- 1 0.0068036025 2.0552818e-05
NUrea CChl 1 0.0029699607 4.0072032e-06
NUrea CLChl 1 0.0052773373 7.3745658e-06
NUrea HChl 1 0.00035552442 1.3034144e-07
NUrea SDmso 1 0.0059506913 9.2161698e-06
NUrea CDmso 1 0.0056773891 1.0260507e-05
NUrea ODmso 1 0.0027591938 2.2361625e-06
NUrea CCl4 1 0.0029699607 5.4796914e-06
NUrea CLCl4 1 0.0050491995 7.1024496e-06
NUrea FTFE 1 0.001987231 1.9877e-06
NUrea CTFE 1 0.0028013471 3.6514049e-06
NUrea CHTFE 1 0.0048806439 1.0091553e-05
NUrea OTFE 1 0.0027538667 2.4389079e-06
NUrea CUrea 1 0.0040477671 7.3274573e-06
NUrea OUrea 1 0.0028152439 2.5062909e-06
SI O 1 0.005773784 5.32343e-06
SI OM 1 0.005773784 1.4453348e-05
SI OA 1 0.005773784 5.780397e-06
SI OE 1 0.005773784 5.780397e-06
SI OW 1 0.006210824 7.645953e-06
SI N 1 0.005992304 7.174853e-06
SI NT 1 0.005992304 7.174853e-06
SI NL 1 0.005992304 7.174853e-06
SI NR 1 0.005992304 8.672951e-06
SI NZ 1 0.005992304 7.174853e-06
SI NE 1 0.005992304 7.174853e-06
SI C 1 0.005873332 1.0467842e-05
SI CH0 1 0.005943744 6.750863e-05
SI CH1 1 0.00945706 4.640335e-05
SI CH2 1 0.010491388 2.7455708e-05
SI CH3 1 0.01190327 2.4318182e-05
SI CH4 1 0.01393672 2.7615882e-05
SI CH2r 1 0.010396696 2.4954167e-05
SI CR1 1 0.00901395 1.8316368e-05
SI HC 1 0.00111688 5.79453e-07
SI H 1 0 0
SI DUM 1 0 0
SI S 1 0.012130288 1.7034976e-05
SI CU1+ 1 0.00248263 3.3726049e-07
SI CU2+ 1 0.00248263 3.3726049e-07
SI FE 1 0 0
SI ZN2+ 1 0.00248263 4.5772076e-07
SI MG2+ 1 0.000980912 2.7502818e-07
SI CA2+ 1 0.00384838 3.3245527e-06
SI P 1 0.01473796 2.2193521e-05
SI AR 1 0.00960881 1.4783118e-05
SI F 1 0.004166448 5.780397e-06
SI CL 1 0.011365468 1.8424721e-05
SI BR 1 0.02018882 3.8121412e-05
SI CMet 1 0.011437094 2.07284e-05
SI OMet 1 0.005773784 7.184275e-06
SI NA+ 1 0.0010305646 6.83095e-07
SI CL- 1 0.0142645 4.871174e-05
SI CChl 1 0.0062268488 9.497376e-06
SI CLChl 1 0.011064517 1.7478281e-05
SI HChl 1 0.000745396 3.0891911e-07
SI SDmso 1 0.012476278 2.1843023e-05
SI CDmso 1 0.01190327 2.4318182e-05
SI ODmso 1 0.0057849528 5.299875e-06
SI CCl4 1 0.0062268488 1.2987285e-05
SI CLCl4 1 0.010586201 1.6833345e-05
SI FTFE 1 0.004166448 4.711e-06
SI CTFE 1 0.005873332 8.654107e-06
SI CHTFE 1 0.010232806 2.3917747e-05
SI OTFE 1 0.005773784 5.780397e-06
SI CUrea 1 0.0084865884 1.736663e-05
SI OUrea 1 0.005902468 5.9400999e-06
SI NUrea 1 0.0070294242 9.3640547e-06
[ pairtypes ]
; i j func c6 c12
O O 1 0.0022619536 7.4149321e-07
OM O 1 0.0022619536 7.4149321e-07
OM OM 1 0.0022619536 7.4149321e-07
OA O 1 0.0022619536 9.687375e-07
OA OM 1 0.0022619536 9.687375e-07
OA OA 1 0.0022619536 1.265625e-06
OE O 1 0.0022619536 9.687375e-07
OE OM 1 0.0022619536 9.687375e-07
OE OA 1 0.0022619536 1.265625e-06
OE OE 1 0.0022619536 1.265625e-06
OW O 1 0.0024331696 1.3975653e-06
OW OM 1 0.0024331696 1.3975653e-06
OW OA 1 0.0024331696 1.825875e-06
OW OE 1 0.0024331696 1.825875e-06
OW OW 1 0.0026173456 2.634129e-06
N O 1 0.0023475616 1.1202911e-06
N OM 1 0.0023475616 1.1202911e-06
N OA 1 0.0023475616 1.463625e-06
N OE 1 0.0023475616 1.463625e-06
N OW 1 0.0025252576 2.111523e-06
N N 1 0.0024364096 1.692601e-06
NT O 1 0.0023475616 1.1202911e-06
NT OM 1 0.0023475616 1.1202911e-06
NT OA 1 0.0023475616 1.463625e-06
NT OE 1 0.0023475616 1.463625e-06
NT OW 1 0.0025252576 2.111523e-06
NT N 1 0.0024364096 1.692601e-06
NT NT 1 0.0024364096 1.692601e-06
NL O 1 0.0023475616 1.1202911e-06
NL OM 1 0.0023475616 1.1202911e-06
NL OA 1 0.0023475616 1.463625e-06
NL OE 1 0.0023475616 1.463625e-06
NL OW 1 0.0025252576 2.111523e-06
NL N 1 0.0024364096 1.692601e-06
NL NT 1 0.0024364096 1.692601e-06
NL NL 1 0.0024364096 1.692601e-06
NR O 1 0.0023475616 1.1202911e-06
NR OM 1 0.0023475616 1.1202911e-06
NR OA 1 0.0023475616 1.463625e-06
NR OE 1 0.0023475616 1.463625e-06
NR OW 1 0.0025252576 2.111523e-06
NR N 1 0.0024364096 1.692601e-06
NR NT 1 0.0024364096 1.692601e-06
NR NL 1 0.0024364096 1.692601e-06
NR NR 1 0.0024364096 1.692601e-06
NZ O 1 0.0023475616 1.1202911e-06
NZ OM 1 0.0023475616 1.1202911e-06
NZ OA 1 0.0023475616 1.463625e-06
NZ OE 1 0.0023475616 1.463625e-06
NZ OW 1 0.0025252576 2.111523e-06
NZ N 1 0.0024364096 1.692601e-06
NZ NT 1 0.0024364096 1.692601e-06
NZ NL 1 0.0024364096 1.692601e-06
NZ NR 1 0.0024364096 1.692601e-06
NZ NZ 1 0.0024364096 1.692601e-06
NE O 1 0.0023475616 1.1202911e-06
NE OM 1 0.0023475616 1.1202911e-06
NE OA 1 0.0023475616 1.463625e-06
NE OE 1 0.0023475616 1.463625e-06
NE OW 1 0.0025252576 2.111523e-06
NE N 1 0.0024364096 1.692601e-06
NE NT 1 0.0024364096 1.692601e-06
NE NL 1 0.0024364096 1.692601e-06
NE NR 1 0.0024364096 1.692601e-06
NE NZ 1 0.0024364096 1.692601e-06
NE NE 1 0.0024364096 1.692601e-06
C O 1 0.0023009528 1.5818407e-06
C OM 1 0.0023009528 1.5818407e-06
C OA 1 0.0023009528 2.066625e-06
C OE 1 0.0023009528 2.066625e-06
C OW 1 0.0024751208 2.981451e-06
C N 1 0.0023880368 2.389937e-06
C NT 1 0.0023880368 2.389937e-06
C NL 1 0.0023880368 2.389937e-06
C NR 1 0.0023880368 2.389937e-06
C NZ 1 0.0023880368 2.389937e-06
C NE 1 0.0023880368 2.389937e-06
C C 1 0.0023406244 3.374569e-06
CH0 O 1 0.0023009528 1.5818407e-06
CH0 OM 1 0.0023009528 1.5818407e-06
CH0 OA 1 0.0023009528 2.066625e-06
CH0 OE 1 0.0023009528 2.066625e-06
CH0 OW 1 0.0024751208 2.981451e-06
CH0 N 1 0.0023880368 2.389937e-06
CH0 NT 1 0.0023880368 2.389937e-06
CH0 NL 1 0.0023880368 2.389937e-06
CH0 NR 1 0.0023880368 2.389937e-06
CH0 NZ 1 0.0023880368 2.389937e-06
CH0 NE 1 0.0023880368 2.389937e-06
CH0 C 1 0.0023406244 3.374569e-06
CH0 CH0 1 0.0023406244 3.374569e-06
CH1 O 1 0.0025663376 1.6645063e-06
CH1 OM 1 0.0025663376 1.6645063e-06
CH1 OA 1 0.0025663376 2.174625e-06
CH1 OE 1 0.0025663376 2.174625e-06
CH1 OW 1 0.0027605936 3.137259e-06
CH1 N 1 0.0026634656 2.514833e-06
CH1 NT 1 0.0026634656 2.514833e-06
CH1 NL 1 0.0026634656 2.514833e-06
CH1 NR 1 0.0026634656 2.514833e-06
CH1 NZ 1 0.0026634656 2.514833e-06
CH1 NE 1 0.0026634656 2.514833e-06
CH1 C 1 0.0026105848 3.550921e-06
CH1 CH0 1 0.0026105848 3.550921e-06
CH1 CH1 1 0.0029116816 3.736489e-06
CH2 O 1 0.0032687988 1.8751283e-06
CH2 OM 1 0.0032687988 1.8751283e-06
CH2 OA 1 0.0032687988 2.4497959e-06
CH2 OE 1 0.0032687988 2.4497959e-06
CH2 OW 1 0.0035162268 3.534239e-06
CH2 N 1 0.0033925128 2.8330529e-06
CH2 NT 1 0.0033925128 2.8330529e-06
CH2 NL 1 0.0033925128 2.8330529e-06
CH2 NR 1 0.0033925128 2.8330529e-06
CH2 NZ 1 0.0033925128 2.8330529e-06
CH2 NE 1 0.0033925128 2.8330529e-06
CH2 C 1 0.0033251574 4.0002446e-06
CH2 CH0 1 0.0033251574 4.0002446e-06
CH2 CH1 1 0.0037086708 4.2092938e-06
CH2 CH2 1 0.0047238129 4.7419261e-06
CH3 O 1 0.0039370168 2.1146739e-06
CH3 OM 1 0.0039370168 2.1146739e-06
CH3 OA 1 0.0039370168 2.7627548e-06
CH3 OE 1 0.0039370168 2.7627548e-06
CH3 OW 1 0.0042350248 3.9857342e-06
CH3 N 1 0.0040860208 3.1949724e-06
CH3 NT 1 0.0040860208 3.1949724e-06
CH3 NL 1 0.0040860208 3.1949724e-06
CH3 NR 1 0.0040860208 3.1949724e-06
CH3 NZ 1 0.0040860208 3.1949724e-06
CH3 NE 1 0.0040860208 3.1949724e-06
CH3 C 1 0.0040048964 4.5112715e-06
CH3 CH0 1 0.0040048964 4.5112715e-06
CH3 CH1 1 0.0044668088 4.7470266e-06
CH3 CH2 1 0.0056894694 5.347702e-06
CH3 CH3 1 0.0068525284 6.0308652e-06
CH4 O 1 0.005459888 5.0477682e-06
CH4 OM 1 0.005459888 5.0477682e-06
CH4 OA 1 0.005459888 6.59475e-06
CH4 OE 1 0.005459888 6.59475e-06
CH4 OW 1 0.005873168 9.514026e-06
CH4 N 1 0.005666528 7.626462e-06
CH4 NT 1 0.005666528 7.626462e-06
CH4 NL 1 0.005666528 7.626462e-06
CH4 NR 1 0.005666528 7.626462e-06
CH4 NZ 1 0.005666528 7.626462e-06
CH4 NE 1 0.005666528 7.626462e-06
CH4 C 1 0.005554024 1.0768494e-05
CH4 CH0 1 0.005554024 1.0768494e-05
CH4 CH1 1 0.006194608 1.1331246e-05
CH4 CH2 1 0.007890204 1.276507e-05
CH4 CH3 1 0.009503144 1.4395794e-05
CH4 CH4 1 0.01317904 3.4363044e-05
CH2r O 1 0.0032687988 1.8751283e-06
CH2r OM 1 0.0032687988 1.8751283e-06
CH2r OA 1 0.0032687988 2.4497959e-06
CH2r OE 1 0.0032687988 2.4497959e-06
CH2r OW 1 0.0035162268 3.534239e-06
CH2r N 1 0.0033925128 2.8330529e-06
CH2r NT 1 0.0033925128 2.8330529e-06
CH2r NL 1 0.0033925128 2.8330529e-06
CH2r NR 1 0.0033925128 2.8330529e-06
CH2r NZ 1 0.0033925128 2.8330529e-06
CH2r NE 1 0.0033925128 2.8330529e-06
CH2r C 1 0.0033251574 4.0002446e-06
CH2r CH0 1 0.0033251574 4.0002446e-06
CH2r CH1 1 0.0037086708 4.2092938e-06
CH2r CH2 1 0.0047238129 4.7419261e-06
CH2r CH3 1 0.0056894694 5.347702e-06
CH2r CH4 1 0.007890204 1.276507e-05
CH2r CH2r 1 0.0047238129 4.7419261e-06
CR1 O 1 0.003536086 2.4851346e-06
CR1 OM 1 0.003536086 2.4851346e-06
CR1 OA 1 0.003536086 3.24675e-06
CR1 OE 1 0.003536086 3.24675e-06
CR1 OW 1 0.003803746 4.683978e-06
CR1 N 1 0.003669916 3.754686e-06
CR1 NT 1 0.003669916 3.754686e-06
CR1 NL 1 0.003669916 3.754686e-06
CR1 NR 1 0.003669916 3.754686e-06
CR1 NZ 1 0.003669916 3.754686e-06
CR1 NE 1 0.003669916 3.754686e-06
CR1 C 1 0.003597053 5.301582e-06
CR1 CH0 1 0.003597053 5.301582e-06
CR1 CH1 1 0.004011926 5.578638e-06
CR1 CH2 1 0.0051100755 6.2845432e-06
CR1 CH3 1 0.006154693 7.0873869e-06
CR1 CH4 1 0.00853538 1.6917732e-05
CR1 CH2r 1 0.0051100755 6.2845432e-06
CR1 CR1 1 0.0055279225 8.328996e-06
HC O 1 0.000437552 1.059153e-07
HC OM 1 0.000437552 1.059153e-07
HC OA 1 0.000437552 1.38375e-07
HC OE 1 0.000437552 1.38375e-07
HC OW 1 0.000470672 1.99629e-07
HC N 1 0.000454112 1.60023e-07
HC NT 1 0.000454112 1.60023e-07
HC NL 1 0.000454112 1.60023e-07
HC NR 1 0.000454112 1.60023e-07
HC NZ 1 0.000454112 1.60023e-07
HC NE 1 0.000454112 1.60023e-07
HC C 1 0.000445096 2.25951e-07
HC CH0 1 0.000445096 2.25951e-07
HC CH1 1 0.000496432 2.37759e-07
HC CH2 1 0.000632316 2.6784436e-07
HC CH3 1 0.000761576 3.0206119e-07
HC CH4 1 0.00105616 7.21026e-07
HC CH2r 1 0.000632316 2.6784436e-07
HC CR1 1 0.00068402 3.54978e-07
HC HC 1 8.464e-05 1.5129e-08
H O 1 0 0
H OM 1 0 0
H OA 1 0 0
H OE 1 0 0
H OW 1 0 0
H N 1 0 0
H NT 1 0 0
H NL 1 0 0
H NR 1 0 0
H NZ 1 0 0
H NE 1 0 0
H C 1 0 0
H CH0 1 0 0
H CH1 1 0 0
H CH2 1 0 0
H CH3 1 0 0
H CH4 1 0 0
H CH2r 1 0 0
H CR1 1 0 0
H HC 1 0 0
H H 1 0 0
DUM O 1 0 0
DUM OM 1 0 0
DUM OA 1 0 0
DUM OE 1 0 0
DUM OW 1 0 0
DUM N 1 0 0
DUM NT 1 0 0
DUM NL 1 0 0
DUM NR 1 0 0
DUM NZ 1 0 0
DUM NE 1 0 0
DUM C 1 0 0
DUM CH0 1 0 0
DUM CH1 1 0 0
DUM CH2 1 0 0
DUM CH3 1 0 0
DUM CH4 1 0 0
DUM CH2r 1 0 0
DUM CR1 1 0 0
DUM HC 1 0 0
DUM H 1 0 0
DUM DUM 1 0 0
S O 1 0.0047521952 3.1137376e-06
S OM 1 0.0047521952 3.1137376e-06
S OA 1 0.0047521952 4.068e-06
S OE 1 0.0047521952 4.068e-06
S OW 1 0.0051119072 5.868768e-06
S N 1 0.0049320512 4.704416e-06
S NT 1 0.0049320512 4.704416e-06
S NL 1 0.0049320512 4.704416e-06
S NR 1 0.0049320512 4.704416e-06
S NZ 1 0.0049320512 4.704416e-06
S NE 1 0.0049320512 4.704416e-06
S C 1 0.0048341296 6.642592e-06
S CH0 1 0.0048341296 6.642592e-06
S CH1 1 0.0053916832 6.989728e-06
S CH2 1 0.0068675016 7.8741886e-06
S CH3 1 0.0082713776 8.8801077e-06
S CH4 1 0.011470816 2.1196992e-05
S CH2r 1 0.0068675016 7.8741886e-06
S CR1 1 0.007429052 1.0435776e-05
S HC 1 0.000919264 4.44768e-07
S H 1 0 0
S DUM 1 0 0
S S 1 0.0099840064 1.3075456e-05
CU1+ O 1 0.000972602 6.1646149e-08
CU1+ OM 1 0.000972602 6.1646149e-08
CU1+ OA 1 0.000972602 8.053875e-08
CU1+ OE 1 0.000972602 8.053875e-08
CU1+ OW 1 0.001046222 1.1619057e-07
CU1+ N 1 0.001009412 9.313859e-08
CU1+ NT 1 0.001009412 9.313859e-08
CU1+ NL 1 0.001009412 9.313859e-08
CU1+ NR 1 0.001009412 9.313859e-08
CU1+ NZ 1 0.001009412 9.313859e-08
CU1+ NE 1 0.001009412 9.313859e-08
CU1+ C 1 0.000989371 1.3151083e-07
CU1+ CH0 1 0.000989371 1.3151083e-07
CU1+ CH1 1 0.001103482 1.3838347e-07
CU1+ CH2 1 0.0014055285 1.5589413e-07
CU1+ CH3 1 0.001692851 1.7580943e-07
CU1+ CH4 1 0.00234766 4.1966058e-07
CU1+ CH2r 1 0.0014055285 1.5589413e-07
CU1+ CR1 1 0.0015204575 2.0660874e-07
CU1+ HC 1 0.00018814 8.80557e-09
CU1+ H 1 0 0
CU1+ DUM 1 0 0
CU1+ S 1 0.002043364 2.5886944e-07
CU1+ CU1+ 1 0.0004182025 5.1251281e-09
CU2+ O 1 0.000972602 6.1646149e-08
CU2+ OM 1 0.000972602 6.1646149e-08
CU2+ OA 1 0.000972602 8.053875e-08
CU2+ OE 1 0.000972602 8.053875e-08
CU2+ OW 1 0.001046222 1.1619057e-07
CU2+ N 1 0.001009412 9.313859e-08
CU2+ NT 1 0.001009412 9.313859e-08
CU2+ NL 1 0.001009412 9.313859e-08
CU2+ NR 1 0.001009412 9.313859e-08
CU2+ NZ 1 0.001009412 9.313859e-08
CU2+ NE 1 0.001009412 9.313859e-08
CU2+ C 1 0.000989371 1.3151083e-07
CU2+ CH0 1 0.000989371 1.3151083e-07
CU2+ CH1 1 0.001103482 1.3838347e-07
CU2+ CH2 1 0.0014055285 1.5589413e-07
CU2+ CH3 1 0.001692851 1.7580943e-07
CU2+ CH4 1 0.00234766 4.1966058e-07
CU2+ CH2r 1 0.0014055285 1.5589413e-07
CU2+ CR1 1 0.0015204575 2.0660874e-07
CU2+ HC 1 0.00018814 8.80557e-09
CU2+ H 1 0 0
CU2+ DUM 1 0 0
CU2+ S 1 0.002043364 2.5886944e-07
CU2+ CU1+ 1 0.0004182025 5.1251281e-09
CU2+ CU2+ 1 0.0004182025 5.1251281e-09
FE O 1 0 0
FE OM 1 0 0
FE OA 1 0 0
FE OE 1 0 0
FE OW 1 0 0
FE N 1 0 0
FE NT 1 0 0
FE NL 1 0 0
FE NR 1 0 0
FE NZ 1 0 0
FE NE 1 0 0
FE C 1 0 0
FE CH0 1 0 0
FE CH1 1 0 0
FE CH2 1 0 0
FE CH3 1 0 0
FE CH4 1 0 0
FE CH2r 1 0 0
FE CR1 1 0 0
FE HC 1 0 0
FE H 1 0 0
FE DUM 1 0 0
FE S 1 0 0
FE CU1+ 1 0 0
FE CU2+ 1 0 0
FE FE 1 0 0
ZN2+ O 1 0.000972602 8.3664476e-08
ZN2+ OM 1 0.000972602 8.3664476e-08
ZN2+ OA 1 0.000972602 1.09305e-07
ZN2+ OE 1 0.000972602 1.09305e-07
ZN2+ OW 1 0.001046222 1.5769068e-07
ZN2+ N 1 0.001009412 1.2640516e-07
ZN2+ NT 1 0.001009412 1.2640516e-07
ZN2+ NL 1 0.001009412 1.2640516e-07
ZN2+ NR 1 0.001009412 1.2640516e-07
ZN2+ NZ 1 0.001009412 1.2640516e-07
ZN2+ NE 1 0.001009412 1.2640516e-07
ZN2+ C 1 0.000989371 1.7848292e-07
ZN2+ CH0 1 0.000989371 1.7848292e-07
ZN2+ CH1 1 0.001103482 1.8781028e-07
ZN2+ CH2 1 0.0014055285 2.1157527e-07
ZN2+ CH3 1 0.001692851 2.3860378e-07
ZN2+ CH4 1 0.00234766 5.6955192e-07
ZN2+ CH2r 1 0.0014055285 2.1157527e-07
ZN2+ CR1 1 0.0015204575 2.8040376e-07
ZN2+ HC 1 0.00018814 1.195068e-08
ZN2+ H 1 0 0
ZN2+ DUM 1 0 0
ZN2+ S 1 0.002043364 3.5133056e-07
ZN2+ CU1+ 1 0.0004182025 6.9556844e-09
ZN2+ CU2+ 1 0.0004182025 6.9556844e-09
ZN2+ FE 1 0 0
ZN2+ ZN2+ 1 0.0004182025 9.4400656e-09
MG2+ O 1 0.0003842848 5.0271018e-08
MG2+ OM 1 0.0003842848 5.0271018e-08
MG2+ OA 1 0.0003842848 6.56775e-08
MG2+ OE 1 0.0003842848 6.56775e-08
MG2+ OW 1 0.0004133728 9.475074e-08
MG2+ N 1 0.0003988288 7.595238e-08
MG2+ NT 1 0.0003988288 7.595238e-08
MG2+ NL 1 0.0003988288 7.595238e-08
MG2+ NR 1 0.0003988288 7.595238e-08
MG2+ NZ 1 0.0003988288 7.595238e-08
MG2+ NE 1 0.0003988288 7.595238e-08
MG2+ C 1 0.0003909104 1.0724406e-07
MG2+ CH0 1 0.0003909104 1.0724406e-07
MG2+ CH1 1 0.0004359968 1.1284854e-07
MG2+ CH2 1 0.0005553384 1.2712808e-07
MG2+ CH3 1 0.0006688624 1.4336855e-07
MG2+ CH4 1 0.000927584 3.4222356e-07
MG2+ CH2r 1 0.0005553384 1.2712808e-07
MG2+ CR1 1 0.000600748 1.6848468e-07
MG2+ HC 1 7.4336e-05 7.18074e-09
MG2+ H 1 0 0
MG2+ DUM 1 0 0
MG2+ S 1 0.0008073536 2.1110208e-07
MG2+ CU1+ 1 0.000165236 4.1794242e-09
MG2+ CU2+ 1 0.000165236 4.1794242e-09
MG2+ FE 1 0 0
MG2+ ZN2+ 1 0.000165236 5.6722008e-09
MG2+ MG2+ 1 6.52864e-05 3.4082244e-09
CA2+ O 1 0.001507652 6.0767827e-07
CA2+ OM 1 0.001507652 6.0767827e-07
CA2+ OA 1 0.001507652 7.939125e-07
CA2+ OE 1 0.001507652 7.939125e-07
CA2+ OW 1 0.001621772 1.1453511e-06
CA2+ N 1 0.001564712 9.181157e-07
CA2+ NT 1 0.001564712 9.181157e-07
CA2+ NL 1 0.001564712 9.181157e-07
CA2+ NR 1 0.001564712 9.181157e-07
CA2+ NZ 1 0.001564712 9.181157e-07
CA2+ NE 1 0.001564712 9.181157e-07
CA2+ C 1 0.001533646 1.2963709e-06
CA2+ CH0 1 0.001533646 1.2963709e-06
CA2+ CH1 1 0.001710532 1.3641181e-06
CA2+ CH2 1 0.002178741 1.5367298e-06
CA2+ CH3 1 0.002624126 1.7330454e-06
CA2+ CH4 1 0.00363916 4.1368134e-06
CA2+ CH2r 1 0.002178741 1.5367298e-06
CA2+ CR1 1 0.002356895 2.0366502e-06
CA2+ HC 1 0.00029164 8.68011e-08
CA2+ H 1 0 0
CA2+ DUM 1 0 0
CA2+ S 1 0.003167464 2.5518112e-06
CA2+ CU1+ 1 0.000648265 5.0521063e-08
CA2+ CU2+ 1 0.000648265 5.0521063e-08
CA2+ FE 1 0 0
CA2+ ZN2+ 1 0.000648265 6.8565812e-08
CA2+ MG2+ 1 0.000256136 4.1198766e-08
CA2+ CA2+ 1 0.00100489 4.9801249e-07
P O 1 0.005773784 4.0566421e-06
P OM 1 0.005773784 4.0566421e-06
P OA 1 0.005773784 5.299875e-06
P OE 1 0.005773784 5.299875e-06
P OW 1 0.006210824 7.645953e-06
P N 1 0.005992304 6.129011e-06
P NT 1 0.005992304 6.129011e-06
P NL 1 0.005992304 6.129011e-06
P NR 1 0.005992304 6.129011e-06
P NZ 1 0.005992304 6.129011e-06
P NE 1 0.005992304 6.129011e-06
P C 1 0.005873332 8.654107e-06
P CH0 1 0.005873332 8.654107e-06
P CH1 1 0.006550744 9.106363e-06
P CH2 1 0.008343822 1.0258657e-05
P CH3 1 0.010049492 1.1569189e-05
P CH4 1 0.01393672 2.7615882e-05
P CH2r 1 0.008343822 1.0258657e-05
P CR1 1 0.00902609 1.3595946e-05
P HC 1 0.00111688 5.79453e-07
P H 1 0 0
P DUM 1 0 0
P S 1 0.012130288 1.7034976e-05
P CU1+ 1 0.00248263 3.3726049e-07
P CU2+ 1 0.00248263 3.3726049e-07
P FE 1 0 0
P ZN2+ 1 0.00248263 4.5772076e-07
P MG2+ 1 0.000980912 2.7502818e-07
P CA2+ 1 0.00384838 3.3245527e-06
P P 1 0.01473796 2.2193521e-05
AR O 1 0.003764374 2.7021318e-06
AR OM 1 0.003764374 2.7021318e-06
AR OA 1 0.003764374 3.53025e-06
AR OE 1 0.003764374 3.53025e-06
AR OW 1 0.004049314 5.092974e-06
AR N 1 0.003906844 4.082538e-06
AR NT 1 0.003906844 4.082538e-06
AR NL 1 0.003906844 4.082538e-06
AR NR 1 0.003906844 4.082538e-06
AR NZ 1 0.003906844 4.082538e-06
AR NE 1 0.003906844 4.082538e-06
AR C 1 0.003829277 5.764506e-06
AR CH0 1 0.003829277 5.764506e-06
AR CH1 1 0.004270934 6.065754e-06
AR CH2 1 0.0054399795 6.8332975e-06
AR CH3 1 0.006552037 7.7062439e-06
AR CH4 1 0.00908642 1.8394956e-05
AR CH2r 1 0.0054399795 6.8332975e-06
AR CR1 1 0.0058848025 9.056268e-06
AR HC 1 0.00072818 3.85974e-07
AR H 1 0 0
AR DUM 1 0 0
AR S 1 0.007908668 1.1347008e-05
AR CU1+ 1 0.0016186175 2.2464942e-07
AR CU2+ 1 0.0016186175 2.2464942e-07
AR FE 1 0 0
AR ZN2+ 1 0.0016186175 3.0488808e-07
AR MG2+ 1 0.000639532 1.8319644e-07
AR CA2+ 1 0.002509055 2.2144866e-06
AR P 1 0.00960881 1.4783118e-05
AR AR 1 0.0062647225 9.847044e-06
F O 1 0.0016322592 7.5105142e-07
F OM 1 0.0016322592 7.5105142e-07
F OA 1 0.0016322592 9.81225e-07
F OE 1 0.0016322592 9.81225e-07
F OW 1 0.0017558112 1.4155806e-06
F N 1 0.0016940352 1.1347322e-06
F NT 1 0.0016940352 1.1347322e-06
F NL 1 0.0016940352 1.1347322e-06
F NR 1 0.0016940352 1.1347322e-06
F NZ 1 0.0016940352 1.1347322e-06
F NE 1 0.0016940352 1.1347322e-06
[truncated: 978 more rows]
